# Supplementary material for: Functional profiling of microtumors to identify cancer associated fibroblast-derived drug targets
Source: Oncotarget. 2017 Oct 20;8(59):99913–30. doi: 10.18632/oncotarget.21915 (PMC5725140; doi:10.18632/oncotarget.21915)
Supplement: Supplementary file 2 [file oncotarget-08-99913-s002.xlsx]

## Sheet: Screening Data
Signal	AdjSignal	Bad_Flag	Cell Trace (633nm): Total 4º Area(µm²)	EGFP (488nm): Mean 2º Spherical Volume(µm³)	CTG	Adj_Cell Trace (633nm): Total 4º Area(µm²)	Adj_EGFP (488nm): Mean 2º Spherical Volume(µm³)	Adj_CTG	GeneID	Gene Symbol	CloneName	Annotation
10988	2.2461	good	10988	42220	1268560	2.2461	0.0394	0.6144	369	ARAF	NM_001654.x-1299s1c1	v-raf-murine-sarcoma-3611-viral-oncogene-homolog-1
7688	1.5715	good	7688	14521.4	2362720	1.5715	0.0135	1.1443	369	ARAF	NM_001654.x-390s1c1	v-raf-murine-sarcoma-3611-viral-oncogene-homolog-1
3644	0.7449	good	3644	0	16720	0.7449	0	0.0081	2260	FGFR1	NM_000604.x-2733s1c1	fibroblast-growth-factor-receptor-1-(fms-related- tyrosine-kinase-2,-Pfeiffer-syndrome)"
18004	3.6803	good	18004	34932.5	1936800	3.6803	0.0326	0.938	6732	SRPK1	NM_003137.x-410s1c1	SFRS-protein-kinase-1
13956	2.8528	good	13956	0	2654480	2.8528	0	1.2856	6732	SRPK1	NM_003137.x-1324s1c1	SFRS-protein-kinase-1
86708	3.8827	good	86708	200213	2136320	3.8827	0.3702	1.3691	2268	FGR	NM_005248.x-2247s1c1	Gardner-Rasheed-feline-sarcoma-viral-(v-fgr)-oncogene- homolog
26536	1.1883	good	26536	16520.4	631800	1.1883	0.0305	0.4049	2268	FGR	NM_005248.x-339s1c1	Gardner-Rasheed-feline-sarcoma-viral-(v-fgr)- oncogene-homolog
70988	3.1788	good	70988	359969	2397800	3.1788	0.6655	1.5367	2268	FGR	NM_005248.x-1529s1c1	Gardner-Rasheed-feline-sarcoma-viral-(v-fgr)- oncogene-homolog
54876	2.4573	good	54876	0	2213840	2.4573	0	1.4188	7075	TIE1	NM_005424.x-3795s1c1	tyrosine-kinase-with-immunoglobulin-like-and-EGF-like- domains-1
32084	1.4367	good	32084	21192.6	4004200	1.4367	0.0392	2.5662	5286	PIK3C2A	NM_002645.x-449s1c1	phosphoinositide-3-kinase,-class-2, -alpha-polypeptide"
10012	0.4483	good	10012	0	1422320	0.4483	0	0.9115	5286	PIK3C2A	NM_002645.x-1264s1c1	phosphoinositide-3-kinase,-class-2, -alpha-polypeptide"
8320	0.3726	good	8320	0	1289000	0.3726	0	0.8261	8611	PPAP2A	NM_003711.x-1216s1c1	phosphatidic-acid-phosphatase-type-2A
21932	0.9821	good	21932	0	1919920	0.9821	0	1.2304	8611	PPAP2A	NM_003711.x-1383s1c1	phosphatidic-acid-phosphatase-type-2A
33460	1.4983	good	33460	13350	2052520	1.4983	0.0247	1.3154	5516	PPP2CB	NM_004156.x-490s1c1	protein-phosphatase-2-(formerly-2A), -catalytic-subunit,-beta-isoform"
43584	1.9516	good	43584	189998	3058280	1.9516	0.3513	1.96	5516	PPP2CB	NM_004156.x-368s1c1	protein-phosphatase-2-(formerly-2A), -catalytic-subunit,-beta-isoform"
29024	1.2997	good	29024	28980.3	987840	1.2997	0.0536	0.6331	4659	PPP1R12A	NM_002480.x-1772s1c1	protein-phosphatase-1, -regulatory-(inhibitor)-subunit-12A"
56624	2.5356	good	56624	163961	2278480	2.5356	0.3031	1.4602	4659	PPP1R12A	NM_002480.x-3381s1c1	protein-phosphatase-1, -regulatory-(inhibitor)-subunit-12A"
22652	1.0143	good	22652	9953.9	1031720	1.0143	0.0184	0.6612	4659	PPP1R12A	NM_002480.x-2276s1c1	protein-phosphatase-1, -regulatory-(inhibitor)-subunit-12A"
37584	1.683	good	37584	0	625560	1.683	0	0.4009	5500	PPP1CB	NM_002709.x-2211s1c1	protein-phosphatase-1,-catalytic-subunit,-beta-isoform"
29964	1.3418	good	29964	148801	2408120	1.3418	0.2751	1.5433	5782	PTPN12	NM_002835.x-245s1c1	protein-tyrosine-phosphatase,-non-receptor-type-12"
37732	1.6896	good	37732	33180.7	2071560	1.6896	0.0613	1.3276	5782	PTPN12	NM_002835.x-1557s1c1	protein-tyrosine-phosphatase,-non-receptor-type-12"
3912	0.1752	good	3912	14133.2	3465520	0.1752	0.0261	2.221	5782	PTPN12	NM_002835.x-2882s1c1	protein-tyrosine-phosphatase,-non-receptor-type-12"
25924	1.1608	good	25924	0	2129280	1.1608	0	1.3646	7803	PTP4A1	NM_003463.x-885s1c1	protein-tyrosine-phosphatase-type-IVA,-member-1"
21020	0.9413	good	21020	26217.2	1295040	0.9413	0.0485	0.83	7803	PTP4A1	NM_003463.x-3030s1c1	protein-tyrosine-phosphatase-type-IVA,-member-1"
43636	1.954	good	43636	73751.5	1513440	1.954	0.1364	0.9699	7145	TNS1	NM_022648.x-845s1c1	tensin
7476	0.3348	good	7476	0	1544280	0.3348	0	0.9897	5797	PTPRM	NM_002845.x-3736s1c1	protein-tyrosine-phosphatase,-receptor-type,-M"
28376	1.2706	good	28376	26408.1	811280	1.2706	0.0488	0.5199	5797	PTPRM	NM_002845.x-1323s1c1	protein-tyrosine-phosphatase,-receptor-type,-M"
21764	0.9746	good	21764	0	748880	0.9746	0	0.4799	5797	PTPRM	NM_002845.x-715s1c1	protein-tyrosine-phosphatase,-receptor-type,-M"
44436	1.9898	good	44436	32903.2	769120	1.9898	0.0608	0.4929	5797	PTPRM	NM_002845.x-4874s1c1	protein-tyrosine-phosphatase,-receptor-type,-M"
21420	0.9592	good	21420	43438.7	290760	0.9592	0.0803	0.1863	3685	ITGAV	NM_002210.x-4799s1c1	integrin,-alpha-V-(vitronectin-receptor, -alpha-polypeptide,-antigen-CD51)"
10872	0.4868	good	10872	0	1235360	0.4868	0	0.7917	3685	ITGAV	NM_002210.x-1692s1c1	integrin,-alpha-V-(vitronectin-receptor, -alpha-polypeptide,-antigen-CD51)"
41496	1.8581	good	41496	23659.5	2208640	1.8581	0.0437	1.4155	1281	COL3A1	NM_000090.x-2897s1c1	collagen,-type-III, -alpha-1-(Ehlers-Danlos-syndrome-type-IV, -autosomal-dominant)"
26236	1.1748	good	26236	0	624720	1.1748	0	0.4004	1281	COL3A1	NM_000090.x-4132s1c1	collagen,-type-III, -alpha-1-(Ehlers-Danlos-syndrome-type-IV, -autosomal-dominant)"
21960	0.9833	good	21960	24489.4	886200	0.9833	0.0453	0.5679	1281	COL3A1	NM_000090.x-3981s1c1	collagen,-type-III, -alpha-1-(Ehlers-Danlos-syndrome-type-IV, -autosomal-dominant)"
37124	1.015	good	37124	24412.3	1025680	1.015	0.005	1.265	1513	CTSK	NM_000396.x-229s1c1	cathepsin-K-(pycnodysostosis)
30640	0.8377	good	30640	22098.7	561480	0.8377	0.0046	0.6925	1513	CTSK	NM_000396.x-1516s1c1	cathepsin-K-(pycnodysostosis)
81116	2.2177	good	81116	0	530200	2.2177	0	0.6539	7322	UBE2D2	NM_003339.x-946s1c1	ubiquitin-conjugating-enzyme-E2D-2-(UBC4/5-homolog, -yeast)"
66996	1.8317	good	66996	0	34200	1.8317	0	0.0422	7267	TTC3	NM_003316.x-2706s1c1	tetratricopeptide-repeat-domain-3
39708	1.0856	good	39708	0	9800	1.0856	0	0.0121	7267	TTC3	NM_003316.x-8759s1c1	tetratricopeptide-repeat-domain-3
20496	0.5604	good	20496	19090.4	611160	0.5604	0.0039	0.7537	7415	VCP	NM_007126.x-1305s1c1	valosin-containing-protein
34752	0.9501	good	34752	0	1620720	0.9501	0	1.9988	50862	RNF141	NM_016422.x-780s1c1	ring-finger-protein-141
88676	2.4244	good	88676	145624	2279680	2.4244	0.03	2.8115	50862	RNF141	NM_016422.x-608s1c1	ring-finger-protein-141
44264	1.2102	good	44264	62912.8	1520400	1.2102	0.013	1.8751	50862	RNF141	NM_016422.x-734s1c1	ring-finger-protein-141
17292	0.4728	good	17292	0	762200	0.4728	0	0.94	26224	FBXL3	NM_012158.x-1818s1c1	F-box-and-leucine-rich-repeat-protein-3
32268	0.8822	good	32268	621876	1000680	0.8822	0.1283	1.2341	26224	FBXL3	NM_012158.x-552s1c1	F-box-and-leucine-rich-repeat-protein-3
94096	2.5726	good	94096	1.59957e+06	366680	2.5726	0.3301	0.4522	2313	FLI1	NM_002017.2-467s1c1	Friend-leukemia-virus-integration-1
94792	2.5916	good	94792	0	267480	2.5916	0	0.3299	2313	FLI1	NM_002017.2-1315s1c1	Friend-leukemia-virus-integration-1
67180	1.8367	good	67180	0	46200	1.8367	0	0.057	23389	MED13L	XM_034056.7-2740s1c1	thyroid-hormone-receptor-associated-protein-2
57424	1.57	good	57424	0	37280	1.57	0	0.046	4205	MEF2A	NM_005587.1-2628s1c1	MADS-box-transcription-enhancer-factor-2, -polypeptide-A-(myocyte-enhancer-factor-2A)"
79304	2.1682	good	79304	0	7400	2.1682	0	0.0091	4205	MEF2A	NM_005587.1-1151s1c1	MADS-box-transcription-enhancer-factor-2, -polypeptide-A-(myocyte-enhancer-factor-2A)"
57908	1.5832	good	57908	38798.4	358720	1.5832	0.008	0.4424	2615	LRRC32	NM_005512.1-2053s1c1	glycoprotein-A-repetitions-predominant
39252	1.0732	good	39252	19009.6	213680	1.0732	0.0039	0.2635	2615	LRRC32	NM_005512.1-1048s1c1	glycoprotein-A-repetitions-predominant
55352	1.5133	good	55352	12171.9	2500200	1.5133	0.0025	3.0835	27122	DKK3	NM_006394.1-146s1c1	regulated-in-glioma
51300	1.4026	good	51300	63323.2	21640	1.4026	0.0131	0.0267	10962	MLLT11	NM_006818.2-459s1c1	ALL1-fused-gene-from-chromosome-1q
11964	0.3271	good	11964	16818.4	1951840	0.3271	0.0035	2.4072	4170	MCL1	NM_021960.3-3125s1c1	myeloid-cell-leukemia-sequence-1-(BCL2-related)
7340	0.2007	good	7340	0	5717680	0.2007	0	7.0516	2113	ETS1	NM_005238.2-3566s1c1	v-ets-erythroblastosis-virus-E26-oncogene-homolog-1- (avian)
10676	0.2919	good	10676	0	5314680	0.2919	0	6.5545	79626	TNFAIP8L2	NM_024575.1-709s1c1	hypothetical-protein-FLJ23467
25500	0.6972	good	25500	15766.1	1635840	0.6972	0.0033	2.0175	2113	ETS1	NM_005238.2-1296s1c1	v-ets-erythroblastosis-virus-E26-oncogene-homolog-1- (avian)
11224	2.0909	good	11224	69424.4	730080	2.0909	0.0145	0.558	79626	TNFAIP8L2	NM_024575.1-178s1c1	hypothetical-protein-FLJ23467
14720	2.7422	good	14720	15766	1024840	2.7422	0.0033	0.7833	2113	ETS1	NM_005238.2-591s1c1	v-ets-erythroblastosis-virus-E26-oncogene-homolog-1- (avian)
12368	2.304	good	12368	0	669280	2.304	0	0.5116	4170	MCL1	NM_021960.3-953s1c1	myeloid-cell-leukemia-sequence-1-(BCL2-related)
24968	4.6513	good	24968	61025.5	446040	4.6513	0.0127	0.3409	4170	MCL1	NM_021960.3-823s1c1	myeloid-cell-leukemia-sequence-1-(BCL2-related)
6584	1.2265	good	6584	190870	892800	1.2265	0.0398	0.6824	23126	POGZ	NM_145796.1-978s1c1	pogo-transposable-element-with-ZNF-domain
5912	1.1013	good	5912	0	1056840	1.1013	0	0.8078	23126	POGZ	NM_145796.1-2162s1c1	pogo-transposable-element-with-ZNF-domain
7328	1.3651	good	7328	143331	219400	1.3651	0.0299	0.1677	84814	PPAPDC3	NM_032728.2-516s1c1	chromosome-9-open-reading-frame-67
10432	1.9434	good	10432	13500.6	320840	1.9434	0.0028	0.2452	84814	PPAPDC3	NM_032728.2-801s1c1	chromosome-9-open-reading-frame-67
12008	2.237	good	12008	296647	1473400	2.237	0.0618	1.1262	5504	PPP1R2	NM_006241.3-514s1c1	protein-phosphatase-1, -regulatory-(inhibitor)-subunit-2"
8612	1.6043	good	8612	0	131640	1.6043	0	0.1006	5504	PPP1R2	NM_006241.3-718s1c1	protein-phosphatase-1, -regulatory-(inhibitor)-subunit-2"
2932	0.5462	good	2932	584892	1208520	0.5462	0.1219	0.9237	317	APAF1	NM_001160.2-3452s1c1	apoptotic-protease-activating-factor
3276	0.6103	good	3276	0	1210240	0.6103	0	0.925	317	APAF1	NM_001160.2-1643s1c1	apoptotic-protease-activating-factor
6332	1.1796	good	6332	0	980600	1.1796	0	0.7495	317	APAF1	NM_001160.2-1141s1c1	apoptotic-protease-activating-factor
6268	1.1677	good	6268	0	1409600	1.1677	0	1.0774	55284	UBE2W	NM_018299.1-308s1c1	hypothetical-protein-FLJ11011
4424	0.8241	good	4424	0	2697480	0.8241	0	2.0618	55284	UBE2W	NM_018299.1-244s1c1	hypothetical-protein-FLJ11011
4284	0.7981	good	4284	0	3336680	0.7981	0	2.5504	7879	RAB7A	NM_004637.5-1795s1c1	RAB7,-member-RAS-oncogene-family"
41140	0.8864	good	41140	23057.6		0.8864	0.0112	0	10203	CALCRL	NM_005795.2-769s1c1	calcitonin-receptor-like
55676	1.1996	good	55676	128642		1.1996	0.0626	0	273	AMPH	NM_001635.2-2798s1c1	amphiphysin-(Stiff-Man-syndrome-with-breast-cancer- 128kDa-autoantigen)
73384	1.5811	good	73384	299045		1.5811	0.1456	0	10203	CALCRL	NM_005795.2-1403s1c1	calcitonin-receptor-like
74392	1.6028	good	74392	162653		1.6028	0.0792	0	10203	CALCRL	NM_005795.2-1447s1c1	calcitonin-receptor-like
85508	1.8423	good	85508	0		1.8423	0	0	752	FMNL1	NM_005892.3-3616s1c1	formin-like-1
71956	1.5503	good	71956	0		1.5503	0	0	752	FMNL1	NM_005892.3-3163s1c1	formin-like-1
37820	0.8148	good	37820	0		0.8148	0	0	3320	HSP90AA1	NM_010480.2-1824s1c1	heat-shock-protein-1,-alpha"
48192	1.0383	good	48192	0		1.0383	0	0	22926	ATF6	XM_129579.3-1908s1c1	activating-transcription-factor-6
45712	0.9849	good	45712	132339		0.9849	0					NTshRNA
16764	0.3612	good	16764	15095.6		0.3612	0					NTshRNA
22248	0.6083	good	22248	33272614	914840	0.6083	1.1283		1992	SERPINB1	NM_030666.x-284s1c1	serine-(or-cysteine)-proteinase-inhibitor, -clade-B-(ovalbumin),-member-1"
36984	1.0112	good	36984	10501693	1000440	1.0112	1.2338		7874	USP7	NM_003470.x-1184s1c1	ubiquitin-specific-protease-7-(herpes-virus-associated)
24020	0.6567	good	24020	21269874	1486520	0.6567	1.8333		7267	TTC3	NM_003316.x-3126s1c1	tetratricopeptide-repeat-domain-3
41068	1.1228	good	41068	39884056	8600680	1.1228	10.6071		26273	FBXO3	NM_012175.x-815s1c1	F-box-protein-3
64420	1.7613	good	64420	29418736	3562600	1.7613	4.3937		4205	MEF2A	NM_005587.1-586s1c1	MADS-box-transcription-enhancer-factor-2, -polypeptide-A-(myocyte-enhancer-factor-2A)"
49556	1.3549	good	49556	34020692	5245440	1.3549	6.4691		27122	DKK3	NM_006394.1-292s1c1	regulated-in-glioma
7664	1.4277	good	7664	12881700	827240	1.4277	0.6323		9636	ISG15	NM_005101.1-319s1c1	interferon,-alpha-inducible-protein-(clone-IFI-15K)"
24976	4.6528	good	24976	12999105	676800	4.6528	0.5173		9636	ISG15	NM_005101.1-295s1c1	interferon,-alpha-inducible-protein-(clone-IFI-15K)"
344	0.0641	good	344	23979990	403200	0.0641	0.3082		10210	TOPORS	NM_005802.2-462s1c1	topoisomerase-I-binding,-arginine/serine-rich"
2440	0.4545	good	2440	13029887	887080	0.4545	0.678		9101	USP8	NM_005154.2-2355s1c1	ubiquitin-specific-protease-8
71000	1.5297	good	71000	5519712		1.5297	0					NTshRNA
2340	0.0504	good	2340	0		0.0504	0					NTshRNA
49260	1.0613	good	49260	0		1.0613	0	0	79577	CDC73	NM_024529.3-1276s1c1	hyperparathyroidism-2-(with-jaw-tumor)
93476	2.014	good	93476	294980		2.014	0.1436	0	79577	CDC73	NM_024529.3-504s1c1	hyperparathyroidism-2-(with-jaw-tumor)
86424	1.862	good	86424	31671.4		1.862	0.0154	0	11245	GPR176	NM_007223.1-1608s1c1	putative-G-protein-coupled-receptor
32140	0.6925	good	32140	40766.7	825960	0.6925	0.0199	434.716	9287	TAAR2	NM_014626.1-589s1c1	G-protein-coupled-receptor-58
46356	0.9988	good	46356	215547	631760	0.9988	0.105	332.505	9287	TAAR2	NM_014626.1-469s1c1	G-protein-coupled-receptor-58
21504	0.4633	good	21504	40520.2	204280	0.4633	0.0197	107.516	9287	TAAR2	NM_014626.1-53s1c1	G-protein-coupled-receptor-58
21280	0.4585	good	21280	0	410920	0.4585	0	216.274	25960	GPR124	NM_032777.6-5400s1c1	G-protein-coupled-receptor-124
34472	0.7427	good	34472	45227.2	1221200	0.7427	0.022	642.737	25960	GPR124	NM_032777.6-490s1c1	G-protein-coupled-receptor-124
27928	0.6017	good	27928	301571	1904040	0.6017	0.1469	1002.13	25960	GPR124	NM_032777.6-2437s1c1	G-protein-coupled-receptor-124
105912	2.2819	good	105912	114701	593440	2.2819	0.0559	312.337	8111	GPR68	NM_003485.2-640s1c1	G-protein-coupled-receptor-68
16472	0.3549	good	16472	85173.4	4314480	0.3549	0.0415	2270.78	8111	GPR68	NM_003485.2-889s1c1	G-protein-coupled-receptor-68
21376	0.4606	good	21376	46529.1	212280	0.4606	0.0227	111.726	8111	GPR68	NM_003485.2-847s1c1	G-protein-coupled-receptor-68
4112	0.0886	good	4112	0	683320	0.0886	0	359.642	120065	OR5P2	NM_153444.1-373s1c1	olfactory-receptor,-family-5,-subfamily-P,-member-2"
1548	0.0334	good	1548	12673.7	922440	0.0334	0.0062	485.495	116535	MRGPRF	NM_145015.2-1778s1c1	MAS-related-GPR,-member-F"
27216	0.5864	good	27216	0	765160	0.5864	0	402.716	120065	OR5P2	NM_153444.1-461s1c1	olfactory-receptor,-family-5,-subfamily-P,-member-2"
45624	0.983	good	45624	0	1404920	0.983	0	739.432	116535	MRGPRF	NM_145015.2-774s1c1	MAS-related-GPR,-member-F"
31836	0.6859	good	31836	35229.7	617040	0.6859	0.0172	324.758	116535	MRGPRF	NM_145015.2-993s1c1	MAS-related-GPR,-member-F"
35940	0.7743	good	35940	0	439920	0.7743	0	231.537	120065	OR5P2	NM_153444.1-536s1c1	olfactory-receptor,-family-5,-subfamily-P,-member-2"
21624	0.4659	good	21624	0	461280	0.4659	0	242.779	81797	OR12D3	NM_030959.2-801s1c1	olfactory-receptor,-family-12,-subfamily-D,-member-3"
26168	0.5638	good	26168	10223.6	268320	0.5638	0.005	141.221	81797	OR12D3	NM_030959.2-103s1c1	olfactory-receptor,-family-12,-subfamily-D,-member-3"
29292	0.6311	good	29292	0	881880	0.6311	0	464.147	7707	ZNF148	NM_021964.1-1549s1c1	zinc-finger-protein-148-(pHZ-52)
128756	2.7741	good	128756	0	1003840	2.7741	0	528.337	7716	VEZF1	NM_007146.1-1480s1c1	zinc-finger-protein-161
26140	0.5632	good	26140	0	4800	0.5632	0	2.5263	7716	VEZF1	NM_007146.1-591s1c1	zinc-finger-protein-161
21492	0.463	good	21492	19981.3	691240	0.463	0.0097	363.81	7716	VEZF1	NM_007146.1-174s1c1	zinc-finger-protein-161
40548	0.8736	good	40548	0	2908720	0.8736	0	1530.91	8804	CREG1	NM_003851.1-585s1c1	cellular-repressor-of-E1A-stimulated-genes-1
68156	1.4684	good	68156	262224	2865120	1.4684	0.1277	1507.96	8804	CREG1	NM_003851.1-436s1c1	cellular-repressor-of-E1A-stimulated-genes-1
42776	0.9216	good	42776	0	1050120	0.9216	0	552.695	8804	CREG1	NM_003851.1-632s1c1	cellular-repressor-of-E1A-stimulated-genes-1
27328	0.5888	good	27328	0	473800	0.5888	0	249.368	9516	LITAF	NM_004862.1-397s1c1	lipopolysaccharide-induced-TNF-factor
42292	0.9112	good	42292	13543	117560	0.9112	0.0066	61.8737	9208	LRRFIP1	NM_004735.1-349s1c1	leucine-rich-repeat-(in-FLII)-interacting-protein-1
13284	0.2862	good	13284	0	960280	0.2862	0	505.411	9516	LITAF	NM_004862.1-831s1c1	lipopolysaccharide-induced-TNF-factor
80108	1.7259	good	80108	0	670080	1.7259	0	352.674	9208	LRRFIP1	NM_004735.1-1203s1c1	leucine-rich-repeat-(in-FLII)-interacting-protein-1
10624	0.2289	good	10624	0	651440	0.2289	0	342.863	9516	LITAF	NM_004862.1-291s1c1	lipopolysaccharide-induced-TNF-factor
6240	0.1344	good	6240	0	1168840	0.1344	0	615.179	9242	MSC	NM_005098.2-1267s1c1	musculin-(activated-B-cell-factor-1)
3664	0.0789	good	3664	36525.4	1799240	0.0789	0.0178	946.968	9242	MSC	NM_005098.2-787s1c1	musculin-(activated-B-cell-factor-1)
38964	0.8395	good	38964	0	305160	0.8395	0	160.611	9242	MSC	NM_005098.2-824s1c1	musculin-(activated-B-cell-factor-1)
10400	0.2241	good	10400	0	159320	0.2241	0	83.8526	905	CCNT2	NM_001241.2-2653s1c1	cyclin-T2
56892	1.3714	good	56892	1.54903e+06	488960	1.3714	0.7987	0.8638	546	ATRX	NM_000489.2-7571s1c1	alpha-thalassemia/mental-retardation-syndrome-X-linked- (RAD54-homolog,-S.-cerevisiae)"
95940	2.3126	good	95940	26564.6	180440	2.3126	0.0137	0.3188	905	CCNT2	NM_001241.2-1311s1c1	cyclin-T2
45368	1.0936	good	45368	20771	407840	1.0936	0.0107	0.7205	546	ATRX	NM_000489.2-4491s1c1	alpha-thalassemia/mental-retardation-syndrome-X-linked- (RAD54-homolog,-S.-cerevisiae)"
80644	1.9439	good	80644	0	141920	1.9439	0	0.2507	546	ATRX	NM_000489.2-1681s1c1	alpha-thalassemia/mental-retardation-syndrome-X-linked- (RAD54-homolog,-S.-cerevisiae)"
50700	1.2221	good	50700	0	550920	1.2221	0	0.9733	1052	CEBPD	NM_005195.2-271s1c1	CCAAT/enhancer-binding-protein-(C/EBP),-delta"
70684	1.7038	good	70684	0	266880	1.7038	0	0.4715	9839	ZEB2	NM_014795.2-2202s1c1	zinc-finger-homeobox-1b
46400	1.1184	good	46400	0	283160	1.1184	0	0.5002	1879	EBF1	NM_024007.2-812s1c1	early-B-cell-factor
15288	0.3685	good	15288	0	965280	0.3685	0	1.7053	1879	EBF1	NM_024007.2-1574s1c1	early-B-cell-factor
56432	1.3603	good	56432	18060.3	3389960	1.3603	0.0093	5.9889	1997	ELF1	NM_172373.2-1183s1c1	E74-like-factor-1-(ets-domain-transcription-factor)
67496	1.627	good	67496	23993.9	1472880	1.627	0.0124	2.6021	1997	ELF1	NM_172373.2-1877s1c1	E74-like-factor-1-(ets-domain-transcription-factor)
37576	0.9058	good	37576	18048.1	1003640	0.9058	0.0093	1.7731	1997	ELF1	NM_172373.2-322s1c1	E74-like-factor-1-(ets-domain-transcription-factor)
36540	0.8808	good	36540	0	2154120	0.8808	0	3.8056	1997	ELF1	NM_172373.2-1470s1c1	E74-like-factor-1-(ets-domain-transcription-factor)
71644	1.7269	good	71644	187162	653120	1.7269	0.0965	1.1538	2294	FOXF1	NM_001451.1-2350s1c1	forkhead-box-F1
117216	2.8254	good	117216	19385	37960	2.8254	0.01	0.0671	5739	PTGIR	NM_000960.3-944s1c1	prostaglandin-I2-(prostacyclin)-receptor-(IP)
24748	0.5965	good	24748	28533.4	1128640	0.5965	0.0147	1.9939	5739	PTGIR	NM_000960.3-1221s1c1	prostaglandin-I2-(prostacyclin)-receptor-(IP)
32792	0.7904	good	32792	0	2795200	0.7904	0	4.9382	5739	PTGIR	NM_000960.3-734s1c1	prostaglandin-I2-(prostacyclin)-receptor-(IP)
19400	0.4676	good	19400	247095	1717080	0.4676	0.1274	3.0335	255877	BCL6B	NM_181844.2-650s1c1	B-cell-CLL/lymphoma-6, -member-B-(zinc-finger-protein)"
19364	0.4668	good	19364	52521.1	1203560	0.4668	0.0271	2.1263	255877	BCL6B	NM_181844.2-332s1c1	B-cell-CLL/lymphoma-6, -member-B-(zinc-finger-protein)"
9656	0.2328	good	9656	0	834400	0.2328	0	1.4741	9444	QKI	NM_006775.1-1440s1c1	quaking-homolog,-KH-domain-RNA-binding-(mouse)"
29504	0.7112	good	29504	15566.8	2017560	0.7112	0.008	3.5643	9444	QKI	NM_006775.1-1387s1c1	quaking-homolog,-KH-domain-RNA-binding-(mouse)"
38064	0.9175	good	38064	32090.3	3242200	0.9175	0.0165	5.7279	9444	QKI	NM_006775.1-687s1c1	quaking-homolog,-KH-domain-RNA-binding-(mouse)"
20568	0.4958	good	20568	12287.8	2287160	0.4958	0.0063	4.0406	4208	MEF2C	NM_002397.2-1186s1c1	MADS-box-transcription-enhancer-factor-2, -polypeptide-C-(myocyte-enhancer-factor-2C)"
15836	0.3817	good	15836	0	3545360	0.3817	0	6.2634	4208	MEF2C	NM_002397.2-1127s1c1	MADS-box-transcription-enhancer-factor-2, -polypeptide-C-(myocyte-enhancer-factor-2C)"
34684	0.836	good	34684	57801.4	91320	0.836	0.0298	0.1613	64764	CREB3L2	NM_194071.1-461s1c1	cAMP-responsive-element-binding-protein-3-like-2
7988	0.1925	good	7988	14965.7	2480760	0.1925	0.0077	4.3827	64764	CREB3L2	NM_194071.1-1797s1c1	cAMP-responsive-element-binding-protein-3-like-2
9308	0.2244	good	9308	37998	1135360	0.2244	0.0196	2.0058	25925	ZNF521	NM_015461.1-503s1c1	zinc-finger-protein-521
42780	1.0312	good	42780	0	527800	1.0312	0	0.9324	25925	ZNF521	NM_015461.1-1487s1c1	zinc-finger-protein-521
20028	0.4828	good	20028	8795.6	1760960	0.4828	0.0045	3.111	8214	DGCR6	NM_033257.2-719s1c1	DiGeorge-syndrome-critical-region-gene-6-like
23280	0.5612	good	23280	252684	6123200	0.5612	0.1303	10.8176	7073	TIAL1	NM_003252.2-1113s1c1	TIA1-cytotoxic-granule-associated-RNA-binding-protein- like-1
49168	1.1852	good	49168	199861	626920	1.1852	0.103	1.1076	7073	TIAL1	NM_003252.2-1140s1c1	TIA1-cytotoxic-granule-associated-RNA-binding-protein- like-1
33796	0.8146	good	33796	13257	1056640	0.8146	0.0068	1.8667	144165	PRICKLE1	NM_153026.1-2316s1c1	prickle-like-1-(Drosophila)
14096	0.3398	good	14096	21487.9	1655880	0.3398	0.0111	2.9254	144165	PRICKLE1	NM_153026.1-489s1c1	prickle-like-1-(Drosophila)
12224	1.108	good	12224	0	540440	1.108	0	0.5083	9935	MAFB	NM_005461.3-747s1c1	v-maf-musculoaponeurotic-fibrosarcoma-oncogene- homolog-B-(avian)
9800	0.8883	good	9800	134294	715960	0.8883	0.1158	0.6734	22926	ATF6	NM_007348.1-1687s1c1	activating-transcription-factor-6
21424	1.942	good	21424	0	473800	1.942	0	0.4456	23528	ZNF281	NM_012482.3-1409s1c1	zinc-finger-protein-281
31488	2.8542	good	31488	48345.5	1412240	2.8542	0.0417	1.3283	23528	ZNF281	NM_012482.3-1566s1c1	zinc-finger-protein-281
36276	3.2883	good	36276	0	2183040	3.2883	0	2.0533	6670	SP3	NM_003111.1-3726s1c1	Sp3-transcription-factor
14592	1.3227	good	14592	13588.6	4503920	1.3227	0.0117	4.2362	56917	MEIS3	XM_085929.9-901s1c1	Meis1, -myeloid-ecotropic-viral-integration-site-1-homolog-3- (mouse)"
1968	0.1784	good	1968	0	2042040	0.1784	0	1.9207	56917	MEIS3	XM_085929.9-517s1c1	Meis1, -myeloid-ecotropic-viral-integration-site-1-homolog-3- (mouse)"
4600	0.8991	good	4600	0	420520	0.8991	0	0.5028	6921	TCEB1	NM_005648.2-250s1c1	transcription-elongation-factor-B-(SIII), -polypeptide-1-(15kDa,-elongin-C)"
4604	0.8999	good	4604	73897.1	521440	0.8999	0.0879	0.6234	6921	TCEB1	NM_005648.2-318s1c1	transcription-elongation-factor-B-(SIII), -polypeptide-1-(15kDa,-elongin-C)"
1792	0.3503	good	1792	56206.7	977440	0.3503	0.0668	1.1686	25822	DNAJB5	NM_012266.2-2269s1c1	DnaJ-(Hsp40)-homolog,-subfamily-B,-member-5"
14312	2.7975	good	14312	72903.9	433320	2.7975	0.0867	0.5181	25822	DNAJB5	NM_012266.2-1097s1c1	DnaJ-(Hsp40)-homolog,-subfamily-B,-member-5"
4240	0.8288	good	4240	0	617240	0.8288	0	0.738	25822	DNAJB5	NM_012266.2-846s1c1	DnaJ-(Hsp40)-homolog,-subfamily-B,-member-5"
12332	2.4105	good	12332	0	415800	2.4105	0	0.4971	25822	DNAJB5	NM_012266.2-1230s1c1	DnaJ-(Hsp40)-homolog,-subfamily-B,-member-5"
4932	0.964	good	4932	0	271600	0.964	0	0.3247	5687	PSMA6	NM_002791.1-339s1c1	proteasome-(prosome,-macropain)-subunit,-alpha-type, -6"
2836	0.5543	good	2836	2.96969e+06	2376000	0.5543	2.8407					NTshRNA
672	0.1314	good	672	0	1009920	0.1314	1.2074					NTshRNA
17608	3.2802	good	17608	36512476	4762200	3.2802	3.64		7763	ZFAND5	NM_006007.1-758s1c1	zinc-finger,-A20-domain-containing-2"
7508	1.3987	good	7508	15929338	148840	1.3987	0.1138		4780	NFE2L2	NM_006164.2-1862s1c1	nuclear-factor-(erythroid-derived-2)-like-2
6808	1.2683	good	6808	18981628	1631320	1.2683	1.2469		9140	ATG12	NM_004707.2-493s1c1	APG12-autophagy-12-like-(S.-cerevisiae)
1640	0.3055	good	1640	14502335	10360	0.3055	0.0079		6613	SUMO2	NM_006937.2-301s1c1	SMT3-suppressor-of-mif-two-3-homolog-2-(yeast)
476	0.0887	good	476	16956126	2344120	0.0887	1.7917		7316	UBC	NM_021009.2-2016s1c1	ubiquitin-C
4212	0.7846	good	4212	8.37145e+06	3279320	0.7846	2.5066		84669	USP32	NM_032582.2-1531s1c1	ubiquitin-specific-protease-32
4620	0.8607	good	4620	14418629	3845840	0.8607	2.9396		84669	USP32	NM_032582.2-3608s1c1	ubiquitin-specific-protease-32
892	0.1662	good	892	13177456	1649640	0.1662	1.2609		84669	USP32	NM_032582.2-2176s1c1	ubiquitin-specific-protease-32
2404	0.4478	good	2404	5251950	1484360	0.4478	1.1346		84669	USP32	NM_032582.2-848s1c1	ubiquitin-specific-protease-32
4108	0.7653	good	4108	11743054	4765480	0.7653	3.6425		7879	RAB7A	NM_004637.5-586s1c1	RAB7,-member-RAS-oncogene-family"
7528	1.4715	good	7528	50399.5	4893240	1.4715	5.8502					NTshRNA
23280	4.5504	good	23280	106927	3817360	4.5504	4.5639					NTshRNA
12332	2.4105	good	12332	0	566400	2.4105	0	0.6772	5687	PSMA6	NM_002791.1-348s1c1	proteasome-(prosome,-macropain)-subunit,-alpha-type, -6"
5140	1.0047	good	5140	0	1223120	1.0047	0	1.4623	1452	CSNK1A1	NM_146087.1-610s1c1	casein-kinase-1,-alpha-1"
4276	0.8358	good	4276	316044	13040	0.8358	0.3758	0.0156	23683	PRKD3	NM_029239.2-2771s1c1	protein-kinase-C,-nu"
5648	1.104	good	5648	0	1843640	1.104	0	2.2042	5573	PRKAR1A	NM_021880.1-770s1c1	protein-kinase,-cAMP-dependent-regulatory,-type-I, -alpha"
6320	1.2353	good	6320	11126.1	1295280	1.2353	0.0132	1.5486	3417	IDH1	NM_005896.2-613s1c1	isocitrate-dehydrogenase-1-(NADP),-soluble"
16148	3.1564	good	16148	157399	2739480	3.1564	0.1871	3.2752	3417	IDH1	NM_005896.2-1306s1c1	isocitrate-dehydrogenase-1-(NADP),-soluble"
3812	0.7451	good	3812	0	1032960	0.7451	0	1.235	3417	IDH1	NM_005896.2-850s1c1	isocitrate-dehydrogenase-1-(NADP),-soluble"
1908	0.3729	good	1908	0	2620840	0.3729	0	3.1334	6391	SDHC	NM_003001.2-396s1c1	succinate-dehydrogenase-complex,-subunit-C, -integral-membrane-protein,-15kDa"
7056	1.3792	good	7056	0	1206120	1.3792	0	1.442	7431	VIM	NM_003380.1-1477s1c1	vimentin
3672	0.7177	good	3672	0	1333320	0.7177	0	1.5941	3684	ITGAM	NM_000632.2-663s1c1	integrin,-alpha-M-(complement-component-receptor-3, -alpha;-also-known-as-CD11b-(p170), -macrophage-antigen-alpha-polypeptide)"
2692	0.5262	good	2692	24686.3	2305200	0.5262	0.0294	2.756	3684	ITGAM	NM_000632.2-144s1c1	integrin,-alpha-M-(complement-component-receptor-3, -alpha;-also-known-as-CD11b-(p170), -macrophage-antigen-alpha-polypeptide)"
14964	2.9249	good	14964	16468	646240	2.9249	0.0196	0.7726	10972	TMED10	NM_006827.4-468s1c1	transmembrane-trafficking-protein
8308	1.6239	good	8308	0	479960	1.6239	0	0.5738	10972	TMED10	NM_006827.4-150s1c1	transmembrane-trafficking-protein
9916	1.9382	good	9916	0	101280	1.9382	0	0.1211	950	SCARB2	NM_005506.2-915s1c1	scavenger-receptor-class-B,-member-2"
24532	4.7952	good	24532	0	716280	4.7952	0	0.8564	950	SCARB2	NM_005506.2-439s1c1	scavenger-receptor-class-B,-member-2"
696	0.136	good	696	0	1124320	0.136	0	1.3442	821	CANX	NM_001746.2-390s1c1	calnexin
17240	3.3698	good	17240	0	786440	3.3698	0	0.9402	821	CANX	NM_001746.2-931s1c1	calnexin
6012	1.1751	good	6012	0	1473120	1.1751	0	1.7612	821	CANX	NM_001746.2-636s1c1	calnexin
5948	1.1626	good	5948	13729.8	371440	1.1626	0.0163	0.4441	4240	MFGE8	NM_005928.1-545s1c1	milk-fat-globule-EGF-factor-8-protein
2004	0.3917	good	2004	0	1053080	0.3917	0	1.259	10890	RAB10	NM_016131.2-605s1c1	RAB10,-member-RAS-oncogene-family"
3412	0.6669	good	3412	0	915600	0.6669	0	1.0947	10890	RAB10	NM_016131.2-997s1c1	RAB10,-member-RAS-oncogene-family"
11144	2.1783	good	11144	0	1175080	2.1783	0	1.4049	10890	RAB10	NM_016131.2-874s1c1	RAB10,-member-RAS-oncogene-family"
4456	0.871	good	4456	14796.4	1000320	0.871	0.0176	1.196	4240	MFGE8	NM_005928.1-1026s1c1	milk-fat-globule-EGF-factor-8-protein
20220	3.9523	good	20220	0	2704160	3.9523	0	3.233	5955	RCN2	NM_002902.1-868s1c1	reticulocalbin-2,-EF-hand-calcium-binding-domain"
3648	0.7131	good	3648	0	2181520	0.7131	0	2.6082	5955	RCN2	NM_002902.1-439s1c1	reticulocalbin-2,-EF-hand-calcium-binding-domain"
10060	1.9664	good	10060	0	1857760	1.9664	0	2.2211	7534	YWHAZ	NM_003406.2-418s1c1	tyrosine-3-monooxygenase/tryptophan-5-monooxygenase- activation-protein,-zeta-polypeptide"
8380	1.638	good	8380	0	337560	1.638	0	0.4036	7534	YWHAZ	NM_003406.2-319s1c1	tyrosine-3-monooxygenase/tryptophan-5-monooxygenase- activation-protein,-zeta-polypeptide"
6412	1.2533	good	6412	0	1952680	1.2533	0	2.3346	2771	GNAI2	NM_002070.1-165s1c1	guanine-nucleotide-binding-protein-(G-protein), -alpha-inhibiting-activity-polypeptide-2"
10600	2.0719	good	10600	11389	431240	2.0719	0.0135	0.5156	2771	GNAI2	NM_002070.1-855s1c1	guanine-nucleotide-binding-protein-(G-protein), -alpha-inhibiting-activity-polypeptide-2"
4768	0.932	good	4768	0	1266200	0.932	0	1.5138	51290	ERGIC2	NM_016570.1-183s1c1	PTX1-protein
16972	3.3174	good	16972	0	907360	3.3174	0	1.0848	2512	FTL	NM_000146.2-576s1c1	ferritin,-light-polypeptide"
11076	2.165	good	11076	23732.3	763920	2.165	0.0282	0.9133	2512	FTL	NM_000146.2-306s1c1	ferritin,-light-polypeptide"
19388	1.31	good	19388	752649	109840	1.31	0.4973	0.4189	51290	ERGIC2	NM_016570.1-1080s1c1	PTX1-protein
48160	3.2541	good	48160	45785.4	64240	3.2541	0.0302	0.245	523	ATP6V1A	NM_001690.2-1686s1c1	ATPase,-H+transporting,-lysosomal-70kDa,-V1-subunit-A"
77192	5.2157	good	77192	86243	115440	5.2157	0.057	0.4402	523	ATP6V1A	NM_001690.2-1235s1c1	ATPase,-H+transporting,-lysosomal-70kDa,-V1-subunit-A"
28076	1.897	good	28076	0	232440	1.897	0	0.8864	3688	ITGB1	NM_002211.2-1286s1c1	integrin,-beta-1-(fibronectin-receptor, -beta-polypeptide,-antigen-CD29-includes-MDF2,-MSK12)"
14864	1.0043	good	14864	0	268280	1.0043	0	1.0231	3688	ITGB1	NM_002211.2-350s1c1	integrin,-beta-1-(fibronectin-receptor, -beta-polypeptide,-antigen-CD29-includes-MDF2,-MSK12)"
48536	3.2795	good	48536	72805.6	728440	3.2795	0.0481	2.778	3678	ITGA5	NM_002205.1-1793s1c1	integrin,-alpha-5-(fibronectin-receptor, -alpha-polypeptide)"
11012	0.7441	good	11012	0	451680	0.7441	0	1.7225	1513	CTSK	NM_007802.2-410s1c1	cathepsin-K
14280	0.9649	good	14280	44367.3	414240	0.9649	0.0293	1.5797	23533	PIK3R5	NM_014308.1-2416s1c1	phosphoinositide-3-kinase,-regulatory-subunit-5,-p101"
9912	0.6697	good	9912	82089.2	753320	0.6697	0.0542	2.8729	7472	WNT2	NM_003391.1-932s1c1	wingless-type-MMTV-integration-site-family-member-2
36820	2.4878	good	36820	0	418080	2.4878	0	1.5944	7472	WNT2	NM_003391.1-1044s1c1	wingless-type-MMTV-integration-site-family-member-2
43608	2.9465	good	43608	22929.8	283080	2.9465	0.0151	1.0796	7472	WNT2	NM_003391.1-469s1c1	wingless-type-MMTV-integration-site-family-member-2
7016	0.4741	good	7016	379400	316200	0.4741	0.2507	1.2059	7472	WNT2	NM_003391.1-798s1c1	wingless-type-MMTV-integration-site-family-member-2
16224	1.0962	good	16224	14166.5	187400	1.0962	0.0094	0.7147	581	BAX	NM_004324.3-105s1c1	BCL2-associated-X-protein
12992	0.8778	good	12992	16759.8	318920	0.8778	0.0111	1.2162	581	BAX	NM_004324.3-456s1c1	BCL2-associated-X-protein
14084	0.9516	good	14084	20254.9	204000	0.9516	0.0134	0.778	581	BAX	NM_004324.3-685s1c1	BCL2-associated-X-protein
64708	1.3873	good	64708	73628.5	189320	1.3873	0.0712	0.2145	581	BAX	NM_004324.3-219s1c1	BCL2-associated-X-protein
16400	0.3516	good	16400	14377.2	590800	0.3516	0.0139	0.6694	6045	RNF2	NM_007212.2-806s1c1	ring-finger-protein-2
31980	0.6856	good	31980	0	1363160	0.6856	0	1.5444	56254	RNF20	NM_019592.5-2857s1c1	ring-finger-protein-20
46196	0.9904	good	46196	116002	406040	0.9904	0.1122	0.46	56254	RNF20	NM_019592.5-341s1c1	ring-finger-protein-20
49972	1.0713	good	49972	24826.8	8480	1.0713	0.024	0.0096	7372	UMPS	NM_000373.1-423s1c1	uridine-monophosphate-synthetase-(orotate- phosphoribosyl-transferase-and-orotidine-5'- decarboxylase)
14808	0.3175	good	14808	81101.6	834480	0.3175	0.0785	0.9455	7372	UMPS	NM_000373.1-1518s1c1	uridine-monophosphate-synthetase-(orotate- phosphoribosyl-transferase-and-orotidine-5'- decarboxylase)
91264	1.9566	good	91264	43336.9	975360	1.9566	0.0419	1.1051	8520	HAT1	NM_003642.1-954s1c1	histone-acetyltransferase-1
79324	1.7006	good	79324	61589.5	148480	1.7006	0.0596	0.1682	81849	ST6GALNAC5	NM_030965.1-527s1c1	sialyltransferase-7-((alpha-N-acetylneuraminyl-2, 3-beta-galactosyl-1,3)-N-acetyl-galactosaminide-alpha-2, 6-sialyltransferase)-E"
73608	1.5781	good	73608	12404.8	532360	1.5781	0.012	0.6032	81849	ST6GALNAC5	NM_030965.1-1135s1c1	sialyltransferase-7-((alpha-N-acetylneuraminyl-2, 3-beta-galactosyl-1,3)-N-acetyl-galactosaminide-alpha-2, 6-sialyltransferase)-E"
48728	1.0447	good	48728	76655.3	836560	1.0447	0.0742	0.9478	51809	GALNT7	NM_017423.1-1387s1c1	UDP-N-acetyl-alpha-D-galactosamine:polypeptide-N- acetylgalactosaminyltransferase-7-(GalNAc-T7)
85380	1.8305	good	85380	89771.2	3123720	1.8305	0.0868	3.5391	51809	GALNT7	NM_017423.1-1758s1c1	UDP-N-acetyl-alpha-D-galactosamine:polypeptide-N- acetylgalactosaminyltransferase-7-(GalNAc-T7)
42540	0.912	good	42540	26522.1	1293000	0.912	0.0257	1.465	2770	GNAI1	NM_002069.4-1208s1c1	guanine-nucleotide-binding-protein-(G-protein), -alpha-inhibiting-activity-polypeptide-1"
48148	1.0322	good	48148	19605.8	2905680	1.0322	0.019	3.2921	2770	GNAI1	NM_002069.4-830s1c1	guanine-nucleotide-binding-protein-(G-protein), -alpha-inhibiting-activity-polypeptide-1"
23580	0.5055	good	23580	67380.4	911960	0.5055	0.0652	1.0332	10287	RGS19	NM_005873.1-831s1c1	regulator-of-G-protein-signalling-19
54996	1.1791	good	54996	14848.8	270680	1.1791	0.0144	0.3067	2776	GNAQ	NM_002072.2-456s1c1	guanine-nucleotide-binding-protein-(G-protein), -q-polypeptide"
44196	0.9475	good	44196	159470	1169720	0.9475	0.1543	1.3253	2776	GNAQ	NM_002072.2-339s1c1	guanine-nucleotide-binding-protein-(G-protein), -q-polypeptide"
108748	2.3314	good	108748	43453	100440	2.3314	0.042	0.1138	2776	GNAQ	NM_002072.2-1038s1c1	guanine-nucleotide-binding-protein-(G-protein), -q-polypeptide"
194032	4.1598	good	194032	24768.5	4880	4.1598	0.024	0.0055	7322	UBE2D2	NM_019912.1-723s1c1	ubiquitin-conjugating-enzyme-E2D-2
20232	0.8909	good	20232	0	1570760	0.8909	0	2.2019	3098	HK1	NM_033498.1-2632s1c1	hexokinase-1
25968	1.1435	good	25968	69676.7	157920	1.1435	0.0843	0.2214	3098	HK1	NM_033498.1-2050s1c1	hexokinase-1
17004	0.7487	good	17004	0	425200	0.7487	0	0.596	11216	AKAP10	NM_007202.2-710s1c1	A-kinase-(PRKA)-anchor-protein-10
66048	2.9083	good	66048	19092.1	26840	2.9083	0.0231	0.0376	11216	AKAP10	NM_007202.2-2085s1c1	A-kinase-(PRKA)-anchor-protein-10
16260	0.716	good	16260	0	808960	0.716	0	1.134	522	ATP5J	NM_001685.3-801s1c1	ATP-synthase,-H+transporting, -mitochondrial-F0-complex,-subunit-F6"
22740	1.0013	good	22740	52992.5	3680	1.0013	0.0641	0.0052	51310	SLC22A17	NM_016609.2-191s1c1	solute-carrier-family-22-(organic-cation- transporter),-member-17"
22768	1.0026	good	22768	84525.1	331000	1.0026	0.1022	0.464	51310	SLC22A17	NM_016609.2-279s1c1	solute-carrier-family-22-(organic-cation- transporter),-member-17"
20992	0.9244	good	20992	0	989400	0.9244	0	1.3869	4163	MCC	NM_002387.1-296s1c1	mutated-in-colorectal-cancers
30676	1.3508	good	30676	100609	1155000	1.3508	0.1217	1.6191	4163	MCC	NM_002387.1-2284s1c1	mutated-in-colorectal-cancers
41572	1.8306	good	41572	38925	304080	1.8306	0.0471	0.4263	7779	SLC30A1	NM_021194.1-869s1c1	solute-carrier-family-30-(zinc-transporter), -member-1"
46608	2.0523	good	46608	224107	1515800	2.0523	0.2711	2.1248	7779	SLC30A1	NM_021194.1-1240s1c1	solute-carrier-family-30-(zinc-transporter),-member-1"
16452	0.7244	good	16452	0	869520	0.7244	0	1.2189	7779	SLC30A1	NM_021194.1-1360s1c1	solute-carrier-family-30-(zinc-transporter),-member-1"
16300	0.7177	good	16300	28842.2	794760	0.7177	0.0349	1.1141	25800	SLC39A6	NM_012319.2-996s1c1	solute-carrier-family-39-(zinc-transporter), -member-6"
14128	0.6221	good	14128	12294.7	1118720	0.6221	0.0149	1.5682	25800	SLC39A6	NM_012319.2-2030s1c1	solute-carrier-family-39-(zinc-transporter),-member-6"
13056	0.5749	good	13056	15217.4	2217480	0.5749	0.0184	3.1084	84206	MEX3B	NM_032246.3-3229s1c1	ring-finger-and-KH-domain-containing-3
20544	0.9046	good	20544	0	2081840	0.9046	0	2.9183	84206	MEX3B	NM_032246.3-1487s1c1	ring-finger-and-KH-domain-containing-3
12256	0.5397	good	12256	24292.4	533240	0.5397	0.0294	0.7475	84206	MEX3B	NM_032246.3-597s1c1	ring-finger-and-KH-domain-containing-3
56384	2.4828	good	56384	2.35496e+06	354720	2.4828	0.4972					NTshRNA
27952	1.2308	good	27952	58004.8	1013560	1.2308	1.4208					NTshRNA
67124	1.4462	good	67124	7592904		1.4462	0		8321	FZD1	NM_003505.1-2129s1c1	frizzled-homolog-1-(Drosophila)
41824	0.9011	good	41824	16558474	649360	0.9011	341.768		23266	LPHN2	NM_012302.1-2673s1c1	latrophilin-2
16824	0.3625	good	16824	8476069	642160	0.3625	337.979		23266	LPHN2	NM_012302.1-565s1c1	latrophilin-2
988	0.0213	good	988	5045008	792160	0.0213	416.926		23266	LPHN2	NM_012302.1-1843s1c1	latrophilin-2
31524	0.6792	good	31524	3.02032e+06	2477960	0.6792	1304.19		116535	MRGPRF	NM_145015.2-378s1c1	MAS-related-GPR,-member-F"
57004	1.3741	good	57004	1.03319e+06	451160	1.3741	0.797		5739	PTGIR	NM_000960.3-1540s1c1	prostaglandin-I2-(prostacyclin)-receptor-(IP)
117216	2.8254	good	117216	19385	37960	2.8254	0.0671		5739	PTGIR	NM_000960.3-944s1c1	prostaglandin-I2-(prostacyclin)-receptor-(IP)
24748	0.5965	good	24748	28533.4	1128640	0.5965	1.9939		5739	PTGIR	NM_000960.3-1221s1c1	prostaglandin-I2-(prostacyclin)-receptor-(IP)
87700	2.114	good	87700	1.95045e+06	480000	2.114	0.848		5739	PTGIR	NM_000960.3-542s1c1	prostaglandin-I2-(prostacyclin)-receptor-(IP)
74884	1.805	good	74884	33018.3	819280	1.805	1.4474		10381	TUBB3	NM_006086.1-699s1c1	tubulin,-beta-3"
46636	2.0535	good	46636	2.18896e+06	1376560	2.0535	1.9296					NTshRNA
30708	1.3522	good	30708	13487.6	1177400	1.3522	1.6505					NTshRNA
39120	1.7226	good	39120	26545	2249720	1.7226	0.0321	3.1536	84206	MEX3B	NM_032246.3-492s1c1	ring-finger-and-KH-domain-containing-3
34504	1.5193	good	34504	61907.9	147560	1.5193	0.0749	0.2068	8520	HAT1	NM_026115.2-598s1c1	histone-aminotransferase-1
70248	3.0933	good	70248	302275	1494960	3.0933	0.3656	2.0956	7520	XRCC5	NM_021141.2-513s1c1	X-ray-repair-complementing-defective-repair-in-Chinese- hamster-cells-5-(double-strand-break-rejoining;-Ku- autoantigen,-80kDa)"
17320	0.7627	good	17320	130944	166040	0.7627	0.1584	0.2328	5573	PRKAR1A	NM_002734.3-484s1c1	protein-kinase,-cAMP-dependent,-regulatory,-type-I, -alpha-(tissue-specific-extinguisher-1)"
54656	2.4067	good	54656	13880.7	381400	2.4067	0.0168	0.5346	5573	PRKAR1A	NM_002734.3-238s1c1	protein-kinase,-cAMP-dependent,-regulatory,-type-I, -alpha-(tissue-specific-extinguisher-1)"
17032	0.75	good	17032	0	368080	0.75	0	0.516	2260	FGFR1	NM_000618.2-6169s1c1	insulin-like-growth-factor-1-(somatomedin-C)
20520	0.9036	good	20520	21288.5	447360	0.9036	0.0257	0.6271	1633	DCK	NM_000788.x-329s1c1	deoxycytidine-kinase
28184	1.241	good	28184	0	637600	1.241	0	0.8938	1633	DCK	NM_000788.x-537s1c1	deoxycytidine-kinase
36192	1.5937	good	36192	21754.6	878960	1.5937	0.0263	1.2321	26353	HSPB8	NM_014365.x-1033s1c1	heat-shock-22kDa-protein-8
37004	1.6294	good	37004	10218.8	2815760	1.6294	0.0124	3.9471	7520	XRCC5	NM_021141.x-2097s1c1	X-ray-repair-complementing-defective-repair-in-Chinese- hamster-cells-5-(double-strand-break-rejoining;-Ku- autoantigen,-80kDa)"
48676	2.1434	good	48676	13303	1382720	2.1434	0.0161	1.9383	165	AEBP1	NM_001129.2-2953s1c1	AE-binding-protein-1
34284	1.5096	good	34284	122114	1890040	1.5096	0.1477	2.6494	165	AEBP1	NM_001129.2-1072s1c1	AE-binding-protein-1
34696	1.5278	good	34696	26773.2	2634400	1.5278	0.0324	3.6928	165	AEBP1	NM_001129.2-1774s1c1	AE-binding-protein-1
53704	2.3648	good	53704	0	3716440	2.3648	0	5.2096	165	AEBP1	NM_001129.2-741s1c1	AE-binding-protein-1
27072	1.1921	good	27072	13021.6	3288200	1.1921	0.0157	4.6093	8476	CDC42BPA	XM_355257.1-350s1c1	similar-to-CDC42-binding-protein-kinase-alpha;- mytonic-dystrophy-kinase-related-Cdc42-binding-kinase
83488	3.6763	good	83488	10666.8	3843040	3.6763	0.0129	5.3871	1026	CDKN1A	NM_000389.2-640s1c1	cyclin-dependent-kinase-inhibitor-1A-(p21,-Cip1)"
46324	2.0398	good	46324	10152.5	1090160	2.0398	0.0123	1.5282	1026	CDKN1A	NM_000389.2-535s1c1	cyclin-dependent-kinase-inhibitor-1A-(p21,-Cip1)"
33352	1.4686	good	33352	12928	3961400	1.4686	0.0156	5.553	7013	TERF1	NM_017489.1-1753s1c1	telomeric-repeat-binding-factor-(NIMA-interacting)-1
11632	0.5122	good	11632	25372	1102600	0.5122	0.0307	1.5456	7013	TERF1	NM_017489.1-96s1c1	telomeric-repeat-binding-factor-(NIMA-interacting)-1
10388	0.4574	good	10388	0	1347600	0.4574	0	1.889	805	CALM2	NM_001743.3-139s1c1	calmodulin-2-(phosphorylase-kinase,-delta)"
12880	0.5672	good	12880	0	1809560	0.5672	0	2.5366	805	CALM2	NM_001743.3-468s1c1	calmodulin-2-(phosphorylase-kinase,-delta)"
18172	0.8002	good	18172	23607.9	1273840	0.8002	0.0286	1.7856	7013	TERF1	NM_017489.1-425s1c1	telomeric-repeat-binding-factor-(NIMA-interacting)-1
34776	1.5313	good	34776	42740.9	4668640	1.5313	0.0517	6.5444	947	CD34	NM_001773.1-570s1c1	CD34-antigen
79860	1.3647	good	79860	17194.4	729640	1.3647	0.056	0.7665	5708	PSMD2	NM_002808.3-610s1c1	proteasome-(prosome,-macropain)-26S-subunit, -non-ATPase,-2"
70700	1.2081	good	70700	286288	499920	1.2081	0.9318	0.5252	3556	IL1RAP	NM_002182.2-477s1c1	interleukin-1-receptor-accessory-protein
69600	1.1893	good	69600	14859.6	971000	1.1893	0.0484	1.0201	3556	IL1RAP	NM_002182.2-1889s1c1	interleukin-1-receptor-accessory-protein
45400	0.7758	good	45400	165830	255800	0.7758	0.5398	0.2687	1634	DCN	NM_001920.3-1925s1c1	decorin
44412	0.7589	good	44412	187933	1048560	0.7589	0.6117	1.1016	1634	DCN	NM_001920.3-805s1c1	decorin
55160	0.9426	good	55160	15681.8	309800	0.9426	0.051	0.3255	1949	EFNB3	NM_001406.3-1393s1c1	ephrin-B3
72260	1.2348	good	72260	69063.4	1453400	1.2348	0.2248	1.5269	1949	EFNB3	NM_001406.3-604s1c1	ephrin-B3
63916	1.0922	good	63916	0	954640	1.0922	0	1.0029	146722	CD300LF	NM_139018.2-213s1c1	NK-inhibitory-receptor-precursor
123812	2.1157	good	123812	0	22160	2.1157	0	0.0233	146722	CD300LF	NM_139018.2-281s1c1	NK-inhibitory-receptor-precursor
78408	1.3398	good	78408	35152.2	1911760	1.3398	0.1144	2.0084	4947	OAZ2	NM_002537.1-1386s1c1	ornithine-decarboxylase-antizyme-2
88148	1.5063	good	88148	0	1769360	1.5063	0	1.8588	4947	OAZ2	NM_002537.1-262s1c1	ornithine-decarboxylase-antizyme-2
250724	4.2844	good	250724	0	3560	4.2844	0	0.0037	5311	PKD2	NM_000297.2-2552s1c1	polycystic-kidney-disease-2-(autosomal-dominant)
171052	2.923	good	171052	41282	259760	2.923	0.1344	0.2729	5311	PKD2	NM_000297.2-692s1c1	polycystic-kidney-disease-2-(autosomal-dominant)
136268	2.3286	good	136268	0	407800	2.3286	0	0.4284	5311	PKD2	NM_000297.2-2005s1c1	polycystic-kidney-disease-2-(autosomal-dominant)
61436	1.0498	good	61436	91644.2	647760	1.0498	0.2983	0.6805	8910	SGCE	NM_003919.1-538s1c1	sarcoglycan,-epsilon"
70612	1.2066	good	70612	66016.1	588040	1.2066	0.2149	0.6178	8910	SGCE	NM_003919.1-297s1c1	sarcoglycan,-epsilon"
113496	1.9394	good	113496	362240	869520	1.9394	1.179	0.9135	8910	SGCE	NM_003919.1-997s1c1	sarcoglycan,-epsilon"
74704	1.2766	good	74704	48386.7	543800	1.2766	0.1575	0.5713	8910	SGCE	NM_003919.1-1349s1c1	sarcoglycan,-epsilon"
57736	0.9866	good	57736	119888	1408480	0.9866	0.3902	1.4797	84695	LOXL3	NM_013247.3-2121s1c1	protease,-serine,-25"
35256	0.6025	good	35256	100715	1794400	0.6025	0.3278	1.8851	7169	TPM2	NM_213674.1-701s1c1	tropomyosin-2-(beta)
54780	0.9361	good	54780	40263.4	634800	0.9361	0.1311	0.6669	7169	TPM2	NM_213674.1-416s1c1	tropomyosin-2-(beta)
40356	0.6896	good	40356	75698.2	874400	0.6896	0.2464	0.9186	7169	TPM2	NM_213674.1-971s1c1	tropomyosin-2-(beta)
49508	0.846	good	49508	12787.6	711800	0.846	0.0416	0.7478	94031	HTRA3	NM_053044.2-1803s1c1	HtrA-serine-peptidase-3
58788	1.0046	good	58788	37892.8	552160	1.0046	0.1233	0.5801	94031	HTRA3	NM_053044.2-995s1c1	HtrA-serine-peptidase-3
31256	0.5341	good	31256	418559	1394800	0.5341	1.3623	1.4653	9945	GFPT2	NM_005110.1-2345s1c1	glutamine-fructose-6-phosphate-transaminase-2
14760	0.2522	good	14760	0	2199160	0.2522	0	2.3103	9945	GFPT2	NM_005110.1-2091s1c1	glutamine-fructose-6-phosphate-transaminase-2
208188	3.5576	good	208188	0	5720	3.5576	0	0.006	9945	GFPT2	NM_005110.1-423s1c1	glutamine-fructose-6-phosphate-transaminase-2
157392	2.6895	good	157392	17644.5	8320	2.6895	0.0574	0.0087	6017	RLBP1	NM_000326.3-878s1c1	retinaldehyde-binding-protein-1
29948	0.5118	good	29948	45394.4	4388240	0.5118	0.1478	4.6101	6017	RLBP1	NM_000326.3-1124s1c1	retinaldehyde-binding-protein-1
29992	0.5125	good	29992	88749.3	1507680	0.5125	0.2889	1.5839	6017	RLBP1	NM_000326.3-971s1c1	retinaldehyde-binding-protein-1
48120	0.8223	good	48120	191314	354080	0.8223	0.6227	0.372	6017	RLBP1	NM_000326.3-1256s1c1	retinaldehyde-binding-protein-1
60416	1.0324	good	60416	10946.5	1992880	1.0324	0.0356	2.0936	1173	AP2M1	NM_004068.2-1295s1c1	adaptor-related-protein-complex-2,-mu-1-subunit"
51116	0.8735	good	51116	0	1020520	0.8735	0	1.0721	1173	AP2M1	NM_004068.2-468s1c1	adaptor-related-protein-complex-2,-mu-1-subunit"
52556	0.8981	good	52556	109199	1237600	0.8981	0.3554	1.3002	1173	AP2M1	NM_004068.2-1422s1c1	adaptor-related-protein-complex-2,-mu-1-subunit"
24272	0.4148	good	24272	59678.3	1436920	0.4148	0.1942	1.5096	1175	AP2S1	NM_004069.2-197s1c1	adaptor-related-protein-complex-2,-sigma-1-subunit"
216336	3.6968	good	216336	23545.3	7480	3.6968	0.0766	0.0079	1175	AP2S1	NM_004069.2-382s1c1	adaptor-related-protein-complex-2,-sigma-1-subunit"
63528	1.0856	good	63528	108000	2243840	1.0856	0.3515	2.3573	10052	GJC1	NM_005497.1-283s1c1	gap-junction-protein,-alpha-7,-45kDa-(connexin-45)"
165348	2.8255	good	165348	0	347880	2.8255	0	0.3655	10052	GJC1	NM_005497.1-629s1c1	gap-junction-protein,-alpha-7,-45kDa-(connexin-45)"
27648	0.4725	good	27648	15901	1566520	0.4725	0.0518	1.6457	10052	GJC1	NM_005497.1-125s1c1	gap-junction-protein,-alpha-7,-45kDa-(connexin-45)"
130224	2.2253	good	130224	0	1190920	2.2253	0	1.2511	57125	PLXDC1	NM_020405.3-338s1c1	plexin-domain-containing-1
29028	0.496	good	29028	26967	2239880	0.496	0.0878	2.3531	57125	PLXDC1	NM_020405.3-1271s1c1	plexin-domain-containing-1
18384	0.3141	good	18384	0	2401760	0.3141	0	2.5232	3987	LIMS1	NM_004987.3-477s1c1	LIM-and-senescent-cell-antigen-like-domains-1
6796	0.1161	good	6796	0	722360	0.1161	0	0.7589	3987	LIMS1	NM_004987.3-360s1c1	LIM-and-senescent-cell-antigen-like-domains-1
100340	1.7146	good	100340	283623	1973560	1.7146	0.9231	2.0733	5037	PEBP1	NM_002567.2-410s1c1	prostatic-binding-protein
116164	1.985	good	116164	203846	2548480	1.985	0.6635	2.6773	5037	PEBP1	NM_002567.2-662s1c1	prostatic-binding-protein
64296	1.0987	good	64296	328182	3188840	1.0987	1.0682	3.35	3460	IFNGR2	NM_005534.2-2014s1c1	interferon-gamma-receptor-2-(interferon-gamma- transducer-1)
13844	0.2366	good	13844	33582.9	2841280	0.2366	0.1093	2.9849	3460	IFNGR2	NM_005534.2-1337s1c1	interferon-gamma-receptor-2-(interferon-gamma- transducer-1)
15396	0.2631	good	15396	0	1583720	0.2631	0	1.6638	3460	IFNGR2	NM_005534.2-1258s1c1	interferon-gamma-receptor-2-(interferon-gamma- transducer-1)
6676	0.1141	good	6676	0	2068120	0.1141	0	2.1727	3460	IFNGR2	NM_005534.2-1458s1c1	interferon-gamma-receptor-2-(interferon-gamma- transducer-1)
31920	0.5455	good	31920	0	2872960	0.5455	0	3.0182	56889	TM9SF3	NM_020123.2-366s1c1	SM-11044-binding-protein
17856	0.3051	good	17856	0	1076760	0.3051	0	1.1312	56889	TM9SF3	NM_020123.2-527s1c1	SM-11044-binding-protein
70740	1.2088	good	70740	102743	2800240	1.2088	0.3344	2.9418	56889	TM9SF3	NM_020123.2-1923s1c1	SM-11044-binding-protein
38656	0.6606	good	38656	23131.5	2187560	0.6606	0.0753	2.2981	114757	CYGB	NM_134268.3-293s1c1	cytoglobin
83664	1.4297	good	83664	23386.2	6720	1.4297	0.0761	0.0071	114757	CYGB	NM_134268.3-520s1c1	cytoglobin
32232	0.5508	good	32232	141077	3765480	0.5508	0.4592	3.9558	2697	GJA1	NM_000165.2-553s1c1	gap-junction-protein,-alpha-1,-43kDa-(connexin-43)"
65988	1.1276	good	65988	64152.4	4648520	1.1276	0.2088	4.8835	2697	GJA1	NM_000165.2-723s1c1	gap-junction-protein,-alpha-1,-43kDa-(connexin-43)"
58060	0.9921	good	58060	81829.5	5666800	0.9921	0.2663	5.9533	2697	GJA1	NM_000165.2-977s1c1	gap-junction-protein,-alpha-1,-43kDa-(connexin-43)"
42048	0.7185	good	42048	209687	3498960	0.7185	0.6825	3.6758	2697	GJA1	NM_000165.2-237s1c1	gap-junction-protein,-alpha-1,-43kDa-(connexin-43)"
Empty	Empty	Empty	Empty	Empty	Empty	Empty	Empty	Empty	Empty	Empty	Empty	Empty
30996	0.5297	good	30996	3463630	3940560	0.5297	4.1398					NTshRNA
22796	0.3895	good	22796	416378	3192920	0.3895	3.3543					NTshRNA
62452	1.5054	good	62452	9175913	648280	1.5054	1.1453		84458	LCOR	NM_032440.1-788s1c1	ligand-dependent-corepressor
18188	0.4384	good	18188	6797536	1607240	0.4384	2.8394		2186	BPTF	NM_004459.5-8409s1c1	fetal-Alzheimer-antigen
24452	0.5894	good	24452	7480918	279800	0.5894	0.4943		2186	BPTF	NM_004459.5-1709s1c1	fetal-Alzheimer-antigen
46484	1.1205	good	46484	6.50838e+06	1166320	1.1205	2.0605		2186	BPTF	NM_004459.5-8253s1c1	fetal-Alzheimer-antigen
54732	1.3193	good	54732	3.32635e+06	4800	1.3193	0.0085		2186	BPTF	NM_004459.5-3208s1c1	fetal-Alzheimer-antigen
24404	0.5882	good	24404	9000384	1368760	0.5882	2.4181		25925	ZNF521	NM_015461.1-3739s1c1	zinc-finger-protein-521
400156	9.6456	good	400156	7152365	2963440	9.6456	5.2354		56943	ENY2	NM_020189.4-92s1c1	e(y)2-protein
5036	0.1214	good	5036	6.32439e+06	3080	0.1214	0.0054		3090	HIC1	NM_006497.1-941s1c1	hypermethylated-in-cancer-1
46052	1.1101	good	46052	5380391	5169920	1.1101	9.1335		6424	SFRP4	NM_003014.2-1248s1c1	secreted-frizzled-related-protein-4
168496	4.0615	good	168496	5.10377e+06	509680	4.0615	0.9004		6424	SFRP4	NM_003014.2-730s1c1	secreted-frizzled-related-protein-4
61532	1.0515	good	61532	59437.4	5332840	1.0515	5.6024					NTshRNA
31640	0.5407	good	31640	93888.9	4788480	0.5407	5.0306					NTshRNA
6372	0.6607	good	6372	5.30222e+06	995600	0.6607		1.2985	51099	ABHD5	NM_016006.3-798s1c1	abhydrolase-domain-containing-5
38720	4.0149	good	38720	2.23046e+06	589120	4.0149		0.7684	51099	ABHD5	NM_016006.3-785s1c1	abhydrolase-domain-containing-5
2268	0.2352	good	2268	2.75924e+06	685080	0.2352		0.8935	51099	ABHD5	NM_016006.3-971s1c1	abhydrolase-domain-containing-5
78224	2.0782	good	78224	23454.8	3900400	2.0782		3.4112	54	ACP5	NM_001611.2-446s1c1	acid-phosphatase-5,-tartrate-resistant"
101744	2.7031	good	101744	76347.4	2815320	2.7031		2.4622	54	ACP5	NM_001611.2-822s1c1	acid-phosphatase-5,-tartrate-resistant"
19552	0.9234	good	19552	154160	373360	0.9234		0.9244	2181	ACSL3	XM_129894.4-1897s1c1	acyl-CoA-synthetase-long-chain-family-member-3
18192	0.6654	good	18192	134178	858960	0.6654		1.1389	2181	ACSL3	NM_004457.3-1282s1c1	acyl-CoA-synthetase-long-chain-family-member-3
22492	2.3322	good	22492	0	469120	2.3322		0.6119	91452	ACBD5	NM_145698.1-1620s1c1	acyl-Coenzyme-A-binding-domain-containing-5
25416	2.6354	good	25416	465630	1333000	2.6354		1.7386	91452	ACBD5	NM_145698.1-625s1c1	acyl-Coenzyme-A-binding-domain-containing-5
12124	1.2572	good	12124	113685	2078400	1.2572		2.7108	91452	ACBD5	NM_145698.1-1026s1c1	acyl-Coenzyme-A-binding-domain-containing-5
26524	0.9702	good	26524	16938.8	1246520	0.9702		1.6528	8038	ADAM12	NM_003474.2-630s1c1	a-disintegrin-and-metalloproteinase-domain-12- (meltrin-alpha)
19908	0.7282	good	19908	27154.3	707040	0.7282		0.9375	8038	ADAM12	NM_003474.2-2470s1c1	a-disintegrin-and-metalloproteinase-domain-12-(meltrin- alpha)
20932	0.7657	good	20932	376249	827760	0.7657		1.0976	8038	ADAM12	NM_003474.2-1192s1c1	a-disintegrin-and-metalloproteinase-domain-12-(meltrin- alpha)
71560	1.9012	good	71560	12777.4	2455440	1.9012		2.1475	9509	ADAMTS2	NM_014244.1-556s1c1	a-disintegrin-like-and-metalloprotease-(reprolysin- type)-with-thrombospondin-type-1-motif,-2"
48744	1.295	good	48744	11231.8	2617320	1.295		2.2891	9509	ADAMTS2	NM_014244.1-3282s1c1	a-disintegrin-like-and-metalloprotease-(reprolysin- type)-with-thrombospondin-type-1-motif,-2"
9256	0.3386	good	9256	181291	1776520	0.3386		2.3556	84100	ARL6	NM_032146.3-713s1c1	ADP-ribosylation-factor-like-6
29900	1.0937	good	29900	43075.8	1070480	1.0937		1.4194	84100	ARL6	NM_032146.3-498s1c1	ADP-ribosylation-factor-like-6
33360	1.2203	good	33360	46453.4	1001200	1.2203		1.3275	84100	ARL6	NM_032146.3-819s1c1	ADP-ribosylation-factor-like-6
26764	0.979	good	26764	0	1380840	0.979		1.8309	84100	ARL6	NM_032146.3-702s1c1	ADP-ribosylation-factor-like-6
10072	0.3693	good	10072	25842.8	1772280	0.3693		2.9395	546	ATRX	NM_000489.2-1681s1c1	alpha-thalassemia/mental-retardation-syndrome-X-linked- (RAD54-homolog,-S.-cerevisiae)"
45040	1.6475	good	45040	60941.5	613200	1.6475		0.8131	8639	AOC3	NM_003734.2-1610s1c1	amine-oxidase, -copper-containing-3-(vascular-adhesion-protein-1)"
31112	1.138	good	31112	46907.1	473280	1.138		0.6275	8639	AOC3	NM_003734.2-745s1c1	amine-oxidase, -copper-containing-3-(vascular-adhesion-protein-1)"
17240	1.3094	good	17240	4470367	594800	1.3094		0.5339	273	AMPH	NM_001635.2-2798s1c1	amphiphysin-(Stiff-Man-syndrome-with-breast-cancer- 128kDa-autoantigen)
26240	0.9621	good	26240	3.94895e+06	3680	0.9621		0.0061	351	APP	NM_000484.2-1976s1c1	amyloid-beta-(A4)-precursor-protein-(peptidase-nexin- II,-Alzheimer-disease)"
9024	0.5655	good	9024	11181.9	1812280	0.5655		1.722	10513	APPBP2	NM_006380.2-1630s1c1	amyloid-beta-precursor-protein-(cytoplasmic-tail)- binding-protein-2
16220	1.0164	good	16220	43263.5	2608680	1.0164		2.4787	10513	APPBP2	NM_006380.2-1009s1c1	amyloid-beta-precursor-protein-(cytoplasmic-tail)- binding-protein-2
11844	0.7706	good	11844	0	982000	0.7706		0.9673	284	ANGPT1	NM_001146.3-917s1c1	angiopoietin-1
20556	1.3374	good	20556	0	5480	1.3374		0.0054	284	ANGPT1	NM_001146.3-1130s1c1	angiopoietin-1
2276	0.1729	good	2276	5132721	1392000	0.1729		1.2495	57194	ATP10A	NM_024490.2-4662s1c1	ATPase,-Class-V,-type-10A"
15696	1.0212	good	15696	91961.8	294360	1.0212		0.2899	1009	CDH11	NM_001797.2-2402s1c1	cadherin-11,-type-2,-OB-cadherin-(osteoblast)"
14796	0.9627	good	14796	31603	9680	0.9627		0.0095	1009	CDH11	NM_001797.2-2781s1c1	cadherin-11,-type-2,-OB-cadherin-(osteoblast)"
35324	1.2952	good	35324	5303608	138360	1.2952		0.2295	1003	CDH5	NM_001795.2-345s1c1	cadherin-5,-type-2, -VE-cadherin-(vascular-epithelium)"
11320	0.7094	good	11320	0	1249920	0.7094		1.1876	51719	CAB39	NM_016289.2-439s1c1	calcium-binding-protein-39
27692	1.7353	good	27692	20173.3	1426200	1.7353		1.3551	51719	CAB39	NM_016289.2-880s1c1	calcium-binding-protein-39
50344	1.8415	good	50344	0	889400	1.8415		1.1793	874	CBR3	NM_001236.2-674s1c1	carbonyl-reductase-3
24304	0.889	good	24304	29779.3	676040	0.889		0.8964	874	CBR3	NM_001236.2-271s1c1	carbonyl-reductase-3
67428	2.4665	good	67428	104828	173320	2.4665		0.2298	874	CBR3	NM_001236.2-653s1c1	carbonyl-reductase-3
50088	1.8322	good	50088	15583.6	470840	1.8322		0.6243	874	CBR3	NM_001236.2-303s1c1	carbonyl-reductase-3
9176	0.597	good	9176	27077.7	1258040	0.597		1.2392	945	CD33	NM_001772.2-232s1c1	CD33-antigen-(gp67)
5936	0.3862	good	5936	0	861760	0.3862		0.8488	945	CD33	NM_001772.2-840s1c1	CD33-antigen-(gp67)
9860	0.7489	good	9860	6208579	558120	0.7489		0.501	9859	CEP170	NM_014812.1-4710s1c1	centrosomal-protein-170kDa
11000	1.1406	good	11000	68814.6	2386280	1.1406		3.1123	6374	CXCL5	NM_002994.3-238s1c1	chemokine-(C-X-C-motif)-ligand-5
15936	1.6524	good	15936	125651	2444600	1.6524		3.1884	6374	CXCL5	NM_002994.3-304s1c1	chemokine-(C-X-C-motif)-ligand-5
16220	1.6819	good	16220	0	4924800	1.6819		6.4232	6374	CXCL5	NM_002993.2-350s1c1	chemokine-(C-X-C-motif)-ligand-6-(granulocyte- chemotactic-protein-2)
212568	7.7938	good	212568	0	48640	7.7938		0.0807	81620	CDT1	NM_030928.2-754s1c1	chromatin-licensing-and-DNA-replication-factor-1
11644	0.7576	good	11644	0	1223000	0.7576		1.2047	10951	CBX1	NM_006807.3-463s1c1	chromobox-homolog-1-(HP1-beta-homolog-Drosophila-)
6980	0.4541	good	6980	0	1067800	0.4541		1.0518	10951	CBX1	NM_006807.3-638s1c1	chromobox-homolog-1-(HP1-beta-homolog-Drosophila-)
13728	0.6204	good	13728	0	607680	0.6204		1.1171	56967	C14orf132	NM_020215.2-4327s1c1	chromosome-14-open-reading-frame-132
30544	1.3803	good	30544	20436.5	1560120	1.3803		2.8679	339448	C1orf174	XM_290902.3-481s1c1	chromosome-1-open-reading-frame-174
34212	1.5461	good	34212	194626	1658400	1.5461		3.0485	339448	C1orf174	XM_290902.3-143s1c1	chromosome-1-open-reading-frame-174
16764	1.0907	good	16764	449581	1272600	1.0907		1.2535	51430	C1orf9	NM_014283.2-3941s1c1	chromosome-1-open-reading-frame-9
22648	1.4735	good	22648	95127.7	3511360	1.4735		3.4587	51430	C1orf9	NM_014283.2-2213s1c1	chromosome-1-open-reading-frame-9
15172	0.9871	good	15172	0	680800	0.9871		0.6706	51430	C1orf9	NM_014283.2-1012s1c1	chromosome-1-open-reading-frame-9
36728	2.3896	good	36728	115329	2403880	2.3896		2.3678	51430	C1orf9	NM_014283.2-3220s1c1	chromosome-1-open-reading-frame-9
45932	1.6841	good	45932	197582	234040	1.6841		0.3882	51534	VTA1	NM_016485.3-842s1c1	chromosome-6-open-reading-frame-55
38716	1.8285	good	38716	27215.1	87360	1.8285		0.2163	51534	VTA1	NM_016485.3-842s1c1	chromosome-6-open-reading-frame-55
40236	1.4753	good	40236	2.68303e+06	220080	1.4753		0.365	22818	COPZ1	NM_016057.1-64s1c1	coatomer-protein-complex,-subunit-zeta-1"
15372	0.9633	good	15372	48862.3	1968560	0.9633		1.8705	22818	COPZ1	NM_016057.1-193s1c1	coatomer-protein-complex,-subunit-zeta-1"
64264	4.0271	good	64264	64844.8	54200	4.0271		0.0515	22818	COPZ1	NM_016057.1-328s1c1	coatomer-protein-complex,-subunit-zeta-1"
18844	0.6893	good	18844	32239.4	2690480	0.6893		3.5674	1290	COL5A2	NM_000393.2-1952s1c1	collagen,-type-V,-alpha-2"
21600	0.7901	good	21600	110388	1053080	0.7901		1.3963	1290	COL5A2	NM_000393.2-3617s1c1	collagen,-type-V,-alpha-2"
13180	1.0011	good	13180	1.98561e+06	1616560	1.0011		1.451	1290	COL5A2	NM_000393.2-4617s1c1	collagen,-type-V,-alpha-2"
21500	1.0753	good	21500	87214.9	1768840	1.0753		2.2257	1301	COL11A1	NM_001854.2-875s1c1	collagen,-type-XI,-alpha-1"
14728	0.7366	good	14728	27700.8	1997400	0.7366		2.5133	1301	COL11A1	NM_001854.2-3355s1c1	collagen,-type-XI,-alpha-1"
16444	1.249	good	16444	6.1638e+06	1435040	1.249		1.2881	51523	CXXC5	NM_016463.5-1892s1c1	CXXC-finger-5
6592	0.5007	good	6592	3.54045e+06	1353240	0.5007		1.2147	51523	CXXC5	NM_016463.5-1902s1c1	CXXC-finger-5
50512	1.5112	good	50512	26578.8	1464720	1.5112		4.5269	1528	CYB5A	NM_001914.1-175s1c1	cytochrome-b-5
18104	1.3751	good	18104	0	1526400	1.3751		1.3701	11325	DDX42	NM_007372.2-1413s1c1	DEAD-(Asp-Glu-Ala-Asp)-box-polypeptide-42
52648	3.9988	good	52648	241424	775640	3.9988		0.6962	11325	DDX42	NM_007372.2-453s1c1	DEAD-(Asp-Glu-Ala-Asp)-box-polypeptide-42
5556	0.422	good	5556	4846821	7160	0.422		0.0064	11325	DDX42	NM_007372.2-1283s1c1	DEAD-(Asp-Glu-Ala-Asp)-box-polypeptide-42
31412	0.9397	good	31412	109306	797840	0.9397		2.4658	8560	DEGS1	NM_003676.2-527s1c1	degenerative-spermatocyte-homolog-1, -lipid-desaturase-(Drosophila)"
28800	0.8616	good	28800	84021.7	570160	0.8616		1.7621	8560	DEGS1	NM_003676.2-354s1c1	degenerative-spermatocyte-homolog-1, -lipid-desaturase-(Drosophila)"
33540	1.0034	good	33540	30942.5	247240	1.0034		0.7641	8560	DEGS1	NM_003676.2-659s1c1	degenerative-spermatocyte-homolog-1, -lipid-desaturase-(Drosophila)"
23192	0.6938	good	23192	36839.3	1729200	0.6938		5.3443	8560	DEGS1	NM_003676.2-229s1c1	degenerative-spermatocyte-homolog-1, -lipid-desaturase-(Drosophila)"
30968	1.1354	good	30968	17283.4	978800	1.1354		1.6234	8214	DGCR6	NM_033257.2-446s1c1	DiGeorge-syndrome-critical-region-gene-6-like
59720	6.1925	good	59720	25377.9	2716680	6.1925		3.5432	57120	GOPC	NM_173674.1-1841s1c1	discoidin,-CUB-and-LCCL-domain-containing-1"
19996	0.5312	good	19996	0	1626840	0.5312		1.4228	81620	CDT1	NM_030928.2-2636s1c1	DNA-replication-factor
7564	0.2767	good	7564	26371.5	1111360	0.2767		1.4736	1859	DYRK1A	NM_001396.2-4275s1c1	dual-specificity-tyrosine-(Y)-phosphorylation- regulated-kinase-1A
17964	0.8818	good	17964	16139.1	2097200	0.8818		1.297	1854	DUT	NM_001948.2-437s1c1	dUTP-pyrophosphatase
7724	0.3791	good	7724	83171.4	1703960	0.3791		1.0538	1854	DUT	NM_001948.2-236s1c1	dUTP-pyrophosphatase
18008	0.884	good	18008	30387.4	1047320	0.884		0.6477	1854	DUT	NM_001948.2-493s1c1	dUTP-pyrophosphatase
48832	2.2068	good	48832	86361.5	658080	2.2068		1.2097	2121	EVC	NM_014556.2-5011s1c1	Ellis-van-Creveld-syndrome
67232	3.0383	good	67232	15845.9	831720	3.0383		1.5289	2121	EVC	NM_014556.2-2554s1c1	Ellis-van-Creveld-syndrome
23604	1.0667	good	23604	0	1572880	1.0667		2.8913	2121	EVC	NM_014556.2-3124s1c1	Ellis-van-Creveld-syndrome
27228	1.2305	good	27228	27577.9	2345760	1.2305		4.3121	2121	EVC	NM_014556.2-1160s1c1	Ellis-van-Creveld-syndrome
5652	0.5861	good	5652	4.35078e+06	115760	0.5861		0.151	132884	EVC2	NM_147127.2-4474s1c1	Ellis-van-Creveld-syndrome-2-(limbin)
Empty	Empty	Empty	Empty	Empty	Empty	Empty		Empty	Empty	Empty	Empty	Empty
30268	0.9055	good	30268	44630.5	1755800	0.9055		5.4265	51466	EVL	NM_016337.2-357s1c1	Enah/Vasp-like
66240	1.9817	good	66240	250883	637080	1.9817		1.969	51466	EVL	NM_016337.2-1100s1c1	Enah/Vasp-like
24696	0.7388	good	24696	0	751760	0.7388		2.3234	1975	EIF4B	NM_001417.2-3284s1c1	eukaryotic-translation-initiation-factor-4B
37452	1.1204	good	37452	40614.4	498680	1.1204		1.5412	1975	EIF4B	NM_001417.2-570s1c1	eukaryotic-translation-initiation-factor-4B
15392	0.563	good	15392	0	1708880	0.563		2.2659	54512	EXOSC4	NM_019037.1-325s1c1	exosome-component-4
60280	2.205	good	60280	0	653560	2.205		0.8666	54512	EXOSC4	NM_019037.1-553s1c1	exosome-component-4
7464	0.5669	good	7464	23918.3	1862720	0.5669		1.672	7514	XPO1	NM_003400.2-3811s1c1	exportin-1-(CRM1-homolog,-yeast)"
9488	0.7206	good	9488	0	3732040	0.7206		3.3499	7514	XPO1	NM_003400.2-3951s1c1	exportin-1-(CRM1-homolog,-yeast)"
11700	1.2132	good	11700	2.4749e+06	622400	1.2132		0.8118	55120	FANCL	NM_018062.1-371s1c1	Fanconi-anemia,-complementation-group-L"
5012	0.5197	good	5012	3979303	264760	0.5197		0.3453	55120	FANCL	NM_018062.1-710s1c1	Fanconi-anemia,-complementation-group-L"
6312	0.6545	good	6312	4210597	522400	0.6545		0.6813	55120	FANCL	NM_018062.1-1027s1c1	Fanconi-anemia,-complementation-group-L"
14624	0.9515	good	14624	19427	1991320	0.9515		1.9615	9638	FEZ1	NM_005103.3-232s1c1	fasciculation-and-elongation-protein-zeta-1-(zygin-I)
8936	0.5814	good	8936	19949.2	2411200	0.5814		2.3751	9638	FEZ1	NM_005103.3-956s1c1	fasciculation-and-elongation-protein-zeta-1-(zygin-I)
12040	0.4414	good	12040	0	1016440	0.4414		1.6859	2260	FGFR1	NM_000604.2-2394s1c1	fibroblast-growth-factor-receptor-1-(fms-related- tyrosine-kinase-2,-Pfeiffer-syndrome)"
30756	1.1277	good	30756	64038.1	488800	1.1277		0.8107	2260	FGFR1	NM_000604.2-1655s1c1	fibroblast-growth-factor-receptor-1-(fms-related- tyrosine-kinase-2,-Pfeiffer-syndrome)"
34452	2.2415	good	34452	69263.6	2070840	2.2415		2.0398	23768	FLRT2	NM_013231.3-2165s1c1	fibronectin-leucine-rich-transmembrane-protein-2
19180	1.2479	good	19180	285600	1331560	1.2479		1.3116	23768	FLRT2	NM_013231.3-1845s1c1	fibronectin-leucine-rich-transmembrane-protein-2
27440	1.0037	good	27440	20587.9	363040	1.0037		0.4814	2192	FBLN1	NM_001996.2-785s1c1	fibulin-1
48032	1.757	good	48032	41119.7	371880	1.757		0.4931	2192	FBLN1	NM_001996.2-831s1c1	fibulin-1
122612	4.485	good	122612	38289.3	253200	4.485		0.3357	2665	GDI2	NM_001494.2-1103s1c1	GDP-dissociation-inhibitor-2
20080	0.7345	good	20080	34092.7	1222600	0.7345		1.6211	2665	GDI2	NM_001494.2-269s1c1	GDP-dissociation-inhibitor-2
24596	0.8997	good	24596	20759.7	2516440	0.8997		3.3367	2665	GDI2	NM_001494.2-1458s1c1	GDP-dissociation-inhibitor-2
18728	0.9193	good	18728	485488	560280	0.9193		0.3465	23464	GCAT	NM_014291.2-221s1c1	glycine-C-acetyltransferase-(2-amino-3-ketobutyrate- coenzyme-A-ligase)
24480	1.2016	good	24480	55782.7	11600	1.2016		0.0072	23464	GCAT	NM_014291.2-328s1c1	glycine-C-acetyltransferase-(2-amino-3-ketobutyrate- coenzyme-A-ligase)
12268	0.367	good	12268	12953.9	399920	0.367		1.236	57120	GOPC	NM_020399.1-185s1c1	golgi-associated-PDZ-and-coiled-coil-motif-containing
21688	0.6488	good	21688	16470.2	850120	0.6488		2.6274	2982	GUCY1A3	NM_000856.1-1202s1c1	guanylate-cyclase-1,-soluble,-alpha-3"
7368	0.2204	good	7368	0	423720	0.2204		1.3096	2982	GUCY1A3	NM_000856.1-673s1c1	guanylate-cyclase-1,-soluble,-alpha-3"
75272	2.2519	good	75272	308059	437560	2.2519		1.3523	3021	H3F3B	NM_005324.3-472s1c1	H3-histone,-family-3B-(H3.3B)"
57572	1.5295	good	57572	79423.2	3535120	1.5295		3.0918	54529	ASNSD1	NM_019048.1-2289s1c1	HCV-NS3-transactivated-protein-1
36556	0.9712	good	36556	86463.5	6089960	0.9712		5.3262	54529	ASNSD1	NM_019048.1-1644s1c1	HCV-NS3-transactivated-protein-1
23520	0.6249	good	23520	19871.8	4822440	0.6249		4.2176	54529	ASNSD1	NM_019048.1-895s1c1	HCV-NS3-transactivated-protein-1
30100	1.101	good	30100	15708.2	2119960	1.101		2.8109	26353	HSPB8	NM_014365.2-921s1c1	heat-shock-22kDa-protein-8
8232	0.2187	good	8232	0	5615080	0.2187		4.9109	3163	HMOX2	NM_002134.2-237s1c1	heme-oxygenase-(decycling)-2
34328	1.5513	good	34328	86840.9	3098160	1.5513		5.6951	3163	HMOX2	NM_002134.2-237s1c1	heme-oxygenase-(decycling)-2
12028	0.3196	good	12028	21603.6	2410080	0.3196		2.1078	3163	HMOX2	NM_002134.2-296s1c1	heme-oxygenase-(decycling)-2
20136	1.0071	good	20136	0	144320	1.0071		0.1816	84343	HPS3	NM_032383.3-2628s1c1	Hermansky-Pudlak-syndrome-3
25744	0.9417	good	25744	131818	69200	0.9417		0.0918	3098	HK1	NM_033498.1-3291s1c1	hexokinase-1
61280	2.2468	good	61280	272738	126240	2.2468		0.2094	132720	C4orf32	NM_152400.1-2088s1c1	hypothetical-protein-FLJ39370
27112	0.9941	good	27112	63277.5	867760	0.9941		1.4393	84316	LSMD1	NM_032356.3-624s1c1	hypothetical-protein-MGC14151
16040	0.5881	good	16040	27016.1	880920	0.5881		1.4611	84316	LSMD1	NM_032356.3-785s1c1	hypothetical-protein-MGC14151
17056	1.1097	good	17056	510888	2336160	1.1097		2.3011	3628	INPP1	NM_002194.2-1088s1c1	inositol-polyphosphate-1-phosphatase
23716	1.543	good	23716	105268	1048560	1.543		1.0328	3628	INPP1	NM_002194.2-1235s1c1	inositol-polyphosphate-1-phosphatase
12772	0.831	good	12772	32454.5	2731240	0.831		2.6903	3628	INPP1	NM_002194.2-619s1c1	inositol-polyphosphate-1-phosphatase
38972	1.1659	good	38972	0	907720	1.1659		2.8054	3489	IGFBP6	NM_002178.2-613s1c1	insulin-like-growth-factor-binding-protein-6
69548	2.0807	good	69548	502742	393560	2.0807		1.2163	3489	IGFBP6	NM_002178.2-466s1c1	insulin-like-growth-factor-binding-protein-6
15884	1.0334	good	15884	0	1035000	1.0334		1.0195	22801	ITGA11	NM_001004439.1-1517s1c1	integrin,-alpha-11"
40772	2.6527	good	40772	0	4360	2.6527		0.0043	22801	ITGA11	NM_001004439.1-228s1c1	integrin,-alpha-11"
12864	0.837	good	12864	0	1116160	0.837		1.0994	3691	ITGB4	NM_000213.3-5024s1c1	integrin,-beta-4"
10972	0.7139	good	10972	0	761880	0.7139		0.7505	3691	ITGB4	NM_000213.3-2438s1c1	integrin,-beta-4"
32448	2.1111	good	32448	0	1434280	2.1111		1.4128	3693	ITGB5	NM_002213.3-2588s1c1	integrin,-beta-5"
9616	0.6256	good	9616	0	1528160	0.6256		1.5053	3693	ITGB5	NM_002213.3-1140s1c1	integrin,-beta-5"
12948	0.8424	good	12948	0	1449480	0.8424		1.4277	3695	ITGB7	NM_000889.1-1116s1c1	integrin,-beta-7"
65172	4.2402	good	65172	0	271960	4.2402		0.2679	3695	ITGB7	NM_000889.1-1169s1c1	integrin,-beta-7"
9580	0.4329	good	9580	17640.7	559560	0.4329		1.0286	9270	ITGB1BP1	NM_004763.2-1272s1c1	integrin-beta-1-binding-protein-1
21976	0.9931	good	21976	0	1624360	0.9931		2.986	9270	ITGB1BP1	NM_004763.2-345s1c1	integrin-beta-1-binding-protein-1
21428	1.3941	good	21428	50342.9	1446720	1.3941		1.425	23421	ITGB3BP	NM_014288.3-659s1c1	integrin-beta-3-binding-protein-(beta3-endonexin)
7068	0.4599	good	7068	0	1209400	0.4599		1.1913	23421	ITGB3BP	NM_014288.3-239s1c1	integrin-beta-3-binding-protein-(beta3-endonexin)
29264	1.904	good	29264	0	173880	1.904		0.1713	23421	ITGB3BP	NM_014288.3-193s1c1	integrin-beta-3-binding-protein-(beta3-endonexin)
18896	0.8539	good	18896	0	403040	0.8539		0.7409	3460	IFNGR2	NM_005534.2-846s1c1	interferon-gamma-receptor-2-(interferon-gamma- transducer-1)
20260	0.9156	good	20260	0	135960	0.9156		0.2499	3554	IL1R1	NM_000877.2-458s1c1	interleukin-1-receptor,-type-I"
17532	1.0986	good	17532	53480.2	1241240	1.0986		1.1794	3840	KPNA4	NM_008467.2-1380s1c1	karyopherin-(importin)-alpha-4
15976	1.0394	good	15976	0	526400	1.0394		0.5185	3956	LGALS1	NM_002305.2-239s1c1	lectin,-galactoside-binding,-soluble,-1-(galectin-1)"
59444	2.9179	good	59444	22252.3	953520	2.9179		0.5897	4048	LTA4H	NM_000895.1-1430s1c1	leukotriene-A4-hydrolase
19372	0.9509	good	19372	59752.5	1865320	0.9509		1.1536	4048	LTA4H	NM_000895.1-519s1c1	leukotriene-A4-hydrolase
33444	1.2234	good	33444	249186	317760	1.2234		0.4213	23597	ACOT9	NM_012332.1-1200s1c1	likely-ortholog-of-mouse-acyl-Coenzyme-A- thioesterase-2,-mitochondrial"
29056	1.0628	good	29056	171724	896040	1.0628		1.1881	23597	ACOT9	NM_012332.1-973s1c1	likely-ortholog-of-mouse-acyl-Coenzyme-A- thioesterase-2,-mitochondrial"
15640	0.7822	good	15640	13500.6	433680	0.7822		0.5457	23597	ACOT9	NM_012332.1-606s1c1	likely-ortholog-of-mouse-acyl-Coenzyme-A- thioesterase-2,-mitochondrial"
2208	0.081	good	2208	10791361	601560	0.081		0.9977	9516	LITAF	NM_004862.1-1266s1c1	lipopolysaccharide-induced-TNF-factor
33060	1.2121	good	33060	0	3356760	1.2121		5.5675	84316	LSMD1	NM_032356.3-624s1c1	LSM-domain-containing-1
66360	1.9853	good	66360	14883.5	220920	1.9853		0.6828	10630	PDPN	NM_006474.4-482s1c1	lung-type-I-cell-membrane-associated-glycoprotein
42000	1.2565	good	42000	27547.6	145640	1.2565		0.4501	10630	PDPN	NM_006474.4-259s1c1	lung-type-I-cell-membrane-associated-glycoprotein
21596	0.79	good	21596	18581.3	560560	0.79		0.7433	84695	LOXL3	NM_032603.2-422s1c1	lysyl-oxidase-like-3
41468	1.5169	good	41468	10290.7	304560	1.5169		0.4038	84695	LOXL3	NM_032603.2-2310s1c1	lysyl-oxidase-like-3
28508	1.4258	good	28508	30439	2723000	1.4258		3.4264	10905	MAN1A2	NM_010763.1-1960s1c1	mannosidase-1,-beta"
77488	3.8037	good	77488	199845	1485720	3.8037		0.9188	4323	MMP14	NM_004995.2-535s1c1	matrix-metalloproteinase-14-(membrane-inserted)
16972	0.8331	good	16972	0	700040	0.8331		0.4329	4323	MMP14	NM_004995.2-1138s1c1	matrix-metalloproteinase-14-(membrane-inserted)
34884	1.7124	good	34884	0	1925800	1.7124		1.191	4323	MMP14	NM_004995.2-1020s1c1	matrix-metalloproteinase-14-(membrane-inserted)
14164	0.5193	good	14164	16725.3	587040	0.5193		0.9737	4173	MCM4	NM_005914.2-2264s1c1	MCM4-minichromosome-maintenance-deficient-4-(S.- cerevisiae)
228840	8.3904	good	228840	24711.3	167800	8.3904		0.2783	4173	MCM4	NM_005914.2-782s1c1	MCM4-minichromosome-maintenance-deficient-4-(S.- cerevisiae)
50816	1.8632	good	50816	45741.4	680680	1.8632		1.129	4173	MCM4	NM_005914.2-1577s1c1	MCM4-minichromosome-maintenance-deficient-4-(S.- cerevisiae)
18464	1.4024	good	18464	0	2624680	1.4024		2.3559	57708	MIER1	NM_027696.1-1134s1c1	mesoderm-induction-early-response-1-homolog- (Xenopus-laevis
27344	2.0769	good	27344	89838.7	1717000	2.0769		1.5412	57708	MIER1	NM_027696.1-608s1c1	mesoderm-induction-early-response-1-homolog- (Xenopus-laevis
6312	0.4794	good	6312	4.85313e+06	831760	0.4794		0.7466	57708	MIER1	NM_020948.1-517s1c1	mesoderm-induction-early-response-1-homolog-(Xenopus- laevis)
8076	0.5254	good	8076	0	2845920	0.5254		2.8033	79006	METRN	NM_024042.2-675s1c1	meteorin,-glial-cell-differentiation-regulator"
6660	0.4333	good	6660	38557.6	3143160	0.4333		3.096	79006	METRN	NM_024042.2-667s1c1	meteorin,-glial-cell-differentiation-regulator"
17740	1.1542	good	17740	0	775880	1.1542		0.7642	79006	METRN	NM_024042.2-552s1c1	meteorin,-glial-cell-differentiation-regulator"
47900	3.1165	good	47900	0	11320	3.1165		0.0112	79006	METRN	NM_024042.2-283s1c1	meteorin,-glial-cell-differentiation-regulator"
27968	1.8196	good	27968	40461.7	645920	1.8196		0.6362	79006	METRN	NM_024042.2-724s1c1	meteorin,-glial-cell-differentiation-regulator"
10196	0.305	good	10196	0	357680	0.305		1.1055	253827	MSRB3	NM_198080.1-277s1c1	methionine-sulfoxide-reductase-B3
11940	0.5861	good	11940	60542.1	2862280	0.5861		1.7701	4141	MARS	NM_004990.2-1055s1c1	methionine-tRNA-synthetase
13144	0.6452	good	13144	17773.6	3863000	0.6452		2.389	4141	MARS	NM_004990.2-1875s1c1	methionine-tRNA-synthetase
26048	1.2786	good	26048	12212.9	2992200	1.2786		1.8504	4141	MARS	NM_004990.2-321s1c1	methionine-tRNA-synthetase
21448	1.344	good	21448	47454.5	2242680	1.344		2.1309	4137	MAPT	NM_005910.2-1994s1c1	microtubule-associated-protein-tau
30708	1.9243	good	30708	28582.4	1588800	1.9243		1.5096	4137	MAPT	NM_005910.2-1147s1c1	microtubule-associated-protein-tau
20248	1.2688	good	20248	24279.9	1121640	1.2688		1.0658	4137	MAPT	NM_005910.2-1097s1c1	microtubule-associated-protein-tau
22000	1.671	good	22000	2.53631e+06	2245920	1.671		2.0159	4137	MAPT	NM_005910.2-1097s1c1	microtubule-associated-protein-tau
10936	0.5368	good	10936	0	2088520	0.5368		1.2916	55699	IARS2	NM_018060.2-2012s1c1	mitochondrial-isoleucine-tRNA-synthetase
23948	1.1755	good	23948	56005	2749400	1.1755		1.7003	55699	IARS2	NM_018060.2-118s1c1	mitochondrial-isoleucine-tRNA-synthetase
41400	1.5144	good	41400	0	1997120	1.5144		2.6481	8491	MAP4K3	NM_003618.2-2545s1c1	mitogen-activated-protein-kinase-kinase-kinase- kinase-3
26092	0.9544	good	26092	112127	1726680	0.9544		2.2895	8491	MAP4K3	NM_003618.2-299s1c1	mitogen-activated-protein-kinase-kinase-kinase- kinase-3
21840	0.7989	good	21840	13347.4	1969800	0.7989		2.6118	8491	MAP4K3	NM_003618.2-3336s1c1	mitogen-activated-protein-kinase-kinase-kinase-kinase-3
12488	0.8125	good	12488	0	1044920	0.8125		1.0293	4154	MBNL1	NM_021038.3-2719s1c1	muscleblind-like-(Drosophila)
39588	1.4515	good	39588	26087.2	957520	1.4515		1.5881	10962	MLLT11	NM_006818.2-459s1c1	myeloid/lymphoid-or-mixed-lineage-leukemia-(trithorax- homolog,-Drosophila);-translocated-to,-11"
51632	1.8887	good	51632	111729	214480	1.8887		0.2844	4170	MCL1	NM_021960.3-481s1c1	myeloid-cell-leukemia-sequence-1-(BCL2-related)
18452	0.4902	good	18452	0	2776840	0.4902		2.4286	55728	N4BP2	NM_018177.2-555s1c1	Nedd4-binding-protein-2
10568	0.2808	good	10568	0	2417840	0.2808		2.1146	55728	N4BP2	NM_018177.2-1069s1c1	Nedd4-binding-protein-2
66668	2.4387	good	66668	149520	484760	2.4387		0.6428	3554	IL1R1	NM_004646.1-4013s1c1	nephrosis-1,-congenital,-Finnish-type-(nephrin)"
26996	0.8076	good	26996	338801	200400	0.8076		0.6194	8828	NRP2	NM_003872.2-1034s1c1	neuropilin-2
32096	0.9602	good	32096	252962	276480	0.9602		0.8545	8828	NRP2	NM_003872.2-2354s1c1	neuropilin-2
13000	0.3454	good	13000	0	1118600	0.3454		0.9783				NTshRNA
16364	0.4348	good	16364	48566	1232240	0.4348		1.0777				NTshRNA
37132	0.9865	good	37132	17220.7	5782040	0.9865		5.0569				NTshRNA
31936	0.8485	good	31936	2373724	4930440	0.8485		4.3121				NTshRNA
10820	0.3967	good	10820	11184	248720	0.3967		0.4125				NTshRNA
24516	0.8989	good	24516	1.40752e+06	245480	0.8989		0.4072				NTshRNA
64984	2.3826	good	64984	121616	5965600	2.3826		9.8945				NTshRNA
9728	0.3567	good	9728	821512	5108840	0.3567		8.4735				NTshRNA
25632	1.6062	good	25632	5361919	875720	1.6062		0.8321				NTshRNA
2304	0.1444	good	2304	17290	164560	0.1444		0.1564				NTshRNA
44544	2.7913	good	44544	310257	1965160	2.7913		1.8672				NTshRNA
27196	1.7042	good	27196	660005	624240	1.7042		0.5931				NTshRNA
8508	0.3112	good	8508	16572.4	193280	0.3112		0.2563				NTshRNA
3392	0.1241	good	3392	96378.1	244840	0.1241		0.3246				NTshRNA
31124	1.1385	good	31124	519217	3313640	1.1385		4.3937				NTshRNA
18672	0.683	good	18672	26020.8	3591320	0.683		4.7619				NTshRNA
77544	2.8431	good	77544	5342387	244680	2.8431		0.4058	51450	PRRX2	NM_016307.3-808s1c1	paired-related-homeobox-2
19616	1.2292	good	19616	44910.4	1148360	1.2292		1.0911	5376	PMP22	NM_000304.2-589s1c1	peripheral-myelin-protein-22
5228	0.3276	good	5228	16223.9	1881040	0.3276		1.7873	5376	PMP22	NM_000304.2-451s1c1	peripheral-myelin-protein-22
20364	0.9996	good	20364	0	2432040	0.9996		1.504	10056	FARSB	NM_005687.2-63s1c1	phenylalanine-tRNA-synthetase-like,-beta-subunit"
24928	1.2236	good	24928	0	3205760	1.2236		1.9825	10056	FARSB	NM_005687.2-674s1c1	phenylalanine-tRNA-synthetase-like,-beta-subunit"
14748	0.7239	good	14748	0	2805440	0.7239		1.7349	10056	FARSB	NM_005687.2-1555s1c1	phenylalanine-tRNA-synthetase-like,-beta-subunit"
9480	0.4653	good	9480	26545.7	2237800	0.4653		1.3839	10056	FARSB	NM_005687.2-1094s1c1	phenylalanine-tRNA-synthetase-like,-beta-subunit"
26136	0.9583	good	26136	8417593	438200	0.9583		0.7268	84814	PPAPDC3	NM_032728.2-1647s1c1	phosphatidic-acid-phosphatase-type-2-domain-containing- 3
14136	1.0737	good	14136	2.09593e+06	1111560	1.0737		0.9977	8301	PICALM	NM_007166.1-1987s1c1	phosphatidylinositol-binding-clathrin-assembly-protein
17000	0.7683	good	17000	0	320800	0.7683		0.5897	5142	PDE4B	NM_002600.2-1850s1c1	phosphodiesterase-4B, -cAMP-specific-(phosphodiesterase-E4-dunce-homolog, -Drosophila)"
29924	1.0946	good	29924	0	1402920	1.0946		1.8602	5142	PDE4B	NM_002600.2-1083s1c1	phosphodiesterase-4B, -cAMP-specific-(phosphodiesterase-E4-dunce-homolog, -Drosophila)"
37048	0.9843	good	37048	0	165160	0.9843		0.1444	10154	PLXNC1	NM_005761.1-4264s1c1	plexin-C1
176952	4.7012	good	176952	0	366800	4.7012		0.3208	10154	PLXNC1	NM_005761.1-2508s1c1	plexin-C1
36920	0.9809	good	36920	0	1812680	0.9809		1.5853	26986	PABPC1	NM_002568.3-1001s1c1	poly(A)-binding-protein,-cytoplasmic-1"
168444	4.4751	good	168444	0	13080	4.4751		0.0114	26986	PABPC1	NM_002568.3-2019s1c1	poly(A)-binding-protein,-cytoplasmic-1"
11588	0.3079	good	11588	0	1296600	0.3079		1.134	10914	PAPOLA	NM_032632.2-888s1c1	poly(A)-polymerase-alpha
93224	2.4767	good	93224	26645.9	215440	2.4767		0.1884	10914	PAPOLA	NM_032632.2-319s1c1	poly(A)-polymerase-alpha
14800	1.1241	good	14800	0	190200	1.1241		0.1707	80012	PHC3	NM_024947.2-2808s1c1	polyhomeotic-like-3-(Drosophila)
16920	1.2851	good	16920	17725	340800	1.2851		0.3059	80012	PHC3	NM_024947.2-375s1c1	polyhomeotic-like-3-(Drosophila)
56176	4.2667	good	56176	24080.3	873040	4.2667		0.7836	80012	PHC3	NM_024947.2-2102s1c1	polyhomeotic-like-3-(Drosophila)
133252	3.5402	good	133252	25344.1	15560	3.5402		0.0136	5437	POLR2H	NM_006232.2-166s1c1	polymerase-(RNA)-II-(DNA-directed)-polypeptide-H
40556	1.0775	good	40556	0	969040	1.0775		0.8475	5437	POLR2H	NM_006232.2-341s1c1	polymerase-(RNA)-II-(DNA-directed)-polypeptide-H
26120	0.6939	good	26120	0	2096960	0.6939		1.834	284119	PTRF	NM_012232.2-603s1c1	polymerase-I-and-transcript-release-factor
27828	0.7393	good	27828	425398	1948720	0.7393		1.7043	284119	PTRF	NM_012232.2-778s1c1	polymerase-I-and-transcript-release-factor
13408	0.3562	good	13408	44794.6	3825640	0.3562		3.3458	284119	PTRF	NM_012232.2-912s1c1	polymerase-I-and-transcript-release-factor
10872	0.3986	good	10872	768319	519600	0.3986		0.8618	56659	KCNK13	NM_146037.1-382s1c1	potassium-channel,-subfamily-K,-member-13"
16892	1.0585	good	16892	36430.1	165720	1.0585		0.1575	56659	KCNK13	NM_022054.2-889s1c1	potassium-channel,-subfamily-K,-member-13"
67916	2.4843	good	67916	28687	235600	2.4843		0.3124	51449	PCYOX1	NM_016297.2-116s1c1	prenylcysteine-oxidase-1
32708	1.1964	good	32708	89452.7	392240	1.1964		0.5201	51449	PCYOX1	NM_016297.2-656s1c1	prenylcysteine-oxidase-1
21160	0.774	good	21160	141874	1015600	0.774		1.3466	51449	PCYOX1	NM_016297.2-1340s1c1	prenylcysteine-oxidase-1
10144	0.3711	good	10144	18191.7	1081120	0.3711		1.4335	51449	PCYOX1	NM_016297.2-852s1c1	prenylcysteine-oxidase-1
68012	2.0347	good	68012	32331.8	675080	2.0347		2.0864	283208	P4HA3	NM_182904.2-235s1c1	procollagen-proline, -2-oxoglutarate-4-dioxygenase-(proline-4-hydroxylase), -alpha-polypeptide-III"
22492	0.6729	good	22492	0	423080	0.6729		1.3076	283208	P4HA3	NM_182904.2-1607s1c1	procollagen-proline, -2-oxoglutarate-4-dioxygenase-(proline-4-hydroxylase), -alpha-polypeptide-III"
40468	1.0751	good	40468	27176.9	1771400	1.0751		1.5492	5708	PSMD2	NM_134101.1-2270s1c1	proteasome-(prosome,-macropain)-26S-subunit, -non-ATPase,-2"
9544	0.3491	good	9544	25570.3	739200	0.3491		0.9801	23683	PRKD3	NM_005813.3-1739s1c1	protein-kinase-D3
20460	2.1215	good	20460	31509.8	260560	2.1215		0.3398	5500	PPP1CB	NM_172707.1-901s1c1	protein-phosphatase-1,-catalytic-subunit, -beta-isoform"
48068	1.7624	good	48068	6576161	609760	1.7624		1.0113	9647	PPM1F	NM_014634.x-1192s1c1	protein-phosphatase-1F-(PP2C-domain-containing)
11424	0.4189	good	11424	3.50714e+06	51240	0.4189		0.085	51294	PCDH12	NM_016580.2-1959s1c2	protocadherin-12
21932	0.8041	good	21932	6.7618e+06	604280	0.8041		1.0023	51294	PCDH12	NM_016580.2-4868s1c2	protocadherin-12
46604	1.7087	good	46604	16413.8	390600	1.7087		0.6478	261726	TIPRL	NM_152902.2-818s1c1	putative-MAPK-activating-protein
34856	1.278	good	34856	44710.1	30200	1.278		0.0501	261726	TIPRL	NM_152902.2-213s1c1	putative-MAPK-activating-protein
51560	1.5425	good	51560	199387	651920	1.5425		2.0148	54499	TMCO1	NM_019026.1-380s1c1	putative-membrane-protein
59980	1.7944	good	59980	118622	1677200	1.7944		5.1836	54499	TMCO1	NM_019026.1-526s1c1	putative-membrane-protein
38592	1.4117	good	38592	335827	370680	1.4117		0.4915	83871	RAB34	NM_031934.3-949s1c1	RAB34,-member-RAS-oncogene-family"
33064	1.2095	good	33064	33745.3	2880	1.2095		0.0038	83871	RAB34	NM_031934.3-803s1c1	RAB34,-member-RAS-oncogene-family"
25596	0.9363	good	25596	76443.9	817280	0.9363		1.0837	27342	RABGEF1	NM_014504.1-889s1c1	RAB-guanine-nucleotide-exchange-factor-(GEF)-1
41224	1.5079	good	41224	45612.8	725760	1.5079		0.9623	27342	RABGEF1	NM_014504.1-1295s1c1	RAB-guanine-nucleotide-exchange-factor-(GEF)-1
77196	2.8238	good	77196	141008	1929120	2.8238		2.5579	27342	RABGEF1	NM_014504.1-448s1c1	RAB-guanine-nucleotide-exchange-factor-(GEF)-1
26120	0.9554	good	26120	40412.2	1504360	0.9554		1.9947	27342	RABGEF1	NM_014504.1-1422s1c1	RAB-guanine-nucleotide-exchange-factor-(GEF)-1
78548	2.8732	good	78548	110464	1762160	2.8732		2.3365	27342	RABGEF1	NM_014504.1-678s1c1	RAB-guanine-nucleotide-exchange-factor-(GEF)-1
13916	1.443	good	13916	215518	1424520	1.443		1.8579	57826	RAP2C	NM_021183.3-1111s1c1	RAP2C,-member-of-RAS-oncogene-family"
13868	1.438	good	13868	27179.4	934440	1.438		1.2188	57826	RAP2C	NM_021183.3-1296s1c1	RAP2C,-member-of-RAS-oncogene-family"
160404	4.2615	good	160404	87848.5	9720	4.2615		0.0085	9693	RAPGEF2	XM_376350.1-3759s1c1	Rap-guanine-nucleotide-exchange-factor-(GEF)-2
17560	0.4665	good	17560	0	4557200	0.4665		3.9857	9693	RAPGEF2	XM_376350.1-1707s1c1	Rap-guanine-nucleotide-exchange-factor-(GEF)-2
12436	0.562	good	12436	32091.7	1115360	0.562		2.0503	9908	G3BP2	NM_012297.3-450s1c1	Ras-GTPase-activating-protein-SH3-domain-binding- protein-2
22560	1.0195	good	22560	16137.3	533920	1.0195		0.9815	9908	G3BP2	NM_012297.3-219s1c1	Ras-GTPase-activating-protein-SH3-domain-binding- protein-2
36572	1.6527	good	36572	29106	460600	1.6527		0.8467	25907	TMEM158	NM_015444.1-874s1c1	Ras-induced-senescence-1
18872	0.6919	good	18872	43472.9	1806600	0.6919		2.9964	27122	DKK3	NM_006394.1-113s1c1	regulated-in-glioma
26540	1.1994	good	26540	39257.3	604000	1.1994		1.1103	10287	RGS19	NM_005873.1-348s1c1	regulator-of-G-protein-signalling-19
65908	2.4109	good	65908	321311	659840	2.4109		0.8749	93663	ARHGAP18	NM_033515.2-1996s1c1	Rho-GTPase-activating-protein-18
21912	0.8015	good	21912	60688.2	1119240	0.8015		1.484	93663	ARHGAP18	NM_033515.2-979s1c1	Rho-GTPase-activating-protein-18
11312	0.4138	good	11312	26394.2	2867160	0.4138		3.8017	93663	ARHGAP18	NM_033515.2-1539s1c1	Rho-GTPase-activating-protein-18
18556	0.6788	good	18556	26319	431960	0.6788		0.5728	93663	ARHGAP18	NM_033515.2-264s1c1	Rho-GTPase-activating-protein-18
9032	0.4082	good	9032	0	2059720	0.4082		3.7862	22899	ARHGEF15	NM_173728.2-2162s1c1	Rho-guanine-nucleotide-exchange-factor-(GEF)-15
3852	0.3994	good	3852	19335.5	975840	0.3994		1.2727	9828	ARHGEF17	NM_014786.2-2407s1c1	Rho-guanine-nucleotide-exchange-factor-(GEF)-17
24512	1.8618	good	24512	3.10787e+06	1552200	1.8618		1.3933	84458	LCOR	NM_172154.2-4086s1c1	RIKEN-cDNA-A630025C20-gene
8304	0.6307	good	8304	3835577	1859720	0.6307		1.6693	84458	LCOR	NM_172154.2-3599s1c1	RIKEN-cDNA-A630025C20-gene
8488	0.5522	good	8488	0	2469040	0.5522		2.432	10856	RUVBL2	NM_006666.1-540s1c1	RuvB-like-2-(E.-coli)
37380	0.9931	good	37380	0	1003920	0.9931		0.878	22908	SACM1L	NM_014016.2-679s1c1	SAC1-suppressor-of-actin-mutations-1-like-(yeast)
25032	0.665	good	25032	11924.2	1529520	0.665		1.3377	22908	SACM1L	NM_014016.2-94s1c1	SAC1-suppressor-of-actin-mutations-1-like-(yeast)
26360	1.1913	good	26360	44690.7	611840	1.1913		1.1247	7871	SLMAP	NM_007159.1-686s1c1	sarcolemma-associated-protein
31312	1.415	good	31312	46427	1848240	1.415		3.3975	7871	SLMAP	NM_007159.1-218s1c1	sarcolemma-associated-protein
4808	0.3652	good	4808	7.82468e+06	717880	0.3652		0.6444	8578	SCARF1	NM_003693.2-2496s1c1	scavenger-receptor-class-F,-member-1"
1600	0.1215	good	1600	4714329	25840	0.1215		0.0232	8578	SCARF1	NM_003693.2-1603s1c1	scavenger-receptor-class-F,-member-1"
54684	2.4713	good	54684	30633.3	1510680	2.4713		2.777	29970	SCHIP1	NM_014575.1-1275s1c1	schwannomin-interacting-protein-1
21156	0.9561	good	21156	19588.7	272920	0.9561		0.5017	29970	SCHIP1	NM_014575.1-116s1c1	schwannomin-interacting-protein-1
19092	0.9372	good	19092	59517.1	2766080	0.9372		1.7106	29781	NCAPH2	NM_005138.1-760s1c1	SCO-cytochrome-oxidase-deficient-homolog-2-(yeast)
61504	3.019	good	61504	28894.8	3182600	3.019		1.9682	29781	NCAPH2	NM_005138.1-748s1c1	SCO-cytochrome-oxidase-deficient-homolog-2-(yeast)
22912	1.4907	good	22912	46411.8	3926880	1.4907		3.868	8778	SIGLEC5	NM_003830.1-532s1c1	sialic-acid-binding-Ig-like-lectin-5
8564	0.5572	good	8564	0	2482800	0.5572		2.4456	8778	SIGLEC5	NM_003830.1-1774s1c1	sialic-acid-binding-Ig-like-lectin-5
3752	0.285	good	3752	5.32843e+06	6960	0.285		0.0062	60559	SPCS3	NM_021928.1-408s1c1	signal-peptidase-complex-subunit-3-homolog-(S.- cerevisiae)
42404	2.0026	good	42404	82450	119440	2.0026		0.2957	6728	SRP19	NM_003135.1-375s1c1	signal-recognition-particle-19kDa
27488	1.2982	good	27488	60437.6	176600	1.2982		0.4373	6728	SRP19	NM_003135.1-214s1c1	signal-recognition-particle-19kDa
27632	0.8267	good	27632	427435	632160	0.8267		1.9538	261729	STEAP2	NM_152999.2-535s1c1	six-transmembrane-epithelial-antigen-of-prostate-2
27748	0.8301	good	27748	0	290240	0.8301		0.897	261729	STEAP2	NM_152999.2-1709s1c1	six-transmembrane-epithelial-antigen-of-prostate-2
32632	2.0449	good	32632	75827.2	586160	2.0449		0.557	6324	SCN1B	NM_001037.2-495s1c1	sodium-channel,-voltage-gated,-type-I,-beta"
18640	1.1681	good	18640	40896	2600	1.1681		0.0025	6324	SCN1B	NM_001037.2-324s1c1	sodium-channel,-voltage-gated,-type-I,-beta"
54336	3.4049	good	54336	45711	3251200	3.4049		3.0892	57419	SLC24A3	NM_020689.3-1559s1c1	solute-carrier-family-24-(sodium/potassium/calcium- exchanger),-member-3"
11572	0.7252	good	11572	220983	1690480	0.7252		1.6062	57419	SLC24A3	NM_020689.3-972s1c1	solute-carrier-family-24-(sodium/potassium/calcium- exchanger),-member-3"
17972	1.1262	good	17972	18980	1988480	1.1262		1.8894	57419	SLC24A3	NM_020689.3-2087s1c1	solute-carrier-family-24-(sodium/potassium/calcium- exchanger),-member-3"
45928	2.8781	good	45928	78000	1901800	2.8781		1.807	6546	SLC8A1	NM_021097.1-3074s1c1	solute-carrier-family-8-(sodium/calcium-exchanger), -member-1"
24596	1.5413	good	24596	38078.5	725680	1.5413		0.6895	6546	SLC8A1	NM_021097.1-519s1c1	solute-carrier-family-8-(sodium/calcium-exchanger), -member-1"
29316	1.8371	good	29316	27921.1	509400	1.8371		0.484	6643	SNX2	NM_003100.2-150s1c1	sorting-nexin-2
17748	1.1122	good	17748	104090	1236640	1.1122		1.175	6643	SNX2	NM_003100.2-1307s1c1	sorting-nexin-2
98568	3.6055	good	98568	756820	1000320	3.6055		1.3264	23111	SPG20	NM_015087.3-2124s1c1	spastic-paraplegia-20,-spartin-(Troyer-syndrome)"
107688	3.9391	good	107688	53618.8	412600	3.9391		0.5471	23111	SPG20	NM_015087.3-425s1c1	spastic-paraplegia-20,-spartin-(Troyer-syndrome)"
102420	3.7464	good	102420	15332.4	1110800	3.7464		1.4729	23111	SPG20	NM_015087.3-1721s1c1	spastic-paraplegia-20,-spartin-(Troyer-syndrome)"
34684	1.2687	good	34684	121599	887440	1.2687		1.1767	23111	SPG20	NM_015087.3-1707s1c1	spastic-paraplegia-20,-spartin-(Troyer-syndrome)"
10536	0.2799	good	10536	38339.8	1623600	0.2799		1.42	6503	SLA	NM_006748.1-452s1c1	Src-like-adaptor
46948	1.2473	good	46948	0	1376760	1.2473		1.2041	6503	SLA	NM_006748.1-1997s1c1	Src-like-adaptor
28912	0.7681	good	28912	37061.1	485920	0.7681		0.425	6503	SLA	NM_006748.1-245s1c1	Src-like-adaptor
39160	1.1715	good	39160	11957.4	1581480	1.1715		4.8877	6320	CLEC11A	NM_002975.2-375s1c1	stem-cell-growth-factor;-lymphocyte-secreted-C-type- lectin
63388	1.8964	good	63388	58568	215720	1.8964		0.6667	6320	CLEC11A	NM_002975.2-953s1c1	stem-cell-growth-factor;-lymphocyte-secreted-C-type- lectin
36092	1.0798	good	36092	23912.1	457200	1.0798		1.413	6320	CLEC11A	NM_002975.2-1120s1c1	stem-cell-growth-factor;-lymphocyte-secreted-C-type- lectin
34248	1.0246	good	34248	319669	914760	1.0246		2.8272	6320	CLEC11A	NM_002975.2-435s1c1	stem-cell-growth-factor;-lymphocyte-secreted-C-type- lectin
20628	0.9322	good	20628	26027.1	1039400	0.9322		1.9107	27230	SERP1	NM_014445.2-769s1c1	stress-associated-endoplasmic-reticulum-protein-1
12032	0.5437	good	12032	0	526920	0.5437		0.9686	27230	SERP1	NM_014445.2-345s1c1	stress-associated-endoplasmic-reticulum-protein-1
50164	1.3327	good	50164	17097.4	609880	1.3327		0.5334	29966	STRN3	NM_014574.2-1323s1c1	striatin,-calmodulin-binding-protein-3"
31084	0.9299	good	31084	23441.4	96840	0.9299		0.2993	27020	NPTN	NM_012428.1-738s1c1	stromal-cell-derived-factor-receptor-1
30604	0.9156	good	30604	14207.9	139880	0.9156		0.4323	27020	NPTN	NM_012428.1-1286s1c1	stromal-cell-derived-factor-receptor-1
3352	0.2546	good	3352	3.31472e+06	33720	0.2546		0.0303	23213	SULF1	NM_015170.1-3044s1c1	sulfatase-1
14756	1.5301	good	14756	21134.8	804960	1.5301		1.0499	8773	SNAP23	NM_003825.2-612s1c1	synaptosomal-associated-protein,-23kDa"
31260	1.9589	good	31260	305819	1266960	1.9589		1.2038	8676	STX11	NM_003764.2-276s1c1	syntaxin-11
31192	1.9546	good	31192	1598389	927200	1.9546		0.881	8676	STX11	NM_003764.2-633s1c1	syntaxin-11
34972	2.1915	good	34972	146329600	260160	2.1915		0.2472	8676	STX11	NM_003764.2-429s1c1	syntaxin-11
57780	2.1135	good	57780	122190	818600	2.1135		1.0854	7296	TXNRD1	NM_182743.1-1438s1c1	thioredoxin-reductase-1
21604	0.7903	good	21604	13700.5	1585840	0.7903		2.1027	7296	TXNRD1	NM_182743.1-434s1c1	thioredoxin-reductase-1
51680	1.5461	good	51680	0	396880	1.5461		1.2266	7058	THBS2	NM_003247.2-1178s1c1	thrombospondin-2
41164	1.2315	good	41164	158211	211760	1.2315		0.6545	7058	THBS2	NM_003247.2-1137s1c1	thrombospondin-2
14100	0.9174	good	14100	0	42680	0.9174		0.042	7070	THY1	NM_006288.2-422s1c1	Thy-1-cell-surface-antigen
45716	2.9744	good	45716	20234.2	637080	2.9744		0.6275	7070	THY1	NM_006288.2-172s1c1	Thy-1-cell-surface-antigen
32268	2.0994	good	32268	22784.4	1122680	2.0994		1.1058	7070	THY1	NM_006288.2-414s1c1	Thy-1-cell-surface-antigen
31544	0.838	good	31544	53375.7	2906600	0.838		2.5421	10000	AKT3	NM_011785.2-1365s1c1	thymoma-viral-proto-oncogene-3
4808	0.4985	good	4808	2.72858e+06	1419800	0.4985		1.8518	10000	AKT3	NM_011785.2-853s1c1	thymoma-viral-proto-oncogene-3
6496	0.6736	good	6496	3.31223e+06	4800	0.6736		0.0063	10000	AKT3	NM_011785.2-1365s1c1	thymoma-viral-proto-oncogene-3
74384	1.9762	good	74384	48536.9	3039520	1.9762		2.6583	10000	AKT3	NM_011785.2-565s1c1	thymoma-viral-proto-oncogene-3
23352	0.6204	good	23352	18121	2911480	0.6204		2.5463	10000	AKT3	NM_011785.2-853s1c1	thymoma-viral-proto-oncogene-3
7124	0.5411	good	7124	17770.2	1566600	0.5411		1.4062	147906	DACT3	NM_145056.1-2386s1c1	thymus-expressed-gene-3-like
15180	1.153	good	15180	42787.8	709280	1.153		0.6367	147906	DACT3	NM_145056.1-1627s1c1	thymus-expressed-gene-3-like
14244	1.0819	good	14244	42193.5	1442440	1.0819		1.2947	147906	DACT3	NM_145056.1-2279s1c1	thymus-expressed-gene-3-like
16204	0.5941	good	16204	0	736000	0.5941		1.2207	7072	TIA1	NM_022173.1-378s1c1	TIA1-cytotoxic-granule-associated-RNA-binding-protein
12088	0.4432	good	12088	0	674760	0.4432		1.1192	7072	TIA1	NM_022173.1-1402s1c1	TIA1-cytotoxic-granule-associated-RNA-binding-protein
33328	1.222	good	33328	42482.7	728520	1.222		1.2083	7072	TIA1	NM_022173.1-246s1c1	TIA1-cytotoxic-granule-associated-RNA-binding-protein
90812	4.542	good	90812	202026	142520	4.542		0.1793	7035	TFPI	NM_006287.3-522s1c1	tissue-factor-pathway-inhibitor-(lipoprotein- associated-coagulation-inhibitor)
81456	4.074	good	81456	67477.7	109400	4.074		0.1377	7035	TFPI	NM_006287.3-535s1c1	tissue-factor-pathway-inhibitor-(lipoprotein- associated-coagulation-inhibitor)
125632	6.2835	good	125632	279853	130400	6.2835		0.1641	7035	TFPI	NM_006287.3-860s1c1	tissue-factor-pathway-inhibitor-(lipoprotein- associated-coagulation-inhibitor)
25680	1.2128	good	25680	140102	1235280	1.2128		3.0585	7078	TIMP3	NM_000362.3-1449s1c1	tissue-inhibitor-of-metalloproteinase-3-(Sorsby- fundus-dystrophy,-pseudoinflammatory)"
11784	0.5565	good	11784	0	1554360	0.5565		3.8486	7078	TIMP3	NM_000362.3-1689s1c1	tissue-inhibitor-of-metalloproteinase-3-(Sorsby- fundus-dystrophy,-pseudoinflammatory)"
44436	2.7846	good	44436	13340.5	539680	2.7846		0.5128	6670	SP3	NM_001018042.1-818s1c1	trans-acting-transcription-factor-3
48276	1.2826	good	48276	59627.7	3189080	1.2826		2.7891	79718	TBL1XR1	NM_024665.2-364s1c1	transducin-(beta)-like-1X-linked-receptor-1
58352	1.5503	good	58352	0	851920	1.5503		0.7451	79718	TBL1XR1	NM_024665.2-1015s1c1	transducin-(beta)-like-1X-linked-receptor-1
9396	0.9743	good	9396	6602903	625400	0.9743		0.8157	7043	TGFB3	NM_003239.1-886s1c1	transforming-growth-factor,-beta-3"
18360	0.8671	good	18360	68056.2	267280	0.8671		0.6618	6876	TAGLN	NM_003186.3-215s1c1	transgelin
50808	1.8629	good	50808	4406244	270120	1.8629		0.448	7086	TKT	NM_001064.1-1369s1c1	transketolase-(Wernicke-Korsakoff-syndrome)
13316	0.8344	good	13316	39671.2	495320	0.8344		0.4706	51014	TMED7	NM_181836.3-410s1c1	transmembrane-emp24-protein-transport-domain- containing-7
13116	0.8219	good	13116	12746.7	879280	0.8219		0.8355	51014	TMED7	NM_181836.3-737s1c1	transmembrane-emp24-protein-transport-domain- containing-7
60832	2.873	good	60832	177748	437120	2.873		1.0823	10430	TMEM147	NM_006326.1-387s1c1	transmembrane-protein-147
66152	3.1242	good	66152	44510.2	185520	3.1242		0.4593	10430	TMEM147	NM_006326.1-155s1c1	transmembrane-protein-147
56764	2.0812	good	56764	0	121440	2.0812		0.2014	7075	TIE1	NM_005424.2-3578s1c1	tyrosine-kinase-with-immunoglobulin-like-and-EGF-like- domains-1
20544	0.7532	good	20544	42065.8	934080	0.7532		1.5493	7075	TIE1	NM_005424.2-2842s1c1	tyrosine-kinase-with-immunoglobulin-like-and-EGF-like- domains-1
212032	7.7741	good	212032	38774.8	336960	7.7741		0.5589	7075	TIE1	NM_005424.2-2986s1c1	tyrosine-kinase-with-immunoglobulin-like-and-EGF-like- domains-1
13184	0.8262	good	13184	35572.3	2600920	0.8262		2.4713	7431	VIM	NM_011701.3-1987s1c1	vimentin
16960	0.8483	good	16960	214456	805880	0.8483		1.014	9935	MAFB	NM_010658.2-1216s1c1	v-maf-musculoaponeurotic-fibrosarcoma-oncogene- family,-protein-B-(avian)"
11304	0.4135	good	11304	0	100920	0.4135		0.1338	369	ARAF	NM_001654.1-1622s1c1	v-raf-murine-sarcoma-3611-viral-oncogene-homolog
21628	0.7911	good	21628	0	35720	0.7911		0.0474	369	ARAF	NM_001654.1-2216s1c1	v-raf-murine-sarcoma-3611-viral-oncogene-homolog
26872	2.041	good	26872	26594.6	2389640	2.041		2.1449	80232	WDR26	NM_145514.2-1397s1c1	WD-repeat-domain-26
8920	0.6775	good	8920	2.30361e+06	4011840	0.6775		3.601	80232	WDR26	NM_145514.2-1916s1c1	WD-repeat-domain-26
17880	0.8777	good	17880	91845.9	947640	0.8777		0.586	7474	WNT5A	NM_003392.3-429s1c1	wingless-type-MMTV-integration-site-family, -member-5A"
29280	1.4373	good	29280	0	854920	1.4373		0.5287	7474	WNT5A	NM_003392.3-867s1c1	wingless-type-MMTV-integration-site-family,-member-5A"
32884	1.4861	good	32884	156546	261680	1.4861		0.481	7520	XRCC5	NM_021141.2-78s1c1	X-ray-repair-complementing-defective-repair-in- Chinese-hamster-cells-5-(double-strand-break-rejoining;- Ku-autoantigen,-80kDa)"
54868	2.0117	good	54868	0	270440	2.0117		0.4486	56963	RGMA	NM_015982.1-485s1c1	Y-box-binding-protein-2
19512	1.482	good	19512	7.84431e+06	1131320	1.482		1.0155	10138	YAF2	NM_005748.3-276s1c1	YY1-associated-factor-2
23772	1.8056	good	23772	3.39651e+06	1642600	1.8056		1.4744	10138	YAF2	NM_005748.3-437s1c1	YY1-associated-factor-2
16200	1.2304	good	16200	2.71739e+06	1376120	1.2304		1.2352	10138	YAF2	NM_005748.3-170s1c1	YY1-associated-factor-2
16188	1.0532	good	16188	0	2181320	1.0532		2.1486	9765	ZFYVE16	NM_014733.2-285s1c1	zinc-finger,-FYVE-domain-containing-16"
7888	0.5132	good	7888	0	1619440	0.5132		1.5952	9765	ZFYVE16	NM_014733.2-2143s1c1	zinc-finger,-FYVE-domain-containing-16"
15044	0.9788	good	15044	0	1119280	0.9788		1.1025	9765	ZFYVE16	NM_014733.2-929s1c1	zinc-finger,-FYVE-domain-containing-16"
2684	0.1213	good	2684	0	1025760	0.1213		1.8856	9877	ZC3H11A	NM_014827.2-786s1c1	zinc-finger-CCCH-type-containing-11A
23228	0.8517	good	23228	4.17682e+06	151800	0.8517		0.2518	9839	ZEB2	NM_014795.2-2202s1c1	zinc-finger-homeobox-1b
28516	1.4262	good	28516	89888.7	787080	1.4262		0.9904	7707	ZNF148	NM_011749.3-2058s1c1	zinc-finger-protein-148
15316	0.766	good	15316	0	766960	0.766		0.9651	7707	ZNF148	NM_011749.3-1422s1c1	zinc-finger-protein-148
7192	0.5463	good	7192	0	1429880	0.5463		1.2835	23528	ZNF281	NM_177643.2-1877s1c1	zinc-finger-protein-281
13836	1.0793	good	13836	13447.3	1513040	1.0793		1.0528	2268	FGR	NM_005248.1-386s1c1	Gardner-Rasheed-feline-sarcoma-viral-(v-fgr)- oncogene-homolog
48544	3.7866	good	48544	47891.3	1614400	3.7866		1.1233	8476	CDC42BPA	NM_003607.2-4370s1c1	CDC42-binding-protein-kinase-alpha-(DMPK-like)
12828	1.0006	good	12828	23397.1	740440	1.0006		0.5152	8476	CDC42BPA	NM_003607.2-1974s1c1	CDC42-binding-protein-kinase-alpha-(DMPK-like)
48728	3.8009	good	48728	10683.3	1863760	3.8009		1.2968	5311	PKD2	NM_000297.2-2514s1c1	polycystic-kidney-disease-2-(autosomal-dominant)
25544	1.9925	good	25544	12955.7	236160	1.9925		0.1643	5311	PKD2	NM_000297.2-1728s1c1	polycystic-kidney-disease-2-(autosomal-dominant)
38220	2.9813	good	38220	25172	3573480	2.9813		2.4864	5311	PKD2	NM_000297.2-2952s1c1	polycystic-kidney-disease-2-(autosomal-dominant)
27972	2.1819	good	27972	78843	2373240	2.1819		1.6513	2260	FGFR1	NM_015850.3-5174s1c1	fibroblast-growth-factor-receptor-1-(fms-related- tyrosine-kinase-2,-Pfeiffer-syndrome)"
35256	2.7501	good	35256	3155210	1596800	2.7501		1.111	2260	FGFR1	NM_015850.3-2591s1c1	fibroblast-growth-factor-receptor-1-(fms-related- tyrosine-kinase-2,-Pfeiffer-syndrome)"
32240	2.5148	good	32240	60816.3	1474360	2.5148		1.0258	1019	CDK4	NM_000075.2-1257s1c1	cyclin-dependent-kinase-4
60876	4.7485	good	60876	112192	981240	4.7485		0.6827	1019	CDK4	NM_000075.2-780s1c1	cyclin-dependent-kinase-4
15440	1.2044	good	15440	34553.8	283120	1.2044		0.197	1019	CDK4	NM_000075.2-818s1c1	cyclin-dependent-kinase-4
14212	1.1086	good	14212	86399.7	1080080	1.1086		0.7515	23533	PIK3R5	NM_014308.1-2780s1c1	phosphoinositide-3-kinase,-regulatory-subunit-5,-p101"
13764	1.0736	good	13764	19311.5	738200	1.0736		0.5136	7879	RAB7A	NM_009005.1-1515s1c1	RAB7,-member-RAS-oncogene-family"
41356	3.2259	good	41356	30963.3	691400	3.2259		0.4811	7073	TIAL1	NM_009383.1-1090s1c1	Tial1-cytotoxic-granule-associated-RNA-binding- protein-like-1
28632	2.2334	good	28632	43049.1	1442680	2.2334		1.0038	10390	CEPT1	NM_133869.2-411s1c1	choline/ethanolaminephosphotransferase-1
6944	0.5417	good	6944	0	2076160	0.5417		1.4446	10905	MAN1A2	NM_006699.2-2550s1c1	mannosidase,-alpha,-class-1A,-member-2"
12204	0.952	good	12204	0	2260600	0.952		1.5729	10905	MAN1A2	NM_006699.2-2148s1c1	mannosidase,-alpha,-class-1A,-member-2"
52404	4.0877	good	52404	12810.5	345120	4.0877		0.2401	79694	MANEA	NM_024641.2-536s1c1	mannosidase,-endo-alpha"
13112	1.0228	good	13112	15092.8	1370160	1.0228		0.9533	79694	MANEA	NM_024641.2-1265s1c1	mannosidase,-endo-alpha"
21976	1.7142	good	21976	57495.1	1091120	1.7142		0.7592	29970	SCHIP1	NM_013928.2-877s1c1	schwannomin-interacting-protein-1
5092	0.3972	good	5092	23458.5	2141800	0.3972		1.4902	148741	ANKRD35	NM_144698.2-603s1c1	ankyrin-repeat-domain-35
50404	2.9576	good	50404	0	1264480	2.9576		1.1837	2014	EMP3	NM_001425.1-583s1c1	epithelial-membrane-protein-3
49192	2.8865	good	49192	65714.4	1851400	2.8865		1.7332	2014	EMP3	NM_001425.1-371s1c1	epithelial-membrane-protein-3
76780	4.5053	good	76780	90288.5	38440	4.5053		0.036	7130	TNFAIP6	NM_007115.2-785s1c1	tumor-necrosis-factor,-alpha-induced-protein-6"
48020	2.8177	good	48020	24434.4	2799040	2.8177		2.6203	7130	TNFAIP6	NM_007115.2-529s1c1	tumor-necrosis-factor,-alpha-induced-protein-6"
77796	4.565	good	77796	126788	4680	4.565		0.0044	7130	TNFAIP6	NM_007115.2-483s1c1	tumor-necrosis-factor,-alpha-induced-protein-6"
9040	0.5305	good	9040	27639.3	955800	0.5305		0.8948	830	CAPZA2	NM_006136.2-889s1c1	capping-protein-(actin-filament)-muscle-Z-line, -alpha-2"
41776	2.4514	good	41776	901307	2930600	2.4514		2.7435	830	CAPZA2	NM_006136.2-269s1c1	capping-protein-(actin-filament)-muscle-Z-line, -alpha-2"
65292	3.8312	good	65292	54798.2	454480	3.8312		0.4255	1295	COL8A1	NM_001850.3-2159s1c1	collagen,-type-VIII,-alpha-1"
40216	2.3598	good	40216	39654.1	2040760	2.3598		1.9105	1295	COL8A1	NM_001850.3-661s1c1	collagen,-type-VIII,-alpha-1"
9456	0.5549	good	9456	11079.7	1185480	0.5549		1.1098	2009	EML1	NM_004434.2-3279s1c1	echinoderm-microtubule-associated-protein-like-1
22868	1.3419	good	22868	78684.8	2331840	1.3419		2.183	2009	EML1	NM_004434.2-1567s1c1	echinoderm-microtubule-associated-protein-like-1
55820	3.2754	good	55820	0	1832640	3.2754		1.7156	2009	EML1	NM_004434.2-671s1c1	echinoderm-microtubule-associated-protein-like-1
46140	2.7074	good	46140	0	4031480	2.7074		3.7741	7373	COL14A1	NM_021110.1-946s1c1	collagen,-type-XIV,-alpha-1-(undulin)"
19720	1.1571	good	19720	161024	3365000	1.1571		3.1502	7373	COL14A1	NM_021110.1-4499s1c1	collagen,-type-XIV,-alpha-1-(undulin)"
14572	0.8551	good	14572	681753	3259960	0.8551		3.0518	22920	KIFAP3	NM_014970.2-2174s1c1	kinesin-associated-protein-3
74512	4.3723	good	74512	51696.5	2048880	4.3723		1.9181	22920	KIFAP3	NM_014970.2-1033s1c1	kinesin-associated-protein-3
47728	2.8006	good	47728	0	1814680	2.8006		1.6988	7145	TNS1	NM_001002.3-1063s1c1	ribosomal-protein,-large,-P0"
14716	0.8635	good	14716	12845.1	2700240	0.8635		2.5278	93661	CAPZA3	NM_033328.2-262s1c1	capping-protein-(actin-filament)-muscle-Z-line, -alpha-3"
25580	1.501	good	25580	0	2182400	1.501		2.0431	93661	CAPZA3	NM_033328.2-706s1c1	capping-protein-(actin-filament)-muscle-Z-line, -alpha-3"
15044	0.8828	good	15044	18547.4	452840	0.8828		0.4239	2273	FHL1	NM_001449.3-289s1c1	four-and-a-half-LIM-domains-1
89208	5.2346	good	89208	24539.9	1778480	5.2346		1.6649	2273	FHL1	NM_001449.3-672s1c1	four-and-a-half-LIM-domains-1
13712	0.8046	good	13712	219808	2787520	0.8046		2.6095	2273	FHL1	NM_001449.3-918s1c1	four-and-a-half-LIM-domains-1
18632	1.0933	good	18632	11346.6	1428280	1.0933		1.3371	7905	REEP5	NM_005669.3-224s1c1	receptor-accessory-protein-5
25220	1.4799	good	25220	21925.6	4074040	1.4799		3.8139	7905	REEP5	NM_005669.3-545s1c1	receptor-accessory-protein-5
43256	2.5382	good	43256	35377.6	3415360	2.5382		3.1973	7905	REEP5	NM_005669.3-529s1c1	receptor-accessory-protein-5
145716	8.5504	good	145716	23943	1063280	8.5504		0.9954	7905	REEP5	NM_005669.3-115s1c1	receptor-accessory-protein-5
15560	0.913	good	15560	346405	607760	0.913		0.569	23521	RPL13A	NM_012423.2-141s1c1	ribosomal-protein-L13a
8148	0.4781	good	8148	0	813800	0.4781		0.7618	23521	RPL13A	NM_012423.2-413s1c1	ribosomal-protein-L13a
21856	1.2825	good	21856	0	379680	1.2825		0.3554	56034	PDGFC	NM_016205.1-1608s1c1	platelet-derived-growth-factor-C
15792	0.9267	good	15792	0	1151600	0.9267		1.0781	56034	PDGFC	NM_016205.1-621s1c1	platelet-derived-growth-factor-C
16008	0.9393	good	16008	27830.4	1366320	0.9393		1.2791	60559	SPCS3	NM_021928.1-1387s1c1	signal-peptidase-complex-subunit-3-homolog-(S.- cerevisiae)
10976	0.6441	good	10976	595476	796440	0.6441		0.7456	60559	SPCS3	NM_021928.1-560s1c1	signal-peptidase-complex-subunit-3-homolog-(S.- cerevisiae)
11540	0.6772	good	11540	59873.5	840680	0.6772		0.787	60559	SPCS3	NM_021928.1-297s1c1	signal-peptidase-complex-subunit-3-homolog-(S.- cerevisiae)
35292	2.0709	good	35292	64422.8	1385400	2.0709		1.2969	60559	SPCS3	NM_021928.1-559s1c1	signal-peptidase-complex-subunit-3-homolog-(S.- cerevisiae)
11436	0.671	good	11436	0	1606680	0.671		1.5041	3910	LAMA4	NM_002290.2-4696s1c1	laminin,-alpha-4"
8392	0.4924	good	8392	0	1634440	0.4924		1.5301	3910	LAMA4	NM_002290.2-4525s1c1	laminin,-alpha-4"
13328	0.7821	good	13328	83454.9	1279480	0.7821		1.1978	3910	LAMA4	NM_002290.2-1258s1c1	laminin,-alpha-4"
23452	1.3761	good	23452	51026.6	1302480	1.3761		1.2193	8301	PICALM	NM_007166.1-509s1c1	phosphatidylinositol-binding-clathrin-assembly- protein
12276	0.7203	good	12276	14965.7	2182960	0.7203		2.0436	8301	PICALM	NM_007166.1-210s1c1	phosphatidylinositol-binding-clathrin-assembly- protein
11536	0.6769	good	11536	0	2544520	0.6769		2.3821	1019	CDK4	NM_000075.x-384s1c1	cyclin-dependent-kinase-4
15452	0.9067	good	15452	0	1803160	0.9067		1.688	51073	MRPL4	NM_146387.1-628s1c1	mitochondrial-ribosomal-protein-L4
17168	1.0074	good	17168	0	807840	1.0074		0.7563	51073	MRPL4	NM_146387.1-856s1c1	mitochondrial-ribosomal-protein-L4
25432	1.4923	good	25432	37229.2	3543360	1.4923		3.3171	3320	HSP90AA1	NM_005348.x-1242s1c1	heat-shock-protein-90kDa-alpha-(cytosolic), -class-A-member-1"
20836	1.2226	good	20836	64099.6	456480	1.2226		0.4273	28986	MAGEH1	NM_014061.3-1192s1c1	melanoma-antigen-family-H,-1"
27820	1.6324	good	27820	9341.5	644080	1.6324		0.603	28986	MAGEH1	NM_014061.3-844s1c1	melanoma-antigen-family-H,-1"
23652	1.3879	good	23652	18535.4	726440	1.3879		0.6801	80781	COL18A1	NM_030582.2-4672s1c1	collagen,-type-XVIII,-alpha-1"
57296	3.2507	good	57296	32068.7	642880	3.2507		0.5722	80781	COL18A1	NM_030582.2-760s1c1	collagen,-type-XVIII,-alpha-1"
17648	1.0012	good	17648	684850	2342000	1.0012		2.0845	7138	TNNT1	NM_003283.3-289s1c1	troponin-T-type-1-(skeletal,-slow)"
16852	0.9561	good	16852	146808	1217720	0.9561		1.0838	284	ANGPT1	NM_001146.3-1130s1c1	angiopoietin-1
14792	0.8392	good	14792	304389	644600	0.8392		0.5737	59	ACTA2	NM_001613.1-788s1c1	actin,-alpha-2,-smooth-muscle,-aorta"
12092	0.686	good	12092	87008.8	1438240	0.686		1.2801	59	ACTA2	NM_001613.1-758s1c1	actin,-alpha-2,-smooth-muscle,-aorta"
46240	2.6234	good	46240	31949.3	1124640	2.6234		1.001	79694	MANEA	NM_024641.2-402s1c1	mannosidase,-endo-alpha"
43196	2.4507	good	43196	143809	1634240	2.4507		1.4546	84251	SGIP1	NM_032291.1-3368s1c1	SH3-domain-GRB2-like-(endophilin)-interacting-protein-1
29712	1.6857	good	29712	27782.6	795240	1.6857		0.7078	7106	TSPAN4	NM_001025239.1-579s1c1	tetraspanin-4
17368	0.9854	good	17368	36258.2	637800	0.9854		0.5677	7106	TSPAN4	NM_001025239.1-796s1c1	tetraspanin-4
27280	1.5477	good	27280	14421.4	1464600	1.5477		1.3036	4239	MFAP4	NM_002404.1-1354s1c1	microfibrillar-associated-protein-4
6432	0.3649	good	6432	105212	1764760	0.3649		1.5707	1292	COL6A2	NM_001849.2-154s1c1	collagen,-type-VI,-alpha-2"
12344	0.7003	good	12344	92482	3400400	0.7003		3.0266	1292	COL6A2	NM_001849.2-3097s1c1	collagen,-type-VI,-alpha-2"
6696	0.3799	good	6696	34658.8	4007160	0.3799		3.5666	1292	COL6A2	NM_001849.2-2452s1c1	collagen,-type-VI,-alpha-2"
14992	0.8506	good	14992	11957.4	1255240	0.8506		1.1172	29994	BAZ2B	NM_006135.1-389s1c1	capping-protein-(actin-filament)-muscle-Z-line, -alpha-1"
20020	1.1358	good	20020	0	1159400	1.1358		1.0319	123920	CMTM3	NM_144601.2-467s1c1	CKLF-like-MARVEL-transmembrane-domain-containing-3
20796	1.1798	good	20796	199067	3853640	1.1798		3.43				NTshRNA
536	0.0304	good	536	328754	1682280	0.0304		1.4973				NTshRNA
25800	1.1239	good	25800	1.79423e+06	230520	1.1239		0.4237	55854	ZC3H15	NM_018471.1-1773s1c1	likely-ortholog-of-mouse-immediate-early-response, -erythropoietin-4"
30460	1.3269	good	30460	4825035	282480	1.3269		0.5192	55854	ZC3H15	NM_018471.1-519s1c1	likely-ortholog-of-mouse-immediate-early-response, -erythropoietin-4"
20792	0.9057	good	20792	2.24474e+06	655800	0.9057		1.2055	151887	CCDC80	NM_199511.1-3050s1c1	coiled-coil-domain-containing-80
19936	0.8684	good	19936	406852	308480	0.8684		0.567	151887	CCDC80	NM_199511.1-2930s1c1	coiled-coil-domain-containing-80
41840	1.8226	good	41840	2.45296e+06	1191080	1.8226		2.1894	10724	MGEA5	NM_012215.1-2622s1c1	meningioma-expressed-antigen-5-(hyaluronidase)
12824	0.5586	good	12824	8678712	1131320	0.5586		2.0796	10724	MGEA5	NM_012215.1-3111s1c1	meningioma-expressed-antigen-5-(hyaluronidase)
86080	3.7498	good	86080	6345841	748840	3.7498		1.3765	64960	MRPS15	NM_031280.2-501s1c1	mitochondrial-ribosomal-protein-S15
38384	1.6721	good	38384	4.86709e+06	1186360	1.6721		2.1807	64960	MRPS15	NM_031280.2-331s1c1	mitochondrial-ribosomal-protein-S15
21960	0.9566	good	21960	2.13881e+06	704320	0.9566		1.2947	8777	MPDZ	NM_003829.1-3363s1c1	multiple-PDZ-domain-protein
33244	1.4482	good	33244	2.99527e+06	536880	1.4482		0.9869	29087	THYN1	NM_199297.1-409s1c1	thymocyte-nuclear-protein-1
21452	1.2171	good	21452	286048	1576760	1.2171		1.4034				NTshRNA
18164	1.0305	good	18164	154366	1990040	1.0305		1.7713				NTshRNA
6300	0.3574	good	6300	0	1404320	0.3574		1.2499	55860	ACTR10	NM_018477.1-1037s1c1	actin-related-protein-10-homolog-(S.-cerevisiae)
14392	0.8165	good	14392	26697.5	168840	0.8165		0.1503	55860	ACTR10	NM_018477.1-1260s1c1	actin-related-protein-10-homolog-(S.-cerevisiae)
16660	0.9452	good	16660	12746.7	778160	0.9452		0.6926	1781	DYNC1I2	NM_001378.1-946s1c1	dynein,-cytoplasmic-1,-intermediate-chain-2"
20036	1.1367	good	20036	88966.1	637440	1.1367		0.5674	3021	H3F3B	NM_005324.3-277s1c1	H3-histone,-family-3B-(H3.3B)"
10788	0.6121	good	10788	24046.8	1844720	0.6121		1.6419	22908	SACM1L	NM_014016.2-508s1c1	SAC1-suppressor-of-actin-mutations-1-like-(yeast)
39212	2.2247	good	39212	0	1354000	2.2247		1.2051	115294	PCMTD1	NM_052937.1-596s1c1	protein-L-isoaspartate-(D-aspartate)-O- methyltransferase-domain-containing-1
12544	0.7117	good	12544	22891.1	2168040	0.7117		1.9297	55173	MRPS10	NM_018141.2-197s1c1	mitochondrial-ribosomal-protein-S10
8336	0.4729	good	8336	0	1357200	0.4729		1.208	55173	MRPS10	NM_018141.2-136s1c1	mitochondrial-ribosomal-protein-S10
41820	1.8217	good	41820	43151.7	732240	1.8217		1.346	51322	WAC	NM_016628.2-1822s1c1	WW-domain-containing-adaptor-with-coiled-coil
71376	3.1093	good	71376	34946.9	351440	3.1093		0.646	51322	WAC	NM_016628.2-253s1c1	WW-domain-containing-adaptor-with-coiled-coil
13036	0.5679	good	13036	0	727480	0.5679		1.3372	55854	ZC3H15	NM_018471.1-1061s1c1	likely-ortholog-of-mouse-immediate-early-response, -erythropoietin-4"
108884	4.7432	good	108884	84120	986680	4.7432		1.8137	55854	ZC3H15	NM_018471.1-473s1c1	likely-ortholog-of-mouse-immediate-early-response, -erythropoietin-4"
34216	1.4905	good	34216	466705	412560	1.4905		0.7584	7130	TNFAIP6	NM_007115.2-483s1c1	tumor-necrosis-factor,-alpha-induced-protein-6"
44184	1.9247	good	44184	66673.8	400760	1.9247		0.7367	51466	EVL	NM_016337.2-1626s1c1	Enah/Vasp-like
23788	1.0362	good	23788	118616	904720	1.0362		1.663	4154	MBNL1	NM_021038.3-2302s1c1	muscleblind-like-(Drosophila)
29456	1.2832	good	29456	0	2603120	1.2832		4.785	56945	MRPS22	NM_020191.2-210s1c1	mitochondrial-ribosomal-protein-S22
26824	1.1685	good	26824	94273	1599960	1.1685		2.941	56945	MRPS22	NM_020191.2-259s1c1	mitochondrial-ribosomal-protein-S22
20240	0.8817	good	20240	39530.9	1210080	0.8817		2.2243	116159	CYYR1	NM_052954.2-1479s1c1	cysteine/tyrosine-rich-1
7180	0.3128	good	7180	0	1453680	0.3128		2.6721	116159	CYYR1	NM_052954.2-2602s1c1	cysteine/tyrosine-rich-1
16624	0.7242	good	16624	13581.5	2818680	0.7242		5.1812	116159	CYYR1	NM_052954.2-677s1c1	cysteine/tyrosine-rich-1
32360	1.4097	good	32360	25003.5	438040	1.4097		0.8052	55296	TBC1D19	NM_018317.1-1745s1c1	TBC1-domain-family,-member-19"
22440	0.9775	good	22440	94378.1	389960	0.9775		0.7168	55296	TBC1D19	NM_018317.1-840s1c1	TBC1-domain-family,-member-19"
20876	0.9094	good	20876	46324.4	558720	0.9094		1.027	84085	FBXO30	NM_032145.3-1852s1c1	F-box-protein-30
8776	0.3823	good	8776	15168.9	1437720	0.3823		2.6428	84085	FBXO30	NM_032145.3-1831s1c1	F-box-protein-30
9380	0.4086	good	9380	14287	795280	0.4086		1.4619	84085	FBXO30	NM_032145.3-1709s1c1	F-box-protein-30
60248	2.6245	good	60248	677045	544240	2.6245		1.0004	79022	TMEM106C	NM_024056.2-418s1c1	transmembrane-protein-106C
17356	0.7561	good	17356	370836	433680	0.7561		0.7972	128077	LIX1L	NM_153713.1-1303s1c1	Lix1-homolog-(mouse)-like
11592	0.505	good	11592	18017.3	551840	0.505		1.0144	23741	EID1	NM_014335.2-891s1c1	CREBBP/EP300-inhibitor-1
33732	1.4694	good	33732	120697	1026280	1.4694		1.8865	23741	EID1	NM_014335.2-616s1c1	CREBBP/EP300-inhibitor-1
24512	1.0678	good	24512	0	722280	1.0678		1.3277	9802	DAZAP2	NM_014764.2-1565s1c1	DAZ-associated-protein-2
24752	1.0782	good	24752	26715.2	810760	1.0782		1.4903	9802	DAZAP2	NM_014764.2-1763s1c1	DAZ-associated-protein-2
21536	1.6536	good	21536	21172.5	229280	1.6536		0.1782	80232	WDR26	NM_025160.3-487s1c1	WD-repeat-domain-26
49048	3.766	good	49048	83870.8	1090200	3.766		0.8472	80232	WDR26	NM_025160.3-201s1c1	WD-repeat-domain-26
24524	1.883	good	24524	226242	412920	1.883		0.3209	25978	CHMP2B	NM_014043.2-636s1c1	chromatin-modifying-protein-2B
29676	2.2786	good	29676	19292.3	656400	2.2786		0.5101	25978	CHMP2B	NM_014043.2-407s1c1	chromatin-modifying-protein-2B
16452	1.2632	good	16452	0	1285160	1.2632		0.9987	25978	CHMP2B	NM_014043.2-1306s1c1	chromatin-modifying-protein-2B
41284	3.1698	good	41284	339457	47040	3.1698		0.0366	375387	LRRC33	NM_198565.1-1465s1c1	leucine-rich-repeat-containing-33
20360	1.5633	good	20360	26446	2491000	1.5633		1.9357	375387	LRRC33	NM_198565.1-674s1c1	leucine-rich-repeat-containing-33
25144	1.9306	good	25144	24322.5	920920	1.9306		0.7156	389677	RBM12B	NM_203390.1-1349s1c1	RNA-binding-motif-protein-12B
12512	0.9607	good	12512	80217.2	162080	0.9607		0.126	389677	RBM12B	NM_203390.1-388s1c1	RNA-binding-motif-protein-12B
22524	1.7294	good	22524	0	740760	1.7294		0.5756	7514	XPO1	NM_025030.1-1768s1c1	hypothetical-protein-FLJ20972
11772	0.9039	good	11772	9859.8	1127400	0.9039		0.8761	9857	CEP350	NM_014810.2-2610s1c1	centrosomal-protein-350kDa
12884	0.9893	good	12884	98873.3	2098440	0.9893		1.6307	9857	CEP350	NM_014810.2-1097s1c1	centrosomal-protein-350kDa
13228	1.0157	good	13228	28824.6	1293560	1.0157		1.0052	57560	IFT80	XM_028413.7-3247s1c1	intraflagellar-transport-80-homolog-(Chlamydomonas)
24568	1.8864	good	24568	44842.7	4020520	1.8864		3.1243	57560	IFT80	XM_028413.7-1636s1c1	intraflagellar-transport-80-homolog-(Chlamydomonas)
12692	0.9745	good	12692	0	1588120	0.9745		1.2341	57560	IFT80	XM_028413.7-4150s1c1	intraflagellar-transport-80-homolog-(Chlamydomonas)
11280	0.8661	good	11280	0	2385960	0.8661		1.8541	5928	RBBP4	NM_030786.1-412s1c1	syncoilin,-intermediate-filament-1"
10308	0.7915	good	10308	12199.7	2073880	0.7915		1.6116	96459	FNIP1	NM_133372.1-1509s1c1	KIAA1961-gene
19592	1.5043	good	19592	0	1663240	1.5043		1.2925	96459	FNIP1	NM_133372.1-2883s1c1	KIAA1961-gene
11528	0.8851	good	11528	17495.3	1037160	0.8851		0.806	114904	C1QTNF6	NM_031910.3-854s1c1	C1q-and-tumor-necrosis-factor-related-protein-6
7720	0.5928	good	7720	69620	1681360	0.5928		1.3066	114904	C1QTNF6	NM_031910.3-573s1c1	C1q-and-tumor-necrosis-factor-related-protein-6
16660	1.2792	good	16660	19859.5	1508160	1.2792		1.172	9556	C14orf2	NM_004894.1-113s1c1	chromosome-14-open-reading-frame-2
7672	0.5891	good	7672	0	1615320	0.5891		1.2553	9556	C14orf2	NM_004894.1-105s1c1	chromosome-14-open-reading-frame-2
13164	1.0107	good	13164	11771.9	1389120	1.0107		1.0795	9556	C14orf2	NM_004894.1-373s1c1	chromosome-14-open-reading-frame-2
13284	1.02	good	13284	76605.3	724080	1.02		0.5627	114904	C1QTNF6	NM_031910.3-1167s1c1	C1q-and-tumor-necrosis-factor-related-protein-6
19496	1.4969	good	19496	19174.2	1212560	1.4969		0.9423	57179	KIAA1191	NM_020444.2-2227s1c1	KIAA1191
11092	0.8517	good	11092	28350.5	1188920	0.8517		0.9239	57179	KIAA1191	NM_020444.2-1026s1c1	KIAA1191
25284	1.9413	good	25284	25993.1	2275520	1.9413		1.7683	57179	KIAA1191	NM_020444.2-1149s1c1	KIAA1191
10668	0.8191	good	10668	18285.2	1270120	0.8191		0.987	8674	VAMP4	NM_003762.2-342s1c1	vesicle-associated-membrane-protein-4
10164	0.7804	good	10164	19287.2	1627600	0.7804		1.2648	8674	VAMP4	NM_003762.2-848s1c1	vesicle-associated-membrane-protein-4
19648	1.5086	good	19648	43026.7	732640	1.5086		0.5693	51155	HN1	NM_001002032.1-1002s1c1	hematological-and-neurological-expressed-1
30144	2.3145	good	30144	0	2064240	2.3145		1.6041	51155	HN1	NM_001002032.1-768s1c1	hematological-and-neurological-expressed-1
4560	0.3501	good	4560	0	1048760	0.3501		0.815	163590	TOR1AIP2	NM_145034.1-1507s1c1	torsin-A-interacting-protein-2
9284	0.7128	good	9284	21900.1	986520	0.7128		0.7666	56650	CLDND1	NM_019895.1-2086s1c1	claudin-domain-containing-1
15976	1.2267	good	15976	27196.5	7227440	1.2267		5.6164	56650	CLDND1	NM_019895.1-1609s1c1	claudin-domain-containing-1
12836	0.9856	good	12836	0	2498520	0.9856		1.9416	6729	SRP54	NM_003136.2-1839s1c1	signal-recognition-particle-54kDa
16196	1.2436	good	16196	23731.6	2374080	1.2436		1.8449	6729	SRP54	NM_003136.2-1903s1c1	signal-recognition-particle-54kDa
5680	0.4361	good	5680	0	3371280	0.4361		2.6198	6729	SRP54	NM_003136.2-739s1c1	signal-recognition-particle-54kDa
15688	1.2045	good	15688	0	1568400	1.2045		1.2188	27332	ZNF638	NM_014497.2-6060s1c1	zinc-finger-protein-638
8152	0.6259	good	8152	0	3082360	0.6259		2.3953	27332	ZNF638	NM_014497.2-790s1c1	zinc-finger-protein-638
25636	1.9684	good	25636	36474.8	1548040	1.9684		1.203	6744	SSFA2	NM_006751.3-3807s1c1	sperm-specific-antigen-2
7312	0.5614	good	7312	33567.4	2685240	0.5614		2.0867	6744	SSFA2	NM_006751.3-1460s1c1	sperm-specific-antigen-2
12660	0.9721	good	12660	20149.7	1173320	0.9721		0.9118	6744	SSFA2	NM_006751.3-1573s1c1	sperm-specific-antigen-2
21028	0.8225	good	21028	29667.3	755280	0.8225		0.6057	6744	SSFA2	NM_006751.3-2522s1c1	sperm-specific-antigen-2
19164	0.7496	good	19164	0	844520	0.7496		0.6772	150372	NFAM1	NM_145912.4-804s1c1	NFAT-activating-protein-with-ITAM-motif-1
28868	1.1292	good	28868	0	1501120	1.1292		1.2038	150372	NFAM1	NM_145912.4-721s1c1	NFAT-activating-protein-with-ITAM-motif-1
57504	2.2492	good	57504	164087	85360	2.2492		0.0685	150372	NFAM1	NM_145912.4-271s1c1	NFAT-activating-protein-with-ITAM-motif-1
51748	2.0241	good	51748	25992.1	2422600	2.0241		1.9427	84628	NTNG2	NM_032536.1-916s1c1	netrin-G2
17124	0.6698	good	17124	0	1621680	0.6698		1.3004	84628	NTNG2	NM_032536.1-2266s1c1	netrin-G2
26272	1.0276	good	26272	23768.4	797400	1.0276		0.6394	64083	GOLPH3	NM_022130.3-945s1c1	golgi-phosphoprotein-3-(coat-protein)
124252	4.86	good	124252	0	55400	4.86		0.0444	64083	GOLPH3	NM_022130.3-853s1c1	golgi-phosphoprotein-3-(coat-protein)
61560	2.4079	good	61560	47333.5	792440	2.4079		0.6355	140453	MUC17	NM_001004430.1-6511s1c1	mucin-17,-cell-surface-associated"
17500	0.6845	good	17500	41327.7	1813760	0.6845		1.4545				NTshRNA
19092	0.7468	good	19092	303551	1689680	0.7468		1.355				NTshRNA
15684	0.6832	good	15684	672229	456960	0.6832		0.84	25847	ANAPC13	NM_015391.1-341s1c1	anaphase-promoting-complex-subunit-13
35116	1.5297	good	35116	3.25786e+06	82680	1.5297		0.152	25847	ANAPC13	NM_015391.1-121s1c1	anaphase-promoting-complex-subunit-13
10988	0.4787	good	10988	167774	52840	0.4787		0.0971	360023	ZBTB41	NM_194314.1-1561s1c1	zinc-finger-and-BTB-domain-containing-41
13728	0.598	good	13728	251323	309200	0.598		0.5684	360023	ZBTB41	NM_194314.1-1131s1c1	zinc-finger-and-BTB-domain-containing-41
94932	4.1354	good	94932	2.91326e+06	525600	4.1354		0.9661	254228	FAM26E	NM_153711.1-629s1c1	chromosome-6-open-reading-frame-188
18872	0.8221	good	18872	4.97971e+06	238680	0.8221		0.4387	79022	TMEM106C	NM_024056.2-679s1c1	transmembrane-protein-106C
10188	0.4438	good	10188	1.24407e+06	520360	0.4438		0.9565	143282	FGFBP3	NM_152429.2-1381s1c1	chromosome-10-open-reading-frame-13
7884	0.3434	good	7884	121235	1485480	0.3434		2.7306	143282	FGFBP3	NM_152429.2-1439s1c1	chromosome-10-open-reading-frame-13
10796	0.4703	good	10796	2811387	510640	0.4703		0.9386	143282	FGFBP3	NM_152429.2-1760s1c1	chromosome-10-open-reading-frame-13
6376	0.2777	good	6376	1.54192e+06	246640	0.2777		0.4534	143282	FGFBP3	NM_152429.2-1696s1c1	chromosome-10-open-reading-frame-13
16436	0.6429	good	16436	100715	2113560	0.6429		1.6949				NTshRNA
12892	0.5043	good	12892	238335	1643160	0.5043		1.3177				NTshRNA
23444	0.917	good	23444	31190.8	303200	0.917		0.2431	140453	MUC17	NM_001004430.1-619s1c1	mucin-17,-cell-surface-associated"
50324	1.9684	good	50324	663750	1140760	1.9684		0.9148	116835	HSPA12B	NM_052970.3-514s1c1	heat-shock-70kD-protein-12B
30424	1.19	good	30424	200134	870960	1.19		0.6984	116835	HSPA12B	NM_052970.3-2711s1c1	heat-shock-70kD-protein-12B
22752	0.8899	good	22752	18462.4	224720	0.8899		0.1802	116835	HSPA12B	NM_052970.3-523s1c1	heat-shock-70kD-protein-12B
28340	1.1085	good	28340	23337.9	1959360	1.1085		1.5712	51309	ARMCX1	NM_016608.1-1707s1c1	armadillo-repeat-containing,-X-linked-1"
33876	1.325	good	33876	22282.1	1461920	1.325		1.1723	51309	ARMCX1	NM_016608.1-1584s1c1	armadillo-repeat-containing,-X-linked-1"
19364	0.7574	good	19364	15232.1	968320	0.7574		0.7765	64838	FNDC4	NM_022823.1-1273s1c1	fibronectin-type-III-domain-containing-4
18860	0.7377	good	18860	88936	1350560	0.7377		1.083	64838	FNDC4	NM_022823.1-908s1c1	fibronectin-type-III-domain-containing-4
44176	1.7279	good	44176	98513.7	269440	1.7279		0.2161	64838	FNDC4	NM_022823.1-1041s1c1	fibronectin-type-III-domain-containing-4
15032	0.588	good	15032	14609.1	2171840	0.588		1.7416	51575	ESF1	NM_016649.3-2092s1c1	chromosome-20-open-reading-frame-6
16372	0.6404	good	16372	0	1601160	0.6404		1.284	51575	ESF1	NM_016649.3-680s1c1	chromosome-20-open-reading-frame-6
22800	0.8918	good	22800	167981	1476680	0.8918		1.1842	10457	GPNMB	NM_002510.1-760s1c1	glycoprotein-(transmembrane)-nmb
57272	2.2402	good	57272	18301.6	752120	2.2402		0.6031	10457	GPNMB	NM_002510.1-131s1c1	glycoprotein-(transmembrane)-nmb
53740	2.102	good	53740	212515	13120	2.102		0.0105	51742	ARID4B	NM_016374.4-5756s1c1	AT-rich-interactive-domain-4B-(RBP1--like)
16900	0.661	good	16900	40657	2643160	0.661		2.1196	114882	OSBPL8	NM_020841.3-2906s1c1	oxysterol-binding-protein-like-8
29352	1.1481	good	29352	0	1331200	1.1481		1.0675	114882	OSBPL8	NM_020841.3-2971s1c1	oxysterol-binding-protein-like-8
20880	0.8167	good	20880	25051.3	585960	0.8167		0.4699	120065	OR5P2	NM_146425.1-672s1c1	olfactory-receptor-470
13820	0.5406	good	13820	48202	1319160	0.5406		1.0578	84251	SGIP1	NM_144906.1-227s1c1	SH3-domain-GRB2-like-(endophilin)-interacting- protein-1
7020	0.2746	good	7020	143576	1506760	0.2746		1.2083	57560	IFT80	NM_026641.1-357s1c1	intraflagellar-transport-80-homolog-(Chlamydomonas)
11264	0.4406	good	11264	51669.7	1075720	0.4406		0.8626	7871	SLMAP	NM_032008.2-525s1c1	sarcolemma-associated-protein
63148	4.2668	good	63148	12625.2	283080	4.2668		1.0796	55204	GOLPH3L	NM_018178.3-1617s1c1	golgi-phosphoprotein-3-like
70680	4.7757	good	70680	33400	100760	4.7757		0.3843	55204	GOLPH3L	NM_018178.3-1892s1c1	golgi-phosphoprotein-3-like
4040	0.273	good	4040	0	454320	0.273		1.7326	340075	ARSI	NM_001012301.1-1479s1c1	arylsulfatase-family,-member-I"
38792	2.6211	good	38792	24260	618480	2.6211		2.3586	340075	ARSI	NM_001012301.1-255s1c1	arylsulfatase-family,-member-I"
33340	2.2527	good	33340	66727.5	676000	2.2527		2.578	340075	ARSI	NM_001012301.1-614s1c1	arylsulfatase-family,-member-I"
17104	1.1557	good	17104	29948.1	206280	1.1557		0.7867	6728	SRP19	NM_144514.1-743s1c1	COMM-domain-containing-1
14988	1.0127	good	14988	23576.1	251280	1.0127		0.9583	3371	TNC	NM_002160.1-3000s1c1	tenascin-C-(hexabrachion)
23792	1.6076	good	23792	90990.3	40040	1.6076		0.1527	3371	TNC	NM_002160.1-4915s1c1	tenascin-C-(hexabrachion)
8468	0.5722	good	8468	949136	251240	0.5722		0.9581	3371	TNC	NM_002160.1-6985s1c1	tenascin-C-(hexabrachion)
7484	0.5057	good	7484	77209.9	353360	0.5057		1.3476	4542	MYO1F	NM_012335.2-2733s1c1	myosin-IF
5360	0.3622	good	5360	41057.5	253840	0.3622		0.968	4542	MYO1F	NM_012335.2-1996s1c1	myosin-IF
38172	2.5792	good	38172	92165.1	204920	2.5792		0.7815	4542	MYO1F	NM_012335.2-2182s1c1	myosin-IF
10524	0.7111	good	10524	0	425480	0.7111		1.6226	3371	TNC	NM_002160.1-6835s1c1	tenascin-C-(hexabrachion)
5912	0.3995	good	5912	0	275240	0.3995		1.0497	83604	TMEM47	NM_031442.2-991s1c1	transmembrane-protein-47
12396	0.8376	good	12396	36091.6	282080	0.8376		1.0757	83604	TMEM47	NM_031442.2-652s1c1	transmembrane-protein-47
41908	2.8316	good	41908	0	368480	2.8316		1.4052	83604	TMEM47	NM_031442.2-491s1c1	transmembrane-protein-47
30728	2.0762	good	30728	0	2047000	2.0762		7.8064	4162	MCAM	NM_006500.1-2406s1c1	melanoma-cell-adhesion-molecule
16012	1.0819	good	16012	0	785800	1.0819		2.9967	4162	MCAM	NM_006500.1-1365s1c1	melanoma-cell-adhesion-molecule
24716	1.67	good	24716	0	199640	1.67		0.7613	4162	MCAM	NM_006500.1-1322s1c1	melanoma-cell-adhesion-molecule
25520	1.7243	good	25520	14752.1	177800	1.7243		0.6781	51026	GOLT1B	NM_016072.2-2628s1c1	golgi-transport-1-homolog-B-(S.-cerevisiae)
22436	1.5159	good	22436	139148	172680	1.5159		0.6585	51026	GOLT1B	NM_016072.2-2308s1c1	golgi-transport-1-homolog-B-(S.-cerevisiae)
7792	0.5265	good	7792	70985.9	244880	0.5265		0.9339	27067	STAU2	NM_014393.1-1498s1c1	staufen,-RNA-binding-protein,-homolog-2-(Drosophila)"
27816	1.8795	good	27816	20856.7	140160	1.8795		0.5345	27067	STAU2	NM_014393.1-1440s1c1	staufen,-RNA-binding-protein,-homolog-2-(Drosophila)"
18116	1.2241	good	18116	0	384880	1.2241		1.4678	27067	STAU2	NM_014393.1-2828s1c1	staufen,-RNA-binding-protein,-homolog-2-(Drosophila)"
4540	0.3068	good	4540	26031	299400	0.3068		1.1418	81533	ITFG1	NM_030790.2-1926s1c1	integrin-alpha-FG-GAP-repeat-containing-1
16676	1.1268	good	16676	13573.9	414920	1.1268		1.5823	81533	ITFG1	NM_030790.2-1423s1c1	integrin-alpha-FG-GAP-repeat-containing-1
34328	2.3195	good	34328	21206.8	592600	2.3195		2.2599	81533	ITFG1	NM_030790.2-261s1c1	integrin-alpha-FG-GAP-repeat-containing-1
7728	0.3253	good	7728	0	451080	0.3253		1.0919	3671	ISLR	NM_005545.3-1426s1c1	immunoglobulin-superfamily-containing-leucine-rich- repeat
27328	1.1502	good	27328	30130.4	203280	1.1502		0.4921	3671	ISLR	NM_005545.3-432s1c1	immunoglobulin-superfamily-containing-leucine-rich- repeat
51460	2.1658	good	51460	15422.3	479560	2.1658		1.1608	3671	ISLR	NM_005545.3-600s1c1	immunoglobulin-superfamily-containing-leucine-rich- repeat
19388	0.816	good	19388	76248.9	339480	0.816		0.8217	51227	PIGP	NM_016430.2-642s1c1	phosphatidylinositol-glycan-anchor-biosynthesis, -class-P"
73820	3.1069	good	73820	59889.5	158560	3.1069		0.3838	51227	PIGP	NM_016430.2-589s1c1	phosphatidylinositol-glycan-anchor-biosynthesis, -class-P"
31948	1.3446	good	31948	371192	381200	1.3446		0.9227	83700	JAM3	NM_031470.1-379s1c1	junctional-adhesion-molecule-3
26524	1.1163	good	26524	22781	283520	1.1163		0.6863	83700	JAM3	NM_031470.1-694s1c1	junctional-adhesion-molecule-3
14536	0.6118	good	14536	0	376400	0.6118		0.9111	83700	JAM3	NM_031470.1-130s1c1	junctional-adhesion-molecule-3
21332	0.8978	good	21332	21762.9	476360	0.8978		1.1531	4820	NKTR	NM_005385.2-2935s1c1	natural-killer-tumor-recognition-sequence
50652	2.1318	good	50652	597684	212840	2.1318		0.5152	4820	NKTR	NM_005385.2-929s1c1	natural-killer-tumor-recognition-sequence
59096	2.4872	good	59096	35869.1	525120	2.4872		1.2711	4060	LUM	NM_002345.2-256s1c1	lumican
35748	1.5045	good	35748	82869.1	491040	1.5045		1.1886	4060	LUM	NM_002345.2-1135s1c1	lumican
22440	0.9444	good	22440	0	780960	0.9444		1.8904	53339	BTBD1	NM_017942.1-503s1c1	BTB-(POZ)-domain-containing-1
23544	0.9909	good	23544	36304.5	536080	0.9909		1.2976	53339	BTBD1	NM_017942.1-1047s1c1	BTB-(POZ)-domain-containing-1
38208	1.6081	good	38208	179890	1428680	1.6081		3.4583	53339	BTBD1	NM_017942.1-1455s1c1	BTB-(POZ)-domain-containing-1
9732	0.4096	good	9732	42113.9	515400	0.4096		1.2476	633	BGN	NM_001711.3-721s1c1	biglycan
30156	1.2692	good	30156	46415.9	1268720	1.2692		3.0711	633	BGN	NM_001711.3-1831s1c1	biglycan
28664	1.2064	good	28664	30014.2	245160	1.2064		0.5934	23500	DAAM2	NM_015345.2-4858s1c1	dishevelled-associated-activator-of-morphogenesis-2
27124	1.1416	good	27124	1.16336e+06	591560	1.1416		1.4319	23500	DAAM2	NM_015345.2-520s1c1	dishevelled-associated-activator-of-morphogenesis-2
23700	0.9975	good	23700	0	416120	0.9975		1.0073	23500	DAAM2	NM_015345.2-654s1c1	dishevelled-associated-activator-of-morphogenesis-2
18632	0.7842	good	18632	11700.7	294240	0.7842		0.7122	89927	C16orf45	NM_033201.1-1772s1c1	chromosome-16-open-reading-frame-45
14460	0.6086	good	14460	235531	504320	0.6086		1.2208	89927	C16orf45	NM_033201.1-658s1c1	chromosome-16-open-reading-frame-45
21336	0.898	good	21336	15403.1	397680	0.898		0.9626	89927	C16orf45	NM_033201.1-1814s1c1	chromosome-16-open-reading-frame-45
101048	4.2529	good	101048	22565.2	119200	4.2529		0.2885	57223	SMEK2	NM_020463.1-1004s1c1	KIAA1387-protein
33616	1.4148	good	33616	36151.5	818040	1.4148		1.9802	57223	SMEK2	NM_020463.1-3887s1c1	KIAA1387-protein
30604	1.288	good	30604	19718.9	219960	1.288		0.5324	29994	BAZ2B	NM_001001182.2-7401s1c1	bromodomain-adjacent-to-zinc-finger-domain,-2B"
31628	1.3311	good	31628	76769.4	741440	1.3311		1.7947	29994	BAZ2B	NM_001001182.2-1075s1c1	bromodomain-adjacent-to-zinc-finger-domain,-2B"
24000	1.0101	good	24000	114822	595240	1.0101		1.4408	56963	RGMA	NM_020211.1-2345s1c1	RGM-domain-family,-member-A"
39168	1.6485	good	39168	0	679680	1.6485		1.6452	56963	RGMA	NM_020211.1-704s1c1	RGM-domain-family,-member-A"
23760	1	good	23760	56115.3	442920	1		1.0721	56963	RGMA	NM_020211.1-1043s1c1	RGM-domain-family,-member-A"
13500	0.5682	good	13500	16520.3	1090920	0.5682		2.6407	140685	ZBTB46	NM_025224.2-4191s1c1	BTB-(POZ)-domain-containing-4
35528	1.4953	good	35528	87974.3	1112760	1.4953		2.6936	140685	ZBTB46	NM_025224.2-362s1c1	BTB-(POZ)-domain-containing-4
17796	0.749	good	17796	175211	685160	0.749		1.6585	140685	ZBTB46	NM_025224.2-1422s1c1	BTB-(POZ)-domain-containing-4
45356	1.9089	good	45356	1.40372e+06	972080	1.9089		2.353	140685	ZBTB46	NM_025224.2-945s1c1	BTB-(POZ)-domain-containing-4
10128	0.4263	good	10128	27344.9	707280	0.4263		1.712	3484	IGFBP1	NM_000596.2-1479s1c1	insulin-like-growth-factor-binding-protein-1
17500	0.6845	good	17500	41327.7	1813760	0.6845		1.4545				NTshRNA
19092	0.7468	good	19092	303551	1689680	0.7468		1.355				NTshRNA
26316	1.1076	good	26316	10864535	272560	1.1076		0.6598	51227	PIGP	NM_016430.2-520s1c1	phosphatidylinositol-glycan-anchor-biosynthesis, -class-P"
13028	0.5483	good	13028	6423502	13400	0.5483		0.0324	51227	PIGP	NM_016430.2-476s1c1	phosphatidylinositol-glycan-anchor-biosynthesis, -class-P"
39944	1.6811	good	39944	15465025	186280	1.6811		0.4509	51227	PIGP	NM_016430.2-529s1c1	phosphatidylinositol-glycan-anchor-biosynthesis, -class-P"
59868	2.5197	good	59868	4.05858e+06	91520	2.5197		0.2215	83700	JAM3	NM_031470.1-717s1c1	junctional-adhesion-molecule-3
56308	2.3699	good	56308	4113153	244040	2.3699		0.5907	83700	JAM3	NM_031470.1-706s1c1	junctional-adhesion-molecule-3
8240	0.3468	good	8240	10668262	464680	0.3468		1.1248	10376	TUBA1B	NM_011654.1-194s1c1	tubulin,-alpha-2"
36768	1.5475	good	36768	3.29508e+06	301960	1.5475		0.7309	140685	ZBTB46	NM_025224.2-3941s1c1	BTB-(POZ)-domain-containing-4
26400	1.1111	good	26400	3.92968e+06	326680	1.1111		0.7908	3484	IGFBP1	NM_000596.2-1457s1c1	insulin-like-growth-factor-binding-protein-1
12772	0.5375	good	12772	6.64898e+06	419040	0.5375		1.0143	80267	EDEM3	NM_025191.2-1773s1c1	ER-degradation-enhancer,-mannosidase-alpha-like-3"
22124	0.9311	good	22124	10479949	349920	0.9311		0.847	6938	TCF12	NM_001029862.1-3173s1c1	ankyrin-repeat-domain-30B
16436	0.6429	good	16436	100715	2113560	0.6429		1.6949				NTshRNA
12892	0.5043	good	12892	238335	1643160	0.5043		1.3177				NTshRNA
56268	2.3682	good	56268	72067	625760	2.3682		1.5147	3484	IGFBP1	NM_000596.2-833s1c1	insulin-like-growth-factor-binding-protein-1
13280	0.5589	good	13280	0	639040	0.5589		1.5469	3484	IGFBP1	NM_000596.2-726s1c1	insulin-like-growth-factor-binding-protein-1
14740	0.6204	good	14740	62562.8	459400	0.6204		1.112	80267	EDEM3	NM_025191.2-4352s1c1	ER-degradation-enhancer,-mannosidase-alpha-like-3"
18584	0.7822	good	18584	0	691880	0.7822		1.6748	80267	EDEM3	NM_025191.2-2262s1c1	ER-degradation-enhancer,-mannosidase-alpha-like-3"
47784	2.0111	good	47784	0	528000	2.0111		1.2781	6297	SALL2	NM_005407.1-3372s1c1	sal-like-2-(Drosophila)
20976	0.8828	good	20976	0	433160	0.8828		1.0485	6297	SALL2	NM_005407.1-3203s1c1	sal-like-2-(Drosophila)
35064	1.4758	good	35064	48850.6	91040	1.4758		0.2204	6297	SALL2	NM_005407.1-1828s1c1	sal-like-2-(Drosophila)
24308	1.0231	good	24308	65631.9	219600	1.0231		0.5316	55737	VPS35	NM_018206.3-872s1c1	vacuolar-protein-sorting-35-(yeast)
29860	1.2567	good	29860	46974	470680	1.2567		1.1393	55737	VPS35	NM_018206.3-321s1c1	vacuolar-protein-sorting-35-(yeast)
22868	0.9625	good	22868	22844.6	504800	0.9625		1.2219	149041	RC3H1	NM_001024952.1-2010s1c1	RING-CCCH-(C3H)-domains-1
17376	0.7313	good	17376	43345.8	568880	0.7313		1.377	149041	RC3H1	NM_001024952.1-675s1c1	RING-CCCH-(C3H)-domains-1
3256	0.137	good	3256	0	1020280	0.137		2.4697				NTshRNA
1708	0.0719	good	1708	0	1136480	0.0719		2.751				NTshRNA
79000	3.3249	good	79000	2.97745e+06	890400	3.3249		2.1553				NTshRNA
51676	2.1749	good	51676	46430.9	787120	2.1749		1.9053				NTshRNA

## Sheet: Top Hits
Gene Symbol	CCD-18Co Norm Total Area	HCT116 Norm Spherical Volume
AEBP1	1.16272	0.160345
AEBP1	1.19338	0.164734
AEBP1	1.81895	0.467141
ANXA3	0.729793	0.292867
ANXA3	1.63903	0.307744
ARAF	1.41904	0.0656699
ARAF	1.01677	0.228528
ARSI	2.20374	0.109269
ARSI	0.869893	0.407547
ATF6	1.20666	0.0355537
ATF6	2.20794	0.233622
BTBD1	0.946316	0.0223241
BTBD1	0.708415	0.25108
CALCRL	0.691195	0.129609
CALCRL	2.04122	0.398417
COL3A1	1.00429	0.0203442
COL3A1	0.720603	0.0941636
CTSK	0.956189	0.202729
CTSK	1.37836	0.521372
EDEM3	0.766186	0.0192086
EDEM3	0.722935	0.037427
ESF1	0.694221	0.0271891
ESF1	1.16716	0.199638
ETS1	1.20272	0.0183972
ETS1	1.10029	0.303679
GPR68	0.744051	0.441377
GPR68	1.51393	0.448751
HK1	0.866446	0.0175879
HK1	0.971124	0.336577
ITGB1BP1	0.793771	0.0224201
ITGB1BP1	0.780163	0.388875
JAM3	0.78484	0.00462747
JAM3	1.3595	0.175696
KIAA1191	0.749673	0.025998
KIAA1191	2.16791	0.461691
LTA4H	1.39072	0.261917
LTA4H	2.15398	0.350235
MAPT	0.851748	0.0441847
MAPT	1.24101	0.148319
MCAM	1.51276	0.0935201
MCAM	0.752326	0.340813
MCM4	0.701584	0.0155325
MCM4	1.34496	0.106092
MYO1F	1.00771	0.238659
MYO1F	0.820033	0.438397
NFAM1	0.655909	0.0770614
NFAM1	1.0459	0.200467
PEBP1	3.41753	0.182828
PEBP1	2.0579	0.323677
PKD2	1.038	0.0214538
PKD2	1.24198	0.0782302
PKD2	0.657469	0.0851415
PPP1R12A	1.08203	0.0267558
PPP1R12A	1.86317	0.225846
PPP2CB	0.838066	0.14017
PPP2CB	0.966855	0.16603
PTGIR	2.05114	0.220043
PTGIR	0.890969	0.527789
PTPN12	0.648245	0.0828505
PTPN12	0.997426	0.32435
RLBP1	1.20989	0.253818
RLBP1	0.759099	0.532639
RNF20	0.844849	0.0419476
RNF20	0.658979	0.107604
TERF1	0.372702	0.207469
TERF1	1.47464	0.265085
WNT2	0.710601	0.0833559
WNT2	1.30768	0.0874983
WNT2	0.991097	0.488842
WNT5A	0.685078	0.00672193
WNT5A	1.23894	0.019728
ZBTB46	1.17239	0.0239287
ZBTB46	1.09978	0.0703273
Control	1.18098	1.22706
