# Supplementary material for: Functional profiling of microtumors to identify cancer associated fibroblast-derived drug targets
Source: Oncotarget. 2017 Oct 20;8(59):99913–30. doi: 10.18632/oncotarget.21915 (PMC5725140; doi:10.18632/oncotarget.21915)
Supplement: Supplementary file 3 [file oncotarget-08-99913-s003.xlsx]

## Sheet: RPKM_reads
Symbol:Refseq	Gene length	Description	HCT116_2D	HCT116_3D	CCD18_3D	CCD18_2D	HCT116_2D	HCT116_3D	CCD18_3D	CCD18_2D
1060P11.3:XR_159106.1	1294	killer cell immunoglobulin-like receptor, three domains, pseudogene	0.01	0.01	0.01	0.01	0.583505	0.643305	0.602852	0.468177
61E3.4:XM_003403461.3	4484	nuclear pore complex interacting protein-like	1.57767	1.91997	3.09715	1.22663	319	428	647	199
61E3.4:XM_003960629.1	4484	nuclear pore complex interacting protein-like	1.40457	1.93343	3.09236	1.17731	284	431	646	191
A1BG-AS1:NR_015380.1	2134	A1BG antisense RNA 1	0.0831353	0.094259	0.814731	0.401506	8	10	81	31
A1BG:NM_130786.3	1766	alpha-1-B glycoprotein	0.0125574	0.0455603	0.790035	1.0486	1	4	65	67
A1CF:NM_001198818.1	9362	APOBEC1 complementation factor	0.0142126	0.01504	0.0137564	0.01	6	7	6	3.38723
A1CF:NM_001198819.1	9529	APOBEC1 complementation factor	0.01	0.0126655	0.01	0.01	4.29692	6	4.4394	3.44765
A1CF:NM_001198820.1	9412	APOBEC1 complementation factor	0.0117809	0.0128229	0.01	0.01	5	6	4.38489	3.40532
A1CF:NM_014576.3	9269	APOBEC1 complementation factor	0.0119626	0.0151909	0.0231574	0.01	5	7	10	3.35358
A1CF:NM_138932.2	9293	APOBEC1 complementation factor	0.0119317	0.0151516	0.0161683	0.01	5	7	7	3.36226
A1CF:NM_138933.2	9356	APOBEC1 complementation factor	0.01	0.0107497	0.0114711	0.01	4.21891	5	5	3.38506
A2M-AS1:NR_026971.1	2187	A2M antisense RNA 1	0.182521	0.193147	0.0294439	0.113741	18	21	3	9
A2M:NM_000014.4	4662	alpha-2-macroglobulin	0.0332978	0.060405	1.18327	3.49195	7	14	257	589
A2ML1:NM_144670.4	5192	alpha-2-macroglobulin-like 1	0.10251	0.139471	0.223245	0.106468	24	36	54	20
A2ML1:NR_046256.1	3789	alpha-2-macroglobulin-like 1	0.105351	0.217659	0.356894	0.131302	18	41	63	18
A2MP1:NR_040112.1	1201	alpha-2-macroglobulin pseudogene 1	0.0184649	0.01	0.0178723	0.01	1	0.597071	1	0.434529
A4GALT:NM_017436.4	2106	alpha 1,4-galactosyltransferase	0.979297	0.821405	4.48454	1.3124	93	86	440	100
A4GNT:NM_016161.2	1771	alpha-1,4-N-acetylglucosaminyltransferase	0.01	0.01	0.0484803	0.0936391	0.798599	0.880443	4	6
AA06:NR_037584.2	642	uncharacterized LOC100506677	0.01	0.01	0.01	0.01	0.289498	0.319167	0.299097	0.232279
AAAS:NM_001173466.1	1742	achalasia, adrenocortical insufficiency, alacrimia	4.35379	5.61184	4.80552	4.33151	342	486	390	273
AAAS:NM_015665.5	1842	achalasia, adrenocortical insufficiency, alacrimia	5.03242	6.55208	5.40694	4.51649	418	600	464	301
AACS:NM_023928.3	3332	acetoacetyl-CoA synthetase	1.20466	1.27378	2.06787	2.09035	181	211	321	252
AACSP1:NR_024035.1	2175	acetoacetyl-CoA synthetase pseudogene 1	0.448625	0.601134	0.049344	0.0254153	44	65	5	2
AADAC:NM_001086.2	1616	arylacetamide deacetylase	2.29174	1.77997	0.385195	0.01	167	143	29	0.584678
AADACL2:NM_207365.3	1502	arylacetamide deacetylase-like 2	0.0590582	0.01	0.01	0.01	4	0.746711	0.699756	0.543432
AADACL3:NM_001103169.1	3832	arylacetamide deacetylase-like 3	0.01	0.01	0.01	0.01	1.72797	1.90506	1.78526	1.38644
AADACL3:NM_001103170.1	4049	arylacetamide deacetylase-like 3	0.01	0.01	0.0106024	0.01	1.82582	2.01294	2	1.46495
AADACL4:NM_001013630.1	1575	arylacetamide deacetylase-like 4	0.01	0.01	0.01	0.052646	0.710216	0.783003	0.733765	3
AADAT:NM_016228.3	2326	aminoadipate aminotransferase	2.88884	2.24844	0.858216	1.3071	303	260	93	110
AADAT:NM_182662.1	2108	aminoadipate aminotransferase	2.71418	3.01532	0.804415	1.41605	258	316	79	108
AAED1:NM_153698.1	1232	AhpC/TSA antioxidant enzyme domain containing 1	3.15005	4.16339	2.40432	5.20477	175	255	138	232
AAGAB:NM_001271885.1	3075	alpha- and gamma-adaptin binding protein	1.96161	2.28296	1.45192	1.64487	272	349	208	183
AAGAB:NM_001271886.1	3344	alpha- and gamma-adaptin binding protein	1.94308	2.2557	1.23884	1.66959	293	375	193	202
AAGAB:NM_024666.4	3199	alpha- and gamma-adaptin binding protein	1.90638	2.40196	1.32854	1.72799	275	382	198	200
AAK1:NM_014911.3	21272	AP2 associated kinase 1	2.25808	2.5484	8.74347	4.9751	2166	2695	8665	3829
AAMDC:NM_024684.2	514	adipogenesis associated, Mth938 domain containing	2.58868	2.54371	5.17824	18.7667	60	65	124	349
AAMP:NM_001087.3	1802	angio-associated, migratory cell protein	7.03933	5.23522	5.15771	7.00948	572	469	433	457
AANAT:NM_001088.2	1032	aralkylamine N-acetyltransferase	0.01	0.01	0.01	0.01	0.465361	0.513053	0.480791	0.373384
AANAT:NM_001166579.1	1922	aralkylamine N-acetyltransferase	0.0230763	0.01	0.0111679	0.01	2	0.955512	1	0.695391
AAR2:NM_001271874.1	2486	AAR2 splicing factor homolog |S. cerevisiae|	1.60569	1.48879	2.08948	2.01234	180	184	242	181
AAR2:NM_015511.4	2765	AAR2 splicing factor homolog |S. cerevisiae|	1.29128	1.30219	1.79325	1.73932	161	179	231	174
AARD:NM_001025357.2	1794	alanine and arginine rich domain containing protein	0.457372	0.627889	0.777704	0.323535	37	56	65	21
AARS2:NM_020745.3	4782	alanyl-tRNA synthetase 2, mitochondrial	1.76687	1.73723	2.11863	1.29468	381	413	472	224
AARS:NM_001605.2	3344	alanyl-tRNA synthetase	39.4651	15.6035	24.1349	21.1096	5951	2594	3760	2554
AARSD1:NM_001261434.1	1377	alanyl-tRNA synthetase domain containing 1	2.06142	1.82597	1.23145	1.54554	128	125	79	77
AASDH:NM_181806.2	3562	aminoadipate-semialdehyde dehydrogenase	2.80162	2.07248	1.65715	2.35887	450	367	275	304
AASDHPPT:NM_015423.2	2872	aminoadipate-semialdehyde dehydrogenase-phosphopantetheinyl transferase	8.67904	6.45049	5.41847	8.16086	1124	921	725	848
AASS:NM_005763.3	5879	aminoadipate-semialdehyde synthase	1.2863	1.242	3.0742	3.5401	341	363	842	753
AATF:NM_012138.3	2144	apoptosis antagonizing transcription factor	18.4941	17.3472	11.333	10.5709	1788	1849	1132	820
AATK-AS1:NR_027255.1	1577	AATK antisense RNA 1	0.01	0.01	0.01	0.01	0.711118	0.783997	0.734697	0.570568
AATK:NM_001080395.2	5312	apoptosis-associated tyrosine kinase	0.0584467	0.0378668	0.01	0.0156095	14	10	2.47477	3
AATK:NM_004920.2	5097	apoptosis-associated tyrosine kinase	0.0739647	0.0434106	0.01	0.01	17	11	2.3746	1.84412
ABAT:NM_000663.4	5586	4-aminobutyrate aminotransferase	0.174679	0.100826	0.0691664	0.207813	44	28	18	42
ABAT:NM_001127448.1	4908	4-aminobutyrate aminotransferase	0.203328	0.106558	0.100588	0.15768	45	26	23	28
ABAT:NM_020686.5	4814	4-aminobutyrate aminotransferase	0.244152	0.0877466	0.0713407	0.269846	53	21	16	47
ABCA10:NM_080282.3	6348	ATP-binding cassette, sub-family A |ABC1|, member 10	0.143231	0.0982295	0.263743	0.0696639	41	31	78	16
ABCA11P:NR_002451.2	1895	ATP-binding cassette, sub-family A |ABC1|, member 11, pseudogene	2.49264	2.22909	1.57445	1.75024	213	210	139	120
ABCA12:NM_015657.3	8097	ATP-binding cassette, sub-family A |ABC1|, member 12	0.0273883	0.0472005	0.0212075	0.01	10	19	8	2.92954
ABCA12:NM_173076.2	9102	ATP-binding cassette, sub-family A |ABC1|, member 12	0.0755292	0.072928	0.0259406	0.01	31	33	11	3.29316
ABCA13:NM_152701.3	17192	ATP-binding cassette, sub-family A |ABC1|, member 13	0.0632062	0.088921	0.348338	0.0514456	49	76	279	32
ABCA17P:NR_003574.1	4188	ATP-binding cassette, sub-family A |ABC1|, member 17, pseudogene	0.01	0.01	0.01	0.01	1.8885	2.08204	1.95112	1.51524
ABCA1:NM_005502.3	10502	ATP-binding cassette, sub-family A |ABC1|, member 1	0.274512	0.0919362	28.1481	3.81347	130	48	13772	1449
ABCA2:NM_001606.4	8162	ATP-binding cassette, sub-family A |ABC1|, member 2	1.01617	0.648151	0.386584	0.213338	374	263	147	63
ABCA2:NM_212533.2	8155	ATP-binding cassette, sub-family A |ABC1|, member 2	1.00616	0.626509	0.431662	0.169461	370	254	164	50
ABCA3:NM_001089.2	6623	ATP-binding cassette, sub-family A |ABC1|, member 3	0.542438	0.215636	0.0648185	0.0166928	162	71	20	4
ABCA4:NM_000350.2	7326	ATP-binding cassette, sub-family A |ABC1|, member 4	0.0332978	0.0192198	0.0263693	0.173546	11	7	9	46
ABCA5:NM_018672.3	9249	ATP-binding cassette, sub-family A |ABC1|, member 5	0.342871	0.393642	1.03506	0.248032	143	181	446	83
ABCA5:NM_172232.2	8177	ATP-binding cassette, sub-family A |ABC1|, member 5	0.176283	0.120537	0.37275	0.101403	65	49	142	30
ABCA6:NM_080284.2	5296	ATP-binding cassette, sub-family A |ABC1|, member 6	0.01	0.0113944	0.198597	0.01	2.38813	3	49	1.91612
ABCA7:NM_019112.3	6822	ATP-binding cassette, sub-family A |ABC1|, member 7	0.689151	0.748927	0.210808	0.0202574	212	254	67	5
ABCA8:NM_007168.2	5722	ATP-binding cassette, sub-family A |ABC1|, member 8	0.01	0.01	1.02034	0.468542	2.58023	2.84466	272	97
ABCA9:NM_080283.3	6302	ATP-binding cassette, sub-family A |ABC1|, member 9	0.555992	1.20332	2.05041	0.62278	158	377	602	142
ABCB10:NM_012089.2	3861	ATP-binding cassette, sub-family B |MDR/TAP|, member 10	2.64784	2.52152	1.41763	2.54844	461	484	255	356
ABCB11:NM_003742.2	4775	ATP-binding cassette, sub-family B |MDR/TAP|, member 11	0.01	0.0126376	0.0224761	0.01	2.1532	3	5	1.72762
ABCB1:NM_000927.4	4718	ATP-binding cassette, sub-family B |MDR/TAP|, member 1	0.437134	0.70773	0.131936	0.456942	93	166	29	78
ABCB4:NM_000443.3	3967	ATP-binding cassette, sub-family B |MDR/TAP|, member 4	0.0111804	0.01	0.183967	0.0975417	2	1.97217	34	14
ABCB4:NM_018849.2	3988	ATP-binding cassette, sub-family B |MDR/TAP|, member 4	0.01	0.01	0.145322	0.0762363	1.79831	1.98261	27	11
ABCB4:NM_018850.2	3826	ATP-binding cassette, sub-family B |MDR/TAP|, member 4	0.01	0.0157722	0.196357	0.10836	1.72526	3	35	15
ABCB5:NM_001163941.1	5401	ATP-binding cassette, sub-family B |MDR/TAP|, member 5	0.127285	0.197387	0.210632	0.153522	31	53	53	30
ABCB5:NM_001163942.1	2247	ATP-binding cassette, sub-family B |MDR/TAP|, member 5	0.730329	0.850428	1.03168	0.824131	74	95	108	67
ABCB5:NM_001163993.1	1724	ATP-binding cassette, sub-family B |MDR/TAP|, member 5	0.01	0.01	0.01	0.01	0.777405	0.857077	0.803182	0.623753
ABCB5:NM_178559.5	4375	ATP-binding cassette, sub-family B |MDR/TAP|, member 5	0.177411	0.225287	0.343434	0.138985	35	49	70	22
ABCB6:NM_005689.2	3021	ATP-binding cassette, sub-family B |MDR/TAP|, member 6	1.26995	2.08406	3.37494	2.28725	173	313	475	250
ABCB7:NM_001271696.1	2525	ATP-binding cassette, sub-family B |MDR/TAP|, member 7	0.781661	0.804595	0.50155	0.31744	89	101	59	29
ABCB7:NM_001271697.1	2405	ATP-binding cassette, sub-family B |MDR/TAP|, member 7	0.719233	0.761103	0.5355	0.402233	78	91	60	35
ABCB7:NM_001271698.1	2447	ATP-binding cassette, sub-family B |MDR/TAP|, member 7	0.697825	0.75626	0.570168	0.440509	77	92	65	39
ABCB7:NM_001271699.1	2408	ATP-binding cassette, sub-family B |MDR/TAP|, member 7	0.773593	0.776862	0.472436	0.309907	84	93	53	27
ABCB7:NM_004299.4	2528	ATP-binding cassette, sub-family B |MDR/TAP|, member 7	0.780734	0.80364	0.483973	0.295196	89	101	57	27
ABCB8:NM_007188.3	4683	ATP-binding cassette, sub-family B |MDR/TAP|, member 8	0.464079	0.661476	0.980874	0.619712	98	154	214	105
ABCB9:NM_001243013.1	3342	ATP-binding cassette, sub-family B |MDR/TAP|, member 9	0.0530852	0.0601881	0.0321135	0.0165405	8	10	5	2
ABCB9:NM_001243014.1	2443	ATP-binding cassette, sub-family B |MDR/TAP|, member 9	0.0272325	0.0411684	0.01	0.0113136	3	5	1.13815	1
ABCB9:NM_019624.3	3402	ATP-binding cassette, sub-family B |MDR/TAP|, member 9	0.052149	0.0591266	0.0189282	0.113741	8	10	3	14
ABCB9:NM_019625.3	3538	ATP-binding cassette, sub-family B |MDR/TAP|, member 9	0.0564124	0.045483	0.0485351	0.0468725	9	8	8	6
ABCB9:NM_203444.3	2636	ATP-binding cassette, sub-family B |MDR/TAP|, member 9	0.067303	0.0228925	0.01	0.083882	8	3	1.22807	8
ABCC10:NM_001198934.1	5034	ATP-binding cassette, sub-family C |CFTR/MRP|, member 10	0.378857	0.671295	0.793091	0.631407	86	168	186	115
ABCC10:NM_033450.2	5094	ATP-binding cassette, sub-family C |CFTR/MRP|, member 10	0.409222	0.623901	0.619415	0.553434	94	158	147	102
ABCC11:NM_032583.3	4576	ATP-binding cassette, sub-family C |CFTR/MRP|, member 11	0.01	0.01	0.01	0.01	2.06346	2.27493	2.13188	1.65562
ABCC11:NM_033151.3	4862	ATP-binding cassette, sub-family C |CFTR/MRP|, member 11	0.01	0.01	0.01	0.01	2.19243	2.41712	2.26512	1.7591
ABCC11:NM_145186.2	4462	ATP-binding cassette, sub-family C |CFTR/MRP|, member 11	0.01	0.01	0.01	0.0123887	2.01205	2.21826	2.07877	2
ABCC12:NM_033226.2	5168	ATP-binding cassette, sub-family C |CFTR/MRP|, member 12	0.01	0.01	0.01	0.01	2.33041	2.56924	2.40768	1.86981
ABCC13:NR_003087.1	2839	ATP-binding cassette, sub-family C |CFTR/MRP|, member 13, pseudogene	0.187472	0.205471	0.453638	0.19471	24	29	60	20
ABCC13:NR_003088.1	812	ATP-binding cassette, sub-family C |CFTR/MRP|, member 13, pseudogene	0.01	0.01	0.01	0.01	0.366156	0.403681	0.378297	0.293786
ABCC1:NM_004996.3	6564	ATP-binding cassette, sub-family C |CFTR/MRP|, member 1	5.07448	6.45674	12.0567	14.2533	1502	2107	3687	3385
ABCC2:NM_000392.3	5051	ATP-binding cassette, sub-family C |CFTR/MRP|, member 2	11.9685	5.17308	0.688432	0.0711362	2726	1299	162	13
ABCC3:NM_001144070.1	1894	ATP-binding cassette, sub-family C |CFTR/MRP|, member 3	2.93889	2.6657	3.61522	1.8825	251	251	319	129
ABCC3:NM_003786.3	5172	ATP-binding cassette, sub-family C |CFTR/MRP|, member 3	4.07767	3.50027	4.20826	1.92384	951	900	1014	360
ABCC4:NM_001105515.1	3077	ATP-binding cassette, sub-family C |CFTR/MRP|, member 4	0.864856	1.40549	9.58479	7.4914	120	215	1374	834
ABCC4:NM_005845.3	5843	ATP-binding cassette, sub-family C |CFTR/MRP|, member 4	2.6226	2.51651	18.309	14.2477	691	731	4984	3012
ABCC5-AS1:NR_046570.1	469	ABCC5 antisense RNA 1	0.236422	0.01	0.0915336	0.01	5	0.233161	2	0.169687
ABCC5:NM_001023587.1	1982	ATP-binding cassette, sub-family C |CFTR/MRP|, member 5	0.637766	0.649522	2.79408	2.18938	57	64	258	157
ABCC5:NM_005688.2	5851	ATP-binding cassette, sub-family C |CFTR/MRP|, member 5	0.932384	1.19293	2.53863	1.92732	246	347	692	408
ABCC6:NM_001079528.3	722	ATP-binding cassette, sub-family C |CFTR/MRP|, member 6	0.215006	0.362179	0.297294	0.306251	7	13	10	8
ABCC6:NM_001171.5	5125	ATP-binding cassette, sub-family C |CFTR/MRP|, member 6	0.095196	0.231566	0.146588	0.151004	22	59	35	28
ABCC6P1:NR_003569.1	2732	ATP-binding cassette, sub-family C, member 6 pseudogene 1	0.0243518	0.0368135	0.0549972	0.0303504	3	5	7	3
ABCC6P2:NR_023387.1	714	ATP-binding cassette, sub-family C, member 6 pseudogene 2	0.0621186	0.169033	0.060125	0.348392	2	6	2	9
ABCC8:NM_000352.3	4980	ATP-binding cassette, sub-family C |CFTR/MRP|, member 8	0.01	0.01	0.01	0.01	2.24564	2.47578	2.3201	1.80179
ABCC9:NM_005691.2	4670	ATP-binding cassette, sub-family C |CFTR/MRP|, member 9	0.01	0.01	0.0137888	0.01	2.10585	2.32167	3	1.68963
ABCC9:NM_020297.2	8325	ATP-binding cassette, sub-family C |CFTR/MRP|, member 9	4.14491	11.245	14.204	3.82798	1556	4654	5509	1153
ABCD1:NM_000033.3	3672	ATP-binding cassette, sub-family D |ALD|, member 1	0.25969	0.23555	1.0405	0.541944	43	43	178	72
ABCD2:NM_005164.3	5341	ATP-binding cassette, sub-family D |ALD|, member 2	0.01	0.01	0.0120565	0.01	2.40842	2.65525	3	1.9324
ABCD3:NM_001122674.1	967	ATP-binding cassette, sub-family D |ALD|, member 3	2.63731	3.72344	4.30625	4.00153	115	179	194	140
ABCD3:NM_002858.3	3616	ATP-binding cassette, sub-family D |ALD|, member 3	6.26776	7.21487	8.36978	10.5634	1022	1297	1410	1382
ABCD4:NM_005050.3	3157	ATP-binding cassette, sub-family D |ALD|, member 4	1.25739	0.84104	1.17624	0.814203	179	132	173	93
ABCD4:NR_003256.2	3029	ATP-binding cassette, sub-family D |ALD|, member 4	1.20802	0.982833	1.3535	0.757362	165	148	191	83
ABCE1:NM_001040876.1	4191	ATP-binding cassette, sub-family E |OABP|, member 1	9.29173	12.2724	6.55565	7.78196	1756	2557	1280	1180
ABCE1:NM_002940.2	4194	ATP-binding cassette, sub-family E |OABP|, member 1	9.08416	12.4651	6.78639	7.86206	1718	2599	1326	1193
ABCF1:NM_001025091.1	3474	ATP-binding cassette, sub-family F |GCN20|, member 1	3.36411	3.91412	7.92103	4.9725	527	676	1282	625
ABCF1:NM_001090.2	3352	ATP-binding cassette, sub-family F |GCN20|, member 1	3.12268	4.00257	7.91476	4.73295	472	667	1236	574
ABCF2:NM_005692.3	2252	ATP-binding cassette, sub-family F |GCN20|, member 2	4.41163	4.76076	3.38363	4.6147	448	533	355	376
ABCF2:NM_007189.1	3552	ATP-binding cassette, sub-family F |GCN20|, member 2	6.50556	8.04142	6.44785	7.71126	1042	1420	1067	991
ABCF3:NM_018358.2	2582	ATP-binding cassette, sub-family F |GCN20|, member 3	3.10915	3.71603	6.8085	4.16407	362	477	819	389
ABCG1:NM_004915.3	3002	ATP-binding cassette, sub-family G |WHITE|, member 1	0.0738719	0.0201015	0.521958	0.01	10	3	73	1.08614
ABCG1:NM_016818.2	2962	ATP-binding cassette, sub-family G |WHITE|, member 1	0.0973303	0.0407459	0.50002	0.01	13	6	69	1.07167
ABCG1:NM_207174.1	2962	ATP-binding cassette, sub-family G |WHITE|, member 1	0.0973303	0.013582	0.644954	0.0186625	13	2	89	2
ABCG1:NM_207627.1	3122	ATP-binding cassette, sub-family G |WHITE|, member 1	0.106549	0.0257718	0.536272	0.0265591	15	4	78	3
ABCG1:NM_207628.1	3042	ATP-binding cassette, sub-family G |WHITE|, member 1	0.109351	0.0396743	0.592712	0.0181717	15	6	84	2
ABCG1:NM_207629.1	2938	ATP-binding cassette, sub-family G |WHITE|, member 1	0.196251	0.123236	0.832869	0.0846672	26	18	114	9
ABCG2:NM_001257386.1	4282	ATP-binding cassette, sub-family G |WHITE|, member 2	0.0621476	0.131531	0.0651659	0.187187	12	28	13	29
ABCG2:NM_004827.2	4437	ATP-binding cassette, sub-family G |WHITE|, member 2	0.0749707	0.154137	0.101591	0.311462	15	34	21	50
ABCG4:NM_001142505.1	3612	ATP-binding cassette, sub-family G |WHITE|, member 4	0.0982341	0.105809	0.0178278	0.0229561	16	19	3	3
ABCG4:NM_022169.4	3842	ATP-binding cassette, sub-family G |WHITE|, member 4	0.16739	0.10471	0.0223474	0.0215818	29	20	4	3
ABCG5:NM_022436.2	2740	ATP-binding cassette, sub-family G |WHITE|, member 5	0.0161871	0.0146824	0.0156676	0.01	2	2	2	0.991348
ABCG8:NM_022437.2	2679	ATP-binding cassette, sub-family G |WHITE|, member 8	0.01	0.0150167	0.01	0.01	1.20804	2	1.2481	0.969278
ABHD10:NM_001272069.1	2815	abhydrolase domain containing 10	19.8287	11.7474	2.30278	2.67064	2517	1644	302	272
ABHD10:NM_018394.3	2762	abhydrolase domain containing 10	19.5107	12.2204	2.46354	2.84197	2430	1678	317	284
ABHD10:NR_073570.1	2579	abhydrolase domain containing 10	20.362	12.2998	2.38034	2.91502	2368	1577	286	272
ABHD10:NR_073571.1	2462	abhydrolase domain containing 10	20.4379	12.5983	2.34524	2.75044	2269	1542	269	245
ABHD11-AS1:NR_026690.1	473	ABHD11 antisense RNA 1 |tail to tail|	0.0937689	0.170105	0.01	0.116867	2	4	0.220362	2
ABHD11:NM_001145364.1	1300	abhydrolase domain containing 11	1.68881	1.36162	1.15579	0.701609	99	88	70	33
ABHD11:NM_148912.2	1467	abhydrolase domain containing 11	1.66285	1.48085	1.1559	0.65942	110	108	79	35
ABHD11:NM_148913.2	1446	abhydrolase domain containing 11	1.77902	1.47453	1.0094	0.688111	116	106	68	36
ABHD11:NR_026910.1	1462	abhydrolase domain containing 11	1.6837	1.51343	1.11581	0.472625	111	110	76	25
ABHD11:NR_026912.1	1642	abhydrolase domain containing 11	1.82327	1.28627	1.11114	0.504978	135	105	85	30
ABHD12:NM_001042472.2	2132	abhydrolase domain containing 12	1.56025	2.05677	2.55723	4.73184	150	218	254	365
ABHD12:NM_015600.4	1734	abhydrolase domain containing 12	1.04871	0.928022	1.22549	2.8213	82	80	99	177
ABHD12B:NM_001206673.1	1708	abhydrolase domain containing 12B	0.298628	0.22376	0.276477	0.129457	23	19	22	8
ABHD12B:NM_181814.1	1477	abhydrolase domain containing 12B	0.390376	0.285993	0.247054	0.112278	26	21	17	6
ABHD13:NM_032859.2	5316	abhydrolase domain containing 13	1.08462	1.28272	2.6528	2.33966	260	339	657	450
ABHD14A-ACY1:NR_037192.1	1879	ABHD14A-ACY1 readthrough |non-protein coding|	1.09761	0.653011	0.251316	0.367737	93	61	22	25
ABHD14A:NM_015407.4	1118	abhydrolase domain containing 14A	0.872772	0.413812	0.422381	0.791102	44	23	22	32
ABHD14B:NM_001146314.1	2253	abhydrolase domain containing 14B	2.42139	1.72311	0.924132	1.2145	246	193	97	99
ABHD14B:NM_001254753.1	2012	abhydrolase domain containing 14B	2.78858	1.5496	1.15218	1.11271	253	155	108	81
ABHD14B:NM_032750.2	2447	abhydrolase domain containing 14B	2.16598	1.47964	1.0263	0.982675	239	180	117	87
ABHD15:NM_198147.2	3365	abhydrolase domain containing 15	1.75961	1.45855	2.15603	1.63453	267	244	338	199
ABHD16A:NM_001177515.1	2146	abhydrolase domain containing 16A	0.485689	0.506152	0.950205	0.811401	47	54	95	63
ABHD16A:NM_021160.2	2019	abhydrolase domain containing 16A	0.549191	0.35866	1.18008	0.903508	50	36	111	66
ABHD16A:NR_033488.1	2270	abhydrolase domain containing 16A	0.361465	0.425336	1.01177	0.840132	37	48	107	69
ABHD16A:NR_033489.1	1895	abhydrolase domain containing 16A	0.50321	0.605038	1.23464	0.977215	43	57	109	67
ABHD16B:NM_080622.3	1776	abhydrolase domain containing 16B	0.0499467	0.0792816	0.181289	0.124501	4	7	15	8
ABHD1:NM_032604.3	1452	abhydrolase domain containing 1	0.0763648	0.0692661	0.10348	0.114211	5	5	7	6
ABHD2:NM_007011.7	9142	abhydrolase domain containing 2	1.69318	2.31248	9.53488	3.29844	698	1051	4061	1091
ABHD2:NM_152924.4	8743	abhydrolase domain containing 2	1.76538	2.3536	9.92828	3.4869	696	1023	4044	1103
ABHD3:NM_138340.4	2072	abhydrolase domain containing 3	6.81773	6.43637	3.3668	2.4411	637	663	325	183
ABHD4:NM_022060.2	2514	abhydrolase domain containing 4	1.17321	1.28018	10.7665	9.65281	133	160	1261	878
ABHD5:NM_016006.4	5354	abhydrolase domain containing 5	1.78521	2.29551	5.03942	3.24711	431	611	1257	629
ABHD6:NM_020676.5	2402	abhydrolase domain containing 6	2.20656	2.07681	2.49319	0.989578	239	248	279	86
ABHD8:NM_024527.4	2094	abhydrolase domain containing 8	0.116495	0.240149	0.246013	0.131992	11	25	24	10
ABI1:NM_001012750.2	3644	abl-interactor 1	0.413829	0.51888	1.1663	1.08463	68	94	198	143
ABI1:NM_001012751.2	3557	abl-interactor 1	0.461358	0.559846	1.05	1.01792	74	99	174	131
ABI1:NM_001012752.2	3629	abl-interactor 1	0.568311	0.581995	1.10014	1.23382	93	105	186	162
ABI1:NM_001178116.1	3689	abl-interactor 1	0.516987	0.561624	0.872783	0.884093	86	103	150	118
ABI1:NM_001178119.1	3641	abl-interactor 1	0.49944	0.419865	0.884289	0.941294	82	76	150	124
ABI1:NM_001178120.1	3554	abl-interactor 1	0.499186	0.396185	0.966331	0.925452	80	70	160	119
ABI1:NM_001178121.1	3539	abl-interactor 1	0.582763	0.551326	1.00682	1.03871	93	97	166	133
ABI1:NM_001178122.1	3467	abl-interactor 1	0.537298	0.458343	0.972007	0.837066	84	79	157	105
ABI1:NM_001178123.1	3380	abl-interactor 1	0.49864	0.505847	0.958923	0.932208	76	85	151	114
ABI1:NM_001178124.1	3365	abl-interactor 1	0.500862	0.573857	1.20559	0.878867	76	96	189	107
ABI1:NM_001178125.1	3188	abl-interactor 1	0.535627	0.441669	0.834885	0.788946	77	70	124	91
ABI1:NM_005470.3	3725	abl-interactor 1	0.410783	0.404997	1.1467	0.816189	69	75	199	110
ABI2:NM_005759.4	6481	abl-interactor 2	9.598	6.84359	9.40589	8.3459	2805	2205	2840	1957
ABI3:NM_001135186.1	2102	ABI family, member 3	0.0105501	0.01	0.01	0.01	1	1.045	0.979285	0.760516
ABI3:NM_016428.2	2112	ABI family, member 3	0.01	0.01	0.01	0.01	0.952366	1.04997	0.983944	0.764134
ABI3BP:NM_015429.3	4488	ABI family, member 3 |NESH| binding protein	0.177885	0.174795	1.65002	0.19707	36	39	345	32
ABL1:NM_005157.4	5388	c-abl oncogene 1, non-receptor tyrosine kinase	1.43233	1.65384	6.11511	4.19101	348	443	1535	817
ABL1:NM_007313.2	5881	c-abl oncogene 1, non-receptor tyrosine kinase	1.52719	1.75804	5.92367	3.99477	405	514	1623	850
ABL2:NM_001136000.2	11632	v-abl Abelson murine leukemia viral oncogene homolog 2	0.44612	0.581035	1.2585	0.765114	234	336	682	322
ABL2:NM_001136001.1	2140	v-abl Abelson murine leukemia viral oncogene homolog 2	0.155442	0.216188	0.892688	0.581197	15	23	89	45
ABL2:NM_001168236.1	12155	v-abl Abelson murine leukemia viral oncogene homolog 2	0.417802	0.536176	1.3209	0.814053	229	324	748	358
ABL2:NM_001168237.1	11904	v-abl Abelson murine leukemia viral oncogene homolog 2	0.441515	0.459614	1.20991	0.747631	237	272	671	322
ABL2:NM_001168238.1	11834	v-abl Abelson murine leukemia viral oncogene homolog 2	0.457244	0.486129	1.22069	0.684322	244	286	673	293
ABL2:NM_001168239.1	11569	v-abl Abelson murine leukemia viral oncogene homolog 2	0.412128	0.559857	1.32287	0.833785	215	322	713	349
ABL2:NM_005158.4	11942	v-abl Abelson murine leukemia viral oncogene homolog 2	0.441967	0.490155	1.2456	0.789227	238	291	693	341
ABL2:NM_007314.3	12228	v-abl Abelson murine leukemia viral oncogene homolog 2	0.397172	0.444146	1.25333	0.768507	219	270	714	340
ABLIM1:NM_001003407.1	7612	actin binding LIM protein 1	3.73782	3.53305	0.406057	0.25417	1283	1337	144	70
ABLIM1:NM_001003408.1	7704	actin binding LIM protein 1	3.45714	3.41514	0.33434	0.294186	1201	1308	120	82
ABLIM1:NM_002313.5	7597	actin binding LIM protein 1	3.66054	3.54003	0.398383	0.35654	1254	1337	141	98
ABLIM1:NM_006720.3	6842	actin binding LIM protein 1	4.24274	4.21877	0.442343	0.210061	1309	1435	141	52
ABLIM2:NM_001130083.1	3762	actin binding LIM protein family, member 2	0.0707379	0.0481217	0.01	0.01	12	9	1.75265	1.36111
ABLIM2:NM_001130084.1	3662	actin binding LIM protein family, member 2	0.0545022	0.0329572	0.0175844	0.01	9	6	3	1.32493
ABLIM2:NM_001130085.1	3555	actin binding LIM protein family, member 2	0.0623807	0.028291	0.01	0.01	10	5	1.65621	1.28622
ABLIM2:NM_001130086.1	3516	actin binding LIM protein family, member 2	0.107224	0.0228838	0.01	0.01	17	4	1.63804	1.27211
ABLIM2:NM_001130087.1	3422	actin binding LIM protein family, member 2	0.0453636	0.0529029	0.01	0.01	7	9	1.59425	1.2381
ABLIM2:NM_001130088.1	2582	actin binding LIM protein family, member 2	0.0858882	0.148018	0.01	0.01	10	19	1.20291	0.934183
ABLIM2:NM_032432.4	3392	actin binding LIM protein family, member 2	0.0980676	0.0474407	0.012656	0.01	15	8	2	1.22725
ABLIM3:NM_014945.2	4335	actin binding LIM protein family, member 3	1.66259	1.84676	5.0505	6.98151	325	398	1020	1095
ABO:NM_020469.2	1580	ABO blood group |transferase A, alpha 1-3-N-acetylgalactosaminyltransferase; transferase B, alpha 1-3-galactosyltransferase|	0.042107	0.114578	0.0271704	0.01	3	9	2	0.571653
ABP1:NM_001091.3	2446	amiloride binding protein 1 |amine oxidase |copper-containing||	0.01	0.01	0.01	0.0112997	1.10298	1.21602	1.13955	1
ABP1:NM_001272072.1	2503	amiloride binding protein 1 |amine oxidase |copper-containing||	0.01	0.01	0.01	0.01	1.12868	1.24435	1.1661	0.9056
ABR:NM_001092.4	5069	active BCR-related	0.870604	0.805547	1.82083	1.43403	199	203	430	263
ABR:NM_001159746.2	5610	active BCR-related	0.770835	0.813917	1.67967	1.46818	195	227	439	298
ABR:NM_001256847.1	3598	active BCR-related	0.628679	0.799451	1.53319	1.32895	102	143	257	173
ABR:NM_021962.3	5293	active BCR-related	0.733206	0.896866	1.83299	1.17491	175	236	452	225
ABR:NR_046393.1	4781	active BCR-related	0.728234	0.849865	1.55788	1.42213	157	202	347	246
ABRA:NM_139166.4	2764	actin-binding Rho activating protein	0.0882561	0.247433	0.100955	0.0799975	11	34	13	8
ABRACL:NM_021243.2	854	ABRA C-terminal like	16.1519	20.3033	10.2799	28.2541	622	862	409	873
ABT1:NM_013375.3	2264	activator of basal transcription 1	3.25201	3.79375	2.45554	2.18525	332	427	259	179
ABTB1:NM_032548.3	1997	ankyrin repeat and BTB |POZ| domain containing 1	0.255411	0.161161	0.558919	0.124563	23	16	52	9
ABTB1:NM_172027.2	1986	ankyrin repeat and BTB |POZ| domain containing 1	0.279158	0.151925	0.378279	0.264423	25	15	35	19
ABTB1:NR_033429.1	1942	ankyrin repeat and BTB |POZ| domain containing 1	0.34258	0.145009	0.641065	0.298878	30	14	58	21
ABTB2:NM_145804.2	4919	ankyrin repeat and BTB |POZ| domain containing 2	0.757395	1.30446	0.776724	0.264086	168	319	178	47
ACAA1:NM_001130410.1	1543	acetyl-CoA acyltransferase 1	1.27913	1.46006	1.47456	1.64796	89	112	106	92
ACAA1:NM_001607.3	1822	acetyl-CoA acyltransferase 1	1.26583	1.36896	1.50794	1.74451	104	124	128	115
ACAA1:NR_024024.1	1952	acetyl-CoA acyltransferase 1	1.27241	1.45297	1.34154	1.65665	112	141	122	117
ACAA2:NM_006111.2	1942	acetyl-CoA acyltransferase 2	4.47638	5.48964	44.4104	42.3269	392	530	4018	2974
ACACA:NM_198834.1	9992	acetyl-CoA carboxylase alpha	1.68453	1.4756	0.734678	0.879628	759	733	342	318
ACACA:NM_198836.1	9562	acetyl-CoA carboxylase alpha	1.73014	1.624	0.743024	0.887389	746	772	331	307
ACACA:NM_198837.1	9632	acetyl-CoA carboxylase alpha	1.64849	1.41172	0.686369	0.875201	716	676	308	305
ACACA:NM_198838.1	9742	acetyl-CoA carboxylase alpha	1.63898	1.43294	0.744718	0.706441	720	694	338	249
ACACA:NM_198839.1	10674	acetyl-CoA carboxylase alpha	1.69325	1.61311	0.852633	0.906286	815	856	424	350
ACACB:NM_001093.3	9252	acetyl-CoA carboxylase beta	0.500957	0.369599	0.55448	0.188204	209	170	239	63
ACAD10:NM_001136538.1	4112	acyl-CoA dehydrogenase family, member 10	0.501556	0.489175	0.62118	0.356244	93	100	119	53
ACAD10:NM_025247.5	4022	acyl-CoA dehydrogenase family, member 10	0.501752	0.445108	0.608396	0.350471	91	89	114	51
ACAD11:NM_032169.4	3556	acyl-CoA dehydrogenase family, member 11	1.89584	1.08607	5.64986	2.37062	304	192	936	305
ACAD8:NM_014384.2	2202	acyl-CoA dehydrogenase family, member 8	3.80684	3.32507	4.74717	2.56057	378	364	487	204
ACAD9:NM_014049.4	2582	acyl-CoA dehydrogenase family, member 9	2.55947	2.22027	1.74577	1.75555	298	285	210	164
ACAD9:NR_033426.1	2754	acyl-CoA dehydrogenase family, member 9	2.44793	1.91362	1.69909	1.70612	304	262	218	170
ACADL:NM_001608.3	2494	acyl-CoA dehydrogenase, long chain	0.01	0.01	0.0258195	0.01	1.12462	1.23988	3	0.902344
ACADM:NM_000016.4	2615	acyl-CoA dehydrogenase, C-4 to C-12 straight chain	5.8091	5.3614	3.89893	3.29767	685	697	475	312
ACADM:NM_001127328.1	2627	acyl-CoA dehydrogenase, C-4 to C-12 straight chain	5.90075	5.82696	3.89746	3.30365	699	761	477	314
ACADS:NM_000017.2	1922	acyl-CoA dehydrogenase, C-2 to C-3 short chain	0.807671	0.544211	0.335036	0.402651	70	52	30	28
ACADSB:NM_001609.3	5941	acyl-CoA dehydrogenase, short/branched chain	4.95711	5.66778	5.58926	4.03352	1328	1674	1547	867
ACADVL:NM_000018.3	2296	acyl-CoA dehydrogenase, very long chain	6.7321	6.33408	20.7261	5.50134	697	723	2217	457
ACADVL:NM_001033859.2	2230	acyl-CoA dehydrogenase, very long chain	7.49819	6.25996	21.2818	5.72613	754	694	2211	462
ACADVL:NM_001270447.1	2232	acyl-CoA dehydrogenase, very long chain	7.27289	6.75002	20.8395	5.33713	732	749	2167	431
ACADVL:NM_001270448.1	2371	acyl-CoA dehydrogenase, very long chain	7.2487	5.83679	19.2467	5.58378	775	688	2126	479
ACAN:NM_001135.3	8543	aggrecan	0.01	0.01	0.01	0.01	3.8523	4.24711	3.98004	3.09091
ACAN:NM_013227.3	8840	aggrecan	0.01	0.01	0.01	0.01	3.98623	4.39476	4.1184	3.19836
ACAP1:NM_014716.3	2515	ArfGAP with coiled-coil, ankyrin repeat and PH domains 1	0.246894	0.223943	0.162158	0.164846	28	28	19	15
ACAP2:NM_012287.5	7172	ArfGAP with coiled-coil, ankyrin repeat and PH domains 2	5.34929	4.70057	11.8935	9.36077	1730	1676	3974	2429
ACAP3:NM_030649.2	3764	ArfGAP with coiled-coil, ankyrin repeat and PH domains 3	0.430094	0.171008	0.564559	0.440581	73	32	99	60
ACAT1:NM_000019.3	2149	acetyl-CoA acetyltransferase 1	14.4678	13.6096	6.27259	15.0736	1402	1454	628	1172
ACAT2:NM_005891.2	1559	acetyl-CoA acetyltransferase 2	6.14508	10.4639	6.07178	17.0373	432	811	441	961
ACBD3:NM_022735.3	3572	acyl-CoA binding domain containing 3	6.14009	5.10192	17.1441	15.251	989	906	2853	1971
ACBD4:NM_001135704.1	2034	acyl-CoA binding domain containing 4	0.0654169	0.0494466	0.137188	0.163063	6	5	13	12
ACBD4:NM_001135705.1	1872	acyl-CoA binding domain containing 4	0.13031	0.085961	0.0458646	0.0738225	11	8	4	5
ACBD4:NM_001135706.1	1914	acyl-CoA binding domain containing 4	0.0926911	0.094584	0.12336	0.0433215	8	9	11	3
ACBD4:NM_001135707.1	1500	acyl-CoA binding domain containing 4	1.33058	1.95785	2.27525	0.8476	90	146	159	46
ACBD4:NM_024722.2	2030	acyl-CoA binding domain containing 4	0.120167	0.0297264	0.179753	0.040846	11	3	17	3
ACBD5:NM_001042473.2	3868	acyl-CoA binding domain containing 5	1.35879	1.5185	1.37067	1.24333	237	292	247	174
ACBD5:NM_001271512.1	4185	acyl-CoA binding domain containing 5	1.18168	1.26409	1.17453	1.18878	223	263	229	180
ACBD5:NM_145698.3	3993	acyl-CoA binding domain containing 5	1.26071	1.38028	1.21488	1.1698	227	274	226	169
ACBD5:NR_024150.1	3747	acyl-CoA binding domain containing 5	1.27838	1.19175	1.18007	1.19497	216	222	206	162
ACBD5:NR_073195.1	3732	acyl-CoA binding domain containing 5	1.21221	1.27739	1.21357	1.19977	204	237	211	162
ACBD5:NR_073196.1	3852	acyl-CoA binding domain containing 5	1.07082	1.16971	1.01974	0.968661	186	224	183	135
ACBD5:NR_073197.1	4064	acyl-CoA binding domain containing 5	1.21686	1.26213	1.13556	1.25138	223	255	215	184
ACBD6:NM_032360.3	1617	acyl-CoA binding domain containing 6	5.78752	6.23225	11.323	14.1187	422	501	853	826
ACBD7:NM_001039844.2	3364	acyl-CoA binding domain containing 7	2.42595	4.44273	6.36793	2.26766	368	743	998	276
ACCS:NM_001127219.1	1882	1-aminocyclopropane-1-carboxylate synthase homolog |Arabidopsis||non-functional|	0.318152	0.277889	0.364967	0.455267	27	26	32	31
ACCS:NM_032592.3	2182	1-aminocyclopropane-1-carboxylate synthase homolog |Arabidopsis||non-functional|	0.477676	0.258119	0.590228	0.519342	47	28	60	41
ACCSL:NM_001031854.2	1820	1-aminocyclopropane-1-carboxylate synthase homolog |Arabidopsis||non-functional|-like	0.01	0.01	0.0353813	0.01	0.820694	0.904803	3	0.658487
ACD:NM_001082486.1	2072	adrenocortical dysplasia homolog |mouse|	0.856229	0.931963	0.383297	0.440199	80	96	37	33
ACD:NM_001082487.1	2029	adrenocortical dysplasia homolog |mouse|	0.929024	0.634476	0.264473	0.490394	85	64	25	36
ACD:NM_022914.2	2062	adrenocortical dysplasia homolog |mouse|	1.06472	0.809667	0.374746	0.589778	99	83	36	44
ACE2:NM_021804.2	3519	angiotensin I converting enzyme |peptidyl-dipeptidase A| 2	0.0126038	0.01	0.0243986	0.01	2	1.74945	4	1.27319
ACE:NM_000789.3	4969	angiotensin I converting enzyme |peptidyl-dipeptidase A| 1	0.071407	0.0931057	0.0604759	0.0389362	16	23	14	7
ACE:NM_001178057.1	3141	angiotensin I converting enzyme |peptidyl-dipeptidase A| 1	0.0282411	0.0512318	0.01	0.0263984	4	8	1.46334	3
ACE:NM_152830.2	3264	angiotensin I converting enzyme |peptidyl-dipeptidase A| 1	0.061148	0.0308132	0.0131523	0.0169357	9	5	2	2
ACER1:NM_133492.2	1088	alkaline ceramidase 1	0.01	0.01	0.01	0.01	0.490613	0.540893	0.50688	0.393645
ACER2:NM_001010887.2	2852	alkaline ceramidase 2	0.878656	1.26952	0.346204	0.59116	113	180	46	61
ACER3:NM_018367.5	4387	alkaline ceramidase 3	3.09872	4.61262	1.86904	3.14382	613	1006	382	499
ACHE:NM_000665.3	2217	acetylcholinesterase	0.01	0.027219	0.0193637	0.01	0.999714	3	2	0.802124
ACHE:NM_015831.2	2962	acetylcholinesterase	0.0224608	0.0475368	0.0362333	0.01	3	7	5	1.07167
ACIN1:NM_001164814.1	4909	apoptotic chromatin condensation inducer 1	1.70309	1.71687	4.08392	2.01002	377	419	934	357
ACIN1:NM_001164815.1	4828	apoptotic chromatin condensation inducer 1	1.69033	1.80817	4.15244	1.8262	368	434	934	319
ACIN1:NM_001164816.1	2467	apoptotic chromatin condensation inducer 1	1.21354	1.23119	2.4971	1.41165	135	151	287	126
ACIN1:NM_001164817.1	2529	apoptotic chromatin condensation inducer 1	1.21887	0.930581	2.35101	1.91255	139	117	277	175
ACIN1:NM_014977.3	4942	apoptotic chromatin condensation inducer 1	1.69621	1.81123	4.08705	1.70018	378	445	941	304
ACLY:NM_001096.2	4366	ATP citrate lyase	5.69901	6.78635	8.07259	9.55278	1122	1473	1642	1509
ACLY:NM_198830.1	4334	ATP citrate lyase	5.43407	6.80861	8.09753	9.10038	1062	1467	1635	1427
ACMSD:NM_138326.2	1254	aminocarboxymuconate semialdehyde decarboxylase	0.035369	0.01	0.0513508	0.0440816	2	0.623419	3	2
ACN9:NM_020186.2	2068	ACN9 homolog |S. cerevisiae|	2.52004	3.22927	1.1106	1.60382	235	332	107	120
ACO1:NM_002197.2	3552	aconitase 1, soluble	8.1538	9.51379	45.8964	43.8087	1306	1680	7595	5630
ACO2:NM_001098.2	2744	aconitase 2, mitochondrial	5.56025	3.83385	5.49132	3.55562	688	523	702	353
ACOT11:NM_015547.3	2015	acyl-CoA thioesterase 11	0.726372	0.768658	0.0639145	0.0137167	66	77	6	1
ACOT11:NM_147161.3	3181	acyl-CoA thioesterase 11	1.08058	1.51763	0.0539821	0.139021	155	240	8	16
ACOT12:NM_130767.2	1989	acyl-CoA thioesterase 12	0.0111495	0.01	0.01	0.13896	1	0.988821	0.926641	10
ACOT13:NM_001160094.1	4407	acyl-CoA thioesterase 13	2.06818	2.67924	2.42555	2.55883	411	587	498	408
ACOT13:NM_018473.3	4118	acyl-CoA thioesterase 13	2.48259	3.048	2.95543	3.02702	461	624	567	451
ACOT1:NM_001037161.1	1603	acyl-CoA thioesterase 1	0.01	0.01	0.883759	1.74146	0.722842	0.796923	66	101
ACOT2:NM_006821.5	1782	acyl-CoA thioesterase 2	0.0124446	0.01	1.45748	1.76816	1	0.885912	121	114
ACOT2:NR_046028.1	1598	acyl-CoA thioesterase 2	0.0138776	0.0251751	1.22233	1.67772	1	2	91	97
ACOT4:NM_152331.3	1634	acyl-CoA thioesterase 4	0.01	0.01	0.01	0.050745	0.736821	0.812334	0.761252	3
ACOT6:NM_001037162.1	1004	acyl-CoA thioesterase 6	0.01	0.0200347	0.0855165	0.01	0.452735	1	4	0.363253
ACOT7:NM_007274.3	1814	acyl-CoA thioesterase 7	3.2641	3.78124	0.89929	3.21492	267	341	76	211
ACOT7:NM_181864.2	1634	acyl-CoA thioesterase 7	3.9494	3.64382	1.43185	3.56907	291	296	109	211
ACOT7:NM_181865.2	1439	acyl-CoA thioesterase 7	4.70034	4.4591	1.07398	4.22558	305	319	72	220
ACOT7:NM_181866.2	1423	acyl-CoA thioesterase 7	4.47267	4.43856	1.28215	3.80694	287	314	85	196
ACOT8:NM_005469.3	1172	acyl-CoA thioesterase 8	1.55159	1.49317	2.38089	2.85353	82	87	130	121
ACOT9:NM_001033583.2	1700	acyl-CoA thioesterase 9	4.55267	5.31269	4.88636	7.1374	349	449	387	439
ACOT9:NM_001037171.1	1727	acyl-CoA thioesterase 9	4.10911	5.19469	4.74782	6.99381	320	446	382	437
ACOX1:NM_001185039.1	7759	acyl-CoA oxidase 1, palmitoyl	1.62628	2.04545	2.14674	1.29308	569	789	776	363
ACOX1:NM_004035.6	7585	acyl-CoA oxidase 1, palmitoyl	1.76007	1.91734	2.01204	1.31546	602	723	711	361
ACOX1:NM_007292.5	7585	acyl-CoA oxidase 1, palmitoyl	1.70452	2.07116	2.11675	1.30452	583	781	748	358
ACOX2:NM_003500.3	2314	acyl-CoA oxidase 2, branched chain	1.25545	1.19959	0.593663	2.3172	131	138	64	194
ACOX3:NM_001101667.1	2814	acyl-CoA oxidase 3, pristanoyl	0.701384	0.407444	0.884825	0.903625	89	57	116	92
ACOX3:NM_003501.2	2882	acyl-CoA oxidase 3, pristanoyl	0.546329	0.390851	0.655409	0.690499	71	56	88	72
ACOXL:NM_001142807.1	2373	acyl-CoA oxidase-like	0.317739	0.22039	0.01	0.01	34	26	1.10554	0.858565
ACP1:NM_001040649.2	658	acid phosphatase 1, soluble	2.93213	2.56786	2.15299	3.19236	87	84	66	76
ACP1:NM_004300.3	1560	acid phosphatase 1, soluble	10.0504	10.1477	8.61337	10.5241	707	787	626	594
ACP1:NM_007099.3	1560	acid phosphatase 1, soluble	10.1499	9.45141	8.37946	9.6737	714	733	609	546
ACP1:NR_024080.1	1582	acid phosphatase 1, soluble	9.79852	9.04025	8.52073	9.25963	699	711	628	530
ACP2:NM_001131064.1	730	acid phosphatase 2, lysosomal	0.486057	0.413319	0.646879	0.757237	16	15	22	20
ACP2:NM_001610.2	2218	acid phosphatase 2, lysosomal	1.25979	1.13362	1.74195	2.23057	126	125	180	179
ACP5:NM_001111034.1	1614	acid phosphatase 5, tartrate resistant	0.01	0.01	0.0664952	0.01	0.727803	0.802391	5	0.583955
ACP5:NM_001111035.1	1632	acid phosphatase 5, tartrate resistant	0.01	0.01	0.0526094	0.01	0.735919	0.81134	4	0.590467
ACP5:NM_001111036.1	1562	acid phosphatase 5, tartrate resistant	0.01	0.01	0.0137418	0.01	0.704354	0.77654	1	0.565141
ACP5:NM_001611.3	1488	acid phosphatase 5, tartrate resistant	0.01	0.01	0.0144252	0.01	0.670985	0.739751	1	0.538367
ACP6:NM_016361.3	1812	acid phosphatase 6, lysophosphatidic	0.648646	0.743762	0.189533	0.198294	53	67	16	13
ACPL2:NM_001037172.1	3012	acid phosphatase-like 2	1.17066	0.774676	0.591489	0.449641	159	116	83	49
ACPL2:NM_152282.3	3182	acid phosphatase-like 2	0.933887	0.872361	0.438467	0.434304	134	138	65	50
ACPP:NM_001099.4	3223	acid phosphatase, prostate	0.137613	0.218436	1.03227	0.686047	20	35	155	80
ACPP:NM_001134194.1	1832	acid phosphatase, prostate	0.036315	0.0219595	1.40598	0.784517	3	2	120	52
ACPT:NM_033068.2	1347	acid phosphatase, testicular	0.115245	0.0447993	0.0159351	0.0615571	7	3	1	3
ACR:NM_001097.2	1376	acrosin	0.112816	0.0584735	0.0155993	0.01	7	4	1	0.497845
ACRBP:NM_032489.2	1886	acrosin binding protein	0.0705504	0.0639922	0.01	0.01	6	6	0.878655	0.682366
ACRC:NM_052957.4	3178	acidic repeat containing	0.279123	0.240518	0.830758	0.287002	40	38	123	33
ACRV1:NM_001612.5	1189	acrosomal vesicle protein 1	0.0932563	0.101505	0.0722107	0.01	5	6	4	0.430187
ACRV1:NM_020069.4	1122	acrosomal vesicle protein 1	0.019765	0.0896385	0.0191307	0.0246338	1	5	1	1
ACRV1:NM_020107.4	1016	acrosomal vesicle protein 1	0.0218271	0.0989905	0.0633798	0.01	1	5	3	0.367595
ACRV1:NM_020108.4	979	acrosomal vesicle protein 1	0.022652	0.061639	0.0219251	0.056464	1	3	1	2
ACSBG1:NM_001199377.1	2972	acyl-CoA synthetase bubblegum family member 1	0.0820793	0.0270725	0.0722229	0.0650989	11	4	10	7
ACSBG1:NM_015162.4	2984	acyl-CoA synthetase bubblegum family member 1	0.0817493	0.0269636	0.0863189	0.101887	11	4	12	11
ACSBG2:NM_030924.3	2712	acyl-CoA synthetase bubblegum family member 2	0.179897	0.133506	0.150379	0.0917228	22	18	19	9
ACSF2:NM_025149.4	2242	acyl-CoA synthetase family member 2	1.12761	0.771578	0.670171	1.57797	114	86	70	128
ACSF3:NM_001127214.2	3495	acyl-CoA synthetase family member 3	0.18401	0.161149	0.141255	0.0632655	29	28	23	8
ACSF3:NM_001243279.1	3668	acyl-CoA synthetase family member 3	0.181377	0.109678	0.158	0.105493	30	20	27	14
ACSF3:NM_174917.3	3664	acyl-CoA synthetase family member 3	0.16947	0.153716	0.140598	0.113151	28	28	24	15
ACSF3:NR_023316.2	2805	acyl-CoA synthetase family member 3	0.23718	0.129079	0.137741	0.0591211	30	18	18	6
ACSF3:NR_045666.1	3717	acyl-CoA synthetase family member 3	0.137222	0.156936	0.115494	0.059487	23	29	20	8
ACSF3:NR_045667.1	2413	acyl-CoA synthetase family member 3	0.220569	0.141713	0.151222	0.045817	24	17	17	4
ACSL1:NM_001995.2	3812	acyl-CoA synthetase long-chain family member 1	1.10533	1.21892	13.8518	6.20648	190	231	2460	856
ACSL3:NM_004457.3	4369	acyl-CoA synthetase long-chain family member 3	4.82712	3.20438	5.10454	8.21772	951	696	1039	1299
ACSL3:NM_203372.1	4262	acyl-CoA synthetase long-chain family member 3	4.94831	3.36978	5.24277	7.98954	951	714	1041	1232
ACSL4:NM_004458.2	5039	acyl-CoA synthetase long-chain family member 4	2.3545	3.2773	71.5332	8.05204	535	821	16793	1468
ACSL4:NM_022977.2	5342	acyl-CoA synthetase long-chain family member 4	2.22096	3.08388	67.5521	7.47633	535	819	16812	1445
ACSL5:NM_016234.3	3362	acyl-CoA synthetase long-chain family member 5	6.51043	8.76511	1.35351	0.369947	987	1465	212	45
ACSL5:NM_203379.1	3222	acyl-CoA synthetase long-chain family member 5	6.3184	9.52678	1.19914	0.283082	918	1526	180	33
ACSL5:NM_203380.1	3382	acyl-CoA synthetase long-chain family member 5	6.37357	8.32668	1.03452	0.474001	972	1400	163	58
ACSL6:NM_001009185.2	6542	acyl-CoA synthetase long-chain family member 6	0.125424	0.150662	0.272327	0.139421	37	49	83	33
ACSL6:NM_001205247.1	6449	acyl-CoA synthetase long-chain family member 6	0.120355	0.187144	0.232986	0.128574	35	60	70	30
ACSL6:NM_001205248.1	6533	acyl-CoA synthetase long-chain family member 6	0.156148	0.14779	0.292416	0.152305	46	48	89	36
ACSL6:NM_001205250.1	6542	acyl-CoA synthetase long-chain family member 6	0.152543	0.181409	0.242798	0.0802726	45	59	74	19
ACSL6:NM_001205251.1	6302	acyl-CoA synthetase long-chain family member 6	0.130201	0.169167	0.296322	0.109644	37	53	87	25
ACSL6:NM_015256.3	6542	acyl-CoA synthetase long-chain family member 6	0.132204	0.206007	0.259203	0.0844975	39	67	79	20
ACSM1:NM_052956.2	2051	acyl-CoA synthetase medium-chain family member 1	0.01	0.01	0.01	0.0134759	0.924859	1.01964	0.955525	1
ACSM2A:NM_001010845.2	2969	acyl-CoA synthetase medium-chain family member 2A	0.0224079	0.121949	0.296413	0.0837832	3	18	41	9
ACSM2B:NM_001105069.1	2409	acyl-CoA synthetase medium-chain family member 2B	0.01	0.01	0.01	0.01	1.08629	1.19762	1.12231	0.87159
ACSM2B:NM_182617.3	2444	acyl-CoA synthetase medium-chain family member 2B	0.01	0.01	0.01	0.01	1.10208	1.21502	1.13862	0.884253
ACSM3:NM_005622.3	2142	acyl-CoA synthetase medium-chain family member 3	0.962838	0.507098	0.110229	0.141938	93	54	11	11
ACSM3:NM_202000.2	1572	acyl-CoA synthetase medium-chain family member 3	0.43732	0.652582	0.0682717	0.01	31	51	5	0.568759
ACSM4:NM_001080454.1	1743	acyl-CoA synthetase medium-chain family member 4	0.0890616	0.115404	0.0369443	0.01	7	10	3	0.630628
ACSM5:NM_017888.2	2428	acyl-CoA synthetase medium-chain family member 5	0.01	0.01	0.01	0.01	1.09486	1.20707	1.13116	0.878465
ACSS1:NM_001252675.1	3686	acyl-CoA synthetase short-chain family member 1	0.01	0.01	0.0116466	0.0974793	1.66213	1.83248	2	13
ACSS1:NM_001252676.1	3519	acyl-CoA synthetase short-chain family member 1	0.01	0.01	0.0304982	0.117814	1.58683	1.74945	5	15
ACSS1:NM_001252677.1	2448	acyl-CoA synthetase short-chain family member 1	0.01	0.01	0.01	0.135486	1.10388	1.21701	1.14048	12
ACSS1:NM_032501.3	3692	acyl-CoA synthetase short-chain family member 1	0.01	0.01	0.0406968	0.11978	1.66484	1.83546	7	16
ACSS2:NM_001076552.2	3027	acyl-CoA synthetase short-chain family member 2	1.29673	0.930321	0.638195	1.28745	177	140	90	141
ACSS2:NM_001242393.1	2864	acyl-CoA synthetase short-chain family member 2	1.39376	0.948152	0.734474	1.35108	180	135	98	140
ACSS2:NM_018677.3	2988	acyl-CoA synthetase short-chain family member 2	1.46209	1.05691	0.783014	1.11926	197	157	109	121
ACSS3:NM_024560.2	3033	acyl-CoA synthetase short-chain family member 3	0.0219351	0.039792	0.389237	0.838378	3	6	55	92
ACTA1:NM_001100.3	1501	actin, alpha 1, skeletal muscle	0.827365	0.911267	0.858013	6.11339	56	68	60	332
ACTA2:NM_001141945.1	1762	actin, alpha 2, smooth muscle, aorta	0.415334	0.36531	54.4783	2.5704	33	32	3473	211
ACTA2:NM_001613.2	1402	actin, alpha 2, smooth muscle, aorta	0.379624	0.588238	67.3433	2.7558	24	41	3416	180
ACTB:NM_001101.3	1822	actin, beta	354.128	467.754	375.643	2674.58	29095	42369	31886	176311
ACTBL2:NM_001017992.3	2802	actin, beta-like 2	0.0395723	0.01	0.268116	0.01	5	1.393	35	1.01378
ACTC1:NM_005159.4	3693	actin, alpha, cardiac muscle 1	0.01	0.01	0.023249	0.770872	1.66529	1.83596	4	103
ACTG1:NM_001199954.1	2112	actin, gamma 1	162.322	169.51	46.8624	253.686	15459	17798	4611	19385
ACTG1:NM_001614.3	1992	actin, gamma 1	170.497	181.882	48.4571	270.8	15315	18012	4497	19517
ACTG1:NR_037688.1	1842	actin, gamma 1	150.491	156.769	43.7333	237.559	12500	14356	3753	15832
ACTG1P4:NR_024438.2	1988	actin, gamma 1 pseudogene 4	0.0892408	0.121418	0.107971	0.125127	8	12	10	9
ACTG2:NM_001199893.1	1216	actin, gamma 2, smooth muscle, enteric	0.109423	0.099251	0.970851	147.31	6	6	55	6481
ACTG2:NM_001615.3	1332	actin, gamma 2, smooth muscle, enteric	0.14984	0.060405	1.03133	169.611	9	4	64	8174
ACTL10:NM_001024675.1	2028	actin-like 10	0.0328052	0.0297557	0.148178	0.0817726	3	3	14	6
ACTL6A:NM_004301.3	1908	actin-like 6A	197.809	210.394	224.254	200.427	17019	19957	19934	13836
ACTL6A:NM_177989.2	1734	actin-like 6A	4.30994	4.1065	4.20875	5.06877	337	354	340	318
ACTL6A:NM_178042.2	1948	actin-like 6A	3.68847	4.18199	4.29733	4.93759	324	405	390	348
ACTL6B:NM_016188.4	1532	actin-like 6B	0.01	0.01	0.01	0.01	0.690826	0.761626	0.713732	0.554287
ACTL7A:NM_006687.2	1433	actin-like 7A	0.01	0.01	0.01	0.01	0.646184	0.712408	0.66761	0.518468
ACTL7B:NM_006686.3	1408	actin-like 7B	0.01	0.01	0.01	0.01	0.634911	0.69998	0.655963	0.509423
ACTL8:NM_030812.2	1862	actin-like 8	0.01	0.0324085	0.0115277	0.01	0.839633	3	1	0.673682
ACTL9:NM_178525.3	1422	actin-like 9	0.01	0.01	0.01	0.01	0.641224	0.70694	0.662485	0.514488
ACTN1-AS1:NR_073422.1	599	ACTN1 antisense RNA 1	0.01	0.01	0.01	0.0922843	0.270108	0.29779	0.279064	2
ACTN1:NM_001102.3	3732	actinin, alpha 1	2.98299	3.00214	11.0026	25.5581	502	557	1913	3451
ACTN1:NM_001130004.1	3792	actinin, alpha 1	2.97088	2.73185	10.0078	24.7017	508	515	1768	3389
ACTN1:NM_001130005.1	3720	actinin, alpha 1	2.55147	2.68198	10.1842	25.0907	428	496	1765	3377
ACTN2:NM_001103.2	4528	actinin, alpha 2	0.0391808	0.01	0.104289	0.01	8	2.25107	22	1.63826
ACTN3:NM_001104.2	2938	actinin, alpha 3	0.01	0.01	0.0146117	0.01	1.32484	1.46061	2	1.06299
ACTN3:NM_001258371.1	3086	actinin, alpha 3	0.01	0.01	0.01	0.01	1.39157	1.53419	1.43771	1.11653
ACTN3:NR_047663.1	2938	actinin, alpha 3	0.01	0.01	0.0146117	0.01	1.32484	1.46061	2	1.06299
ACTN4:NM_004924.4	3966	actinin, alpha 4	28.5172	27.5147	16.8859	65.0837	5100	5425	3120	9339
ACTR10:NM_018477.2	2442	actin-related protein 10 homolog |S. cerevisiae|	4.02298	4.25032	6.22316	12.1105	443	516	708	1070
ACTR1A:NM_005736.3	2882	ARP1 actin-related protein 1 homolog A, centractin alpha |yeast|	8.65662	13.4425	19.2228	17.2721	1125	1926	2581	1801
ACTR1B:NM_005735.3	2258	ARP1 actin-related protein 1 homolog B, centractin beta |yeast|	5.29364	3.69693	7.91853	6.43852	539	415	833	526
ACTR2:NM_001005386.2	3944	ARP2 actin-related protein 2 homolog |yeast|	19.1457	24.3633	29.1003	52.6924	3405	4777	5347	7519
ACTR2:NM_005722.3	3929	ARP2 actin-related protein 2 homolog |yeast|	20.0597	24.7071	29.7467	52.992	3554	4826	5445	7533
ACTR3:NM_005721.3	2728	ARP3 actin-related protein 3 homolog |yeast|	23.5664	37.5532	38.2634	99.6752	2899	5093	4863	9838
ACTR3B:NM_001040135.2	2013	ARP3 actin-related protein 3 homolog B |yeast|	1.09064	1.12915	0.522487	0.109843	99	113	49	8
ACTR3B:NM_020445.5	2223	ARP3 actin-related protein 3 homolog B |yeast|	1.18713	0.92295	0.434507	0.198932	119	102	45	16
ACTR3B:NR_073000.1	2167	ARP3 actin-related protein 3 homolog B |yeast|	0.890329	0.98393	0.366494	0.1403	87	106	37	11
ACTR3B:NR_073001.1	2098	ARP3 actin-related protein 3 homolog B |yeast|	1.0993	0.834125	0.480857	0.171263	104	87	47	13
ACTR3BP2:NR_027714.1	1338	ARP3 actin-related protein 3 homolog B |yeast| pseudogene 2	0.01	0.0150335	0.096254	0.01	0.603346	1	6	0.484096
ACTR3BP5:NR_045000.1	1646	ARP3 actin-related protein 3 homolog B |yeast| pseudogene 5	0.01	0.0244409	0.143445	0.01	0.742232	2	11	0.595532
ACTR3C:NM_001164458.1	1282	ARP3 actin-related protein 3 homolog C |yeast|	0.311368	0.109832	0.184174	0.0431188	18	7	11	2
ACTR3C:NM_001164459.1	1222	ARP3 actin-related protein 3 homolog C |yeast|	0.344804	0.26337	0.175652	0.158326	19	16	10	7
ACTR5:NM_024855.3	2479	ARP5 actin-related protein 5 homolog |yeast|	4.58019	3.86231	0.8572	0.557465	512	476	99	50
ACTR6:NM_022496.4	2472	ARP6 actin-related protein 6 homolog |yeast|	0.816362	0.740475	1.11144	0.782662	91	91	128	70
ACTR6:NR_048568.1	1922	ARP6 actin-related protein 6 homolog |yeast|	1.21151	0.826782	1.06095	0.618357	105	79	95	43
ACTR6:NR_048569.1	1794	ARP6 actin-related protein 6 homolog |yeast|	1.45864	1.15487	1.06486	0.816541	118	103	89	53
ACTR8:NM_022899.4	3629	ARP8 actin-related protein 8 homolog |yeast|	3.04321	3.04855	6.56537	6.13103	498	550	1110	805
ACTRT1:NM_138289.3	1442	actin-related protein T1	0.01	0.01	0.0148853	0.01	0.650242	0.716883	1	0.521724
ACTRT2:NM_080431.4	1422	actin-related protein T2	0.01	0.01	0.01	0.01	0.641224	0.70694	0.662485	0.514488
ACTRT3:NM_032487.4	2017	actin-related protein T3	0.0879577	0.329098	0.617228	0.589233	8	33	58	43
ACVR1:NM_001105.4	3054	activin A receptor, type I	1.47407	1.54122	7.52035	3.87346	203	234	1070	428
ACVR1:NM_001111067.2	2873	activin A receptor, type I	1.64412	1.5823	8.24816	4.32914	213	226	1104	450
ACVR1B:NM_004302.4	4564	activin A receptor, type IB	1.06897	0.996047	1.46735	1.16273	220	226	312	192
ACVR1B:NM_020327.3	4516	activin A receptor, type IB	1.15891	1.00218	1.33085	1.10777	236	225	280	181
ACVR1B:NM_020328.3	4687	activin A receptor, type IB	1.10716	1.02141	1.42884	1.33861	234	238	312	227
ACVR1C:NM_001111031.1	8762	activin A receptor, type IC	0.0379645	0.0550967	0.0342964	0.01	15	24	14	3.17014
ACVR1C:NM_001111032.1	8642	activin A receptor, type IC	0.023095	0.0768098	0.0248376	0.0159912	9	33	10	5
ACVR1C:NM_001111033.1	8412	activin A receptor, type IC	0.0342716	0.0597803	0.022965	0.01	13	25	9	3.04351
ACVR1C:NM_145259.2	8882	activin A receptor, type IC	0.0274645	0.0498229	0.0362497	0.01	11	22	15	3.21356
ACVR2A:NM_001616.3	5244	activin A receptor, type IIA	1.83534	1.4576	3.7207	1.86053	434	380	909	353
ACVR2B-AS1:NR_028389.1	2517	ACVR2B antisense RNA 1	0.237887	0.223765	0.349642	0.131772	27	28	41	12
ACVR2B:NM_001106.3	11373	activin A receptor, type IIB	2.49199	2.14361	1.63066	0.393699	1278	1212	864	162
ACVRL1:NM_000020.2	4263	activin A receptor type II-like 1	0.0728287	0.0802141	0.216509	0.194505	14	17	43	30
ACVRL1:NM_001077401.1	4126	activin A receptor type II-like 1	0.11287	0.0780024	0.187282	0.241156	21	16	36	36
ACY1:NM_000666.2	1678	aminoacylase 1	0.951548	0.515459	0.230252	0.214129	72	43	18	13
ACY1:NM_001198895.1	1673	aminoacylase 1	0.954391	0.829603	0.23094	0.346935	72	69	18	21
ACY1:NM_001198896.1	1462	aminoacylase 1	1.00112	0.742957	0.411087	0.22686	66	54	28	12
ACY1:NM_001198897.1	1483	aminoacylase 1	0.912176	0.556109	0.246054	0.372746	61	41	17	20
ACY1:NM_001198898.1	1573	aminoacylase 1	1.14195	0.79283	0.368433	0.245994	81	62	27	14
ACY3:NM_080658.1	1302	aspartoacylase |aminocyclase| 3	0.0170325	0.0617968	0.01	0.01	1	4	0.606579	0.471071
ACYP1:NM_001107.3	612	acylphosphatase 1, erythrocyte |common| type	7.02976	6.21195	3.22671	2.43875	194	189	92	54
ACYP1:NM_203488.1	692	acylphosphatase 1, erythrocyte |common| type	6.05683	5.43567	2.63655	1.79734	189	187	85	45
ACYP2:NM_138448.3	1222	acylphosphatase 2, muscle type	2.6314	2.37033	1.52817	1.96776	145	144	87	87
ADA:NM_000022.2	1548	adenosine deaminase	2.96544	2.36493	1.80259	1.32125	207	182	130	74
ADAD1:NM_001159285.1	1915	adenosine deaminase domain containing 1 |testis-specific|	0.01	0.01	0.01	0.01	0.863533	0.952032	0.892165	0.692858
ADAD1:NM_001159295.1	2012	adenosine deaminase domain containing 1 |testis-specific|	0.01	0.01	0.01	0.01	0.907273	1.00026	0.937356	0.727953
ADAD1:NM_139243.3	2026	adenosine deaminase domain containing 1 |testis-specific|	0.01	0.01	0.01	0.01	0.913586	1.00722	0.943878	0.733019
ADAD2:NM_001145400.1	2062	adenosine deaminase domain containing 2	0.01	0.01	0.01	0.01	0.92982	1.02511	0.96065	0.746044
ADAD2:NM_139174.3	2312	adenosine deaminase domain containing 2	0.01	0.01	0.01	0.01	1.04255	1.1494	1.07712	0.836495
ADAL:NM_001012969.2	1627	adenosine deaminase-like	0.790552	0.50689	0.567289	1.12119	58	41	43	66
ADAL:NM_001159280.1	3524	adenosine deaminase-like	0.49085	0.410974	0.639554	1.20784	78	72	105	154
ADAM10:NM_001110.2	3927	ADAM metallopeptidase domain 10	15.3489	12.8977	38.9282	32.5729	2718	2518	7122	4628
ADAM11:NM_002390.4	4402	ADAM metallopeptidase domain 11	0.483628	0.114237	0.0195044	0.0313938	96	25	4	5
ADAM12:NM_003474.4	6093	ADAM metallopeptidase domain 12	0.0655136	0.211284	4.73469	1.13405	18	64	1344	250
ADAM12:NM_021641.3	3422	ADAM metallopeptidase domain 12	0.01	0.0117562	2.06994	0.314999	1.54309	2	330	39
ADAM15:NM_001261464.1	2874	ADAM metallopeptidase domain 15	0.316364	0.391939	0.134434	0.307743	41	56	18	32
ADAM15:NM_001261465.1	2842	ADAM metallopeptidase domain 15	0.319926	0.184021	0.1435	0.291757	41	26	19	30
ADAM15:NM_001261466.1	2232	ADAM metallopeptidase domain 15	0.238455	0.207277	0.0480839	0.111448	24	23	5	9
ADAM15:NM_003815.4	2842	ADAM metallopeptidase domain 15	0.343335	0.332653	0.173711	0.272307	44	47	23	28
ADAM15:NM_207191.2	2772	ADAM metallopeptidase domain 15	0.320005	0.275745	0.147124	0.189446	40	38	19	19
ADAM15:NM_207194.2	2912	ADAM metallopeptidase domain 15	0.289389	0.276303	0.176906	0.208812	38	40	24	22
ADAM15:NM_207195.2	2912	ADAM metallopeptidase domain 15	0.289389	0.283211	0.0958243	0.208812	38	41	13	22
ADAM15:NM_207196.2	2982	ADAM metallopeptidase domain 15	0.31978	0.323781	0.143961	0.222448	43	48	20	24
ADAM15:NM_207197.2	2999	ADAM metallopeptidase domain 15	0.236627	0.241459	0.100202	0.230403	32	36	14	25
ADAM15:NR_048577.1	3122	ADAM metallopeptidase domain 15	0.269923	0.302818	0.110005	0.274444	38	47	16	31
ADAM15:NR_048578.1	3132	ADAM metallopeptidase domain 15	0.233659	0.224783	0.14392	0.150021	33	35	21	17
ADAM15:NR_048579.1	3058	ADAM metallopeptidase domain 15	0.268321	0.302578	0.147403	0.225958	37	46	21	25
ADAM17:NM_003183.4	3562	ADAM metallopeptidase domain 17	6.92933	8.30684	9.06914	7.2318	1113	1471	1505	932
ADAM18:NM_001190956.1	1452	ADAM metallopeptidase domain 18	0.01	0.01	0.01	0.01	0.654752	0.721854	0.676462	0.525342
ADAM18:NM_014237.2	2399	ADAM metallopeptidase domain 18	0.01	0.01	0.0178947	0.01	1.08178	1.19265	2	0.867972
ADAM19:NM_033274.3	6482	ADAM metallopeptidase domain 19	12.0837	33.2662	5.38437	4.06784	3532	10720	1626	954
ADAM1A:NR_036636.1	2840	ADAM metallopeptidase domain 1A, pseudogene	0.421663	0.375383	0.718007	0.447676	54	53	95	46
ADAM20:NM_003814.4	2807	ADAM metallopeptidase domain 20	0.110605	0.143319	0.665274	0.059079	14	20	87	6
ADAM20P1:NR_037933.1	3042	ADAM metallopeptidase domain 20 pseudogene 1	0.131221	0.145472	0.627992	0.0272575	18	22	89	3
ADAM21:NM_003813.3	2666	ADAM metallopeptidase domain 21	0.266183	0.173534	0.418665	0.0829381	32	23	52	8
ADAM21P1:NR_003951.1	2049	ADAM metallopeptidase domain 21 pseudogene 1	0.064938	0.0589015	0.199038	0.01	6	6	19	0.74134
ADAM22:NM_004194.3	2880	ADAM metallopeptidase domain 22	0.385006	0.370169	0.044718	0.01	50	53	6	1.042
ADAM22:NM_016351.4	9226	ADAM metallopeptidase domain 22	0.706682	0.449129	0.065143	0.0119831	294	206	28	4
ADAM22:NM_021721.3	2772	ADAM metallopeptidase domain 22	0.368006	0.275745	0.0154867	0.01	46	38	2	1.00293
ADAM22:NM_021722.4	9313	ADAM metallopeptidase domain 22	0.666743	0.388777	0.0437913	0.0178068	280	180	19	6
ADAM22:NM_021723.3	9334	ADAM metallopeptidase domain 22	0.629605	0.426692	0.0505916	0.0266501	265	198	22	9
ADAM23:NM_003812.2	3059	ADAM metallopeptidase domain 23	0.0144991	0.01	1.67002	1.62636	2	1.52077	238	180
ADAM28:NM_014265.4	3220	ADAM metallopeptidase domain 28	0.01	0.0249874	0.613275	0.01	1.452	4	92	1.16501
ADAM28:NM_021777.3	2108	ADAM metallopeptidase domain 28	0.01	0.01	0.478576	0.01	0.950562	1.04798	47	0.762687
ADAM29:NM_001130703.1	3244	ADAM metallopeptidase domain 29	0.01	0.0124013	0.01	0.01	1.46282	2	1.51132	1.1737
ADAM29:NM_001130704.1	3219	ADAM metallopeptidase domain 29	0.01	0.01	0.01	0.01	1.45155	1.60031	1.49968	1.16465
ADAM29:NM_001130705.1	3138	ADAM metallopeptidase domain 29	0.01	0.01	0.01	0.01	1.41502	1.56004	1.46194	1.13535
ADAM29:NM_014269.4	3325	ADAM metallopeptidase domain 29	0.01	0.01	0.01	0.01	1.49935	1.65301	1.54906	1.203
ADAM2:NM_001464.3	2642	ADAM metallopeptidase domain 2	0.01	0.01	0.01	0.01	1.19136	1.31346	1.23086	0.955891
ADAM30:NM_021794.3	3006	ADAM metallopeptidase domain 30	0.01	0.01	0.0214218	0.01	1.3555	1.49442	3	1.08759
ADAM32:NM_145004.5	2732	ADAM metallopeptidase domain 32	0.730553	0.706818	0.141421	0.0607009	90	96	18	6
ADAM33:NM_025220.2	3524	ADAM metallopeptidase domain 33	0.0503436	0.0570797	0.846647	2.18039	8	10	139	278
ADAM33:NM_153202.1	3444	ADAM metallopeptidase domain 33	0.0386347	0.0467244	0.828919	2.19893	6	8	133	274
ADAM3A:NR_001569.3	2434	ADAM metallopeptidase domain 3A |pseudogene|	0.01	0.01	0.01	0.01	1.09757	1.21005	1.13396	0.880635
ADAM3A:NR_024106.2	2529	ADAM metallopeptidase domain 3A |pseudogene|	0.01	0.01	0.01	0.01	1.1404	1.25728	1.17822	0.915007
ADAM3A:NR_024107.2	2672	ADAM metallopeptidase domain 3A |pseudogene|	0.01	0.01	0.01	0.01	1.20489	1.32837	1.24484	0.966745
ADAM3A:NR_073423.1	2777	ADAM metallopeptidase domain 3A |pseudogene|	0.01	0.0144868	0.01	0.01	1.25224	2	1.29376	1.00473
ADAM5:NR_001448.1	1718	ADAM metallopeptidase domain 5, pseudogene	0.01	0.01	0.01	0.01	0.774699	0.854094	0.800386	0.621582
ADAM6:NR_002224.1	1842	ADAM metallopeptidase domain 6, pseudogene	0.01	0.01	0.0116529	0.01	0.830615	0.91574	1	0.666446
ADAM7:NM_003817.3	3397	ADAM metallopeptidase domain 7	0.01	0.01	0.01	0.01	1.53181	1.6888	1.5826	1.22905
ADAM8:NM_001109.4	3302	ADAM metallopeptidase domain 8	0.0537283	0.0182752	0.0325025	0.01	8	3	5	1.19468
ADAM8:NM_001164489.1	3149	ADAM metallopeptidase domain 8	0.0352117	0.01	0.0477143	0.01	5	1.56551	7	1.13933
ADAM8:NM_001164490.1	3032	ADAM metallopeptidase domain 8	0.0146282	0.01	0.0212381	0.01	2	1.50734	3	1.097
ADAM9:NM_003816.2	4102	ADAM metallopeptidase domain 9	9.51496	6.51208	8.68109	27.6998	1760	1328	1659	4111
ADAM9:NR_027638.1	3957	ADAM metallopeptidase domain 9	7.74519	5.76962	6.80229	24.7195	1382	1135	1254	3539
ADAM9:NR_027639.1	3912	ADAM metallopeptidase domain 9	7.32409	5.75372	6.74336	22.2978	1292	1119	1229	3156
ADAM9:NR_027878.1	3992	ADAM metallopeptidase domain 9	8.53834	6.01128	6.87169	24.3643	1537	1193	1278	3519
ADAMDEC1:NM_001145271.1	2438	ADAM-like, decysin 1	0.01	0.01	0.044021	0.01	1.09937	1.21204	5	0.882083
ADAMDEC1:NM_001145272.1	2229	ADAM-like, decysin 1	0.01	0.01	0.0962971	0.01	1.00513	1.10814	10	0.806465
ADAMDEC1:NM_014479.3	2348	ADAM-like, decysin 1	0.01	0.01	0.05485	0.01	1.05879	1.1673	6	0.84952
ADAMTS10:NM_030957.2	4237	ADAM metallopeptidase with thrombospondin type 1 motif, 10	0.0994455	0.0284846	0.238102	0.045663	19	6	47	7
ADAMTS12:NM_030955.2	4955	ADAM metallopeptidase with thrombospondin type 1 motif, 12	0.0179022	0.01	9.49122	2.54916	4	2.46335	2191	457
ADAMTS13:NM_139025.3	4941	ADAM metallopeptidase with thrombospondin type 1 motif, 13	0.112206	0.0529232	0.0564744	0.01	25	13	13	1.78768
ADAMTS13:NM_139026.3	4680	ADAM metallopeptidase with thrombospondin type 1 motif, 13	0.061601	0.0472785	0.0458646	0.0118116	13	11	10	2
ADAMTS13:NM_139027.3	4773	ADAM metallopeptidase with thrombospondin type 1 motif, 13	0.0696931	0.0337144	0.0404739	0.0115815	15	8	9	2
ADAMTS13:NR_024514.1	2979	ADAM metallopeptidase with thrombospondin type 1 motif, 13	0.0521096	0.0472656	0.0288213	0.01	7	7	4	1.07782
ADAMTS14:NM_080722.3	5260	ADAM metallopeptidase with thrombospondin type 1 motif, 14	0.615541	0.347995	0.208117	0.373076	146	91	51	71
ADAMTS14:NM_139155.2	5269	ADAM metallopeptidase with thrombospondin type 1 motif, 14	0.610281	0.484834	0.154803	0.38293	145	127	38	73
ADAMTS15:NM_139055.2	5676	ADAM metallopeptidase with thrombospondin type 1 motif, 15	0.0273493	0.01	0.01	0.121737	7	2.82179	2.64435	25
ADAMTS16:NM_139056.2	4974	ADAM metallopeptidase with thrombospondin type 1 motif, 16	0.124837	0.04044	0.01	0.01	28	10	2.3173	1.79962
ADAMTS17:NM_139057.2	6331	ADAM metallopeptidase with thrombospondin type 1 motif, 17	0.322259	0.257353	0.308527	0.157165	92	81	91	36
ADAMTS18:NM_199355.2	5922	ADAM metallopeptidase with thrombospondin type 1 motif, 18	0.0224684	0.01	0.01	0.01	6	2.94409	2.75896	2.14261
ADAMTS19:NM_133638.3	5089	ADAM metallopeptidase with thrombospondin type 1 motif, 19	0.01	0.01	0.577845	6.25669	2.29479	2.52997	137	1152
ADAMTS1:NM_006988.3	4652	ADAM metallopeptidase with thrombospondin type 1 motif, 1	0.100108	0.108098	34.8085	160.369	21	25	7544	26992
ADAMTS20:NM_025003.3	5733	ADAM metallopeptidase with thrombospondin type 1 motif, 20	0.01	0.01	0.0336964	0.0241053	2.58519	2.85013	9	5
ADAMTS2:NM_014244.4	6762	ADAM metallopeptidase with thrombospondin type 1 motif, 2	0.160698	0.0356963	1.96172	4.11194	49	12	618	1006
ADAMTS2:NM_021599.2	2052	ADAM metallopeptidase with thrombospondin type 1 motif, 2	0.183722	0.235262	1.11926	2.82857	17	24	107	210
ADAMTS3:NM_014243.2	5836	ADAM metallopeptidase with thrombospondin type 1 motif, 3	0.01	0.01	0.371475	0.203647	2.63163	2.90134	101	43
ADAMTS4:NM_005099.4	4344	ADAM metallopeptidase with thrombospondin type 1 motif, 4	0.53603	0.83812	1.65037	0.572634	105	181	334	90
ADAMTS5:NM_007038.3	9655	ADAM metallopeptidase with thrombospondin type 1 motif, 5	0.018375	0.0583342	18.0921	15.5157	8	28	8138	5420
ADAMTS6:NM_197941.2	7272	ADAM metallopeptidase with thrombospondin type 1 motif, 6	0.170775	0.160432	2.68013	1.73315	56	58	908	456
ADAMTS7:NM_014272.3	5494	ADAM metallopeptidase with thrombospondin type 1 motif, 7	0.427865	0.278254	0.531342	0.714372	106	76	136	142
ADAMTS8:NM_007037.4	3679	ADAM metallopeptidase with thrombospondin type 1 motif, 8	0.01	0.01	0.01	4.19959	1.65898	1.829	1.71398	559
ADAMTS9-AS2:NR_038264.1	2232	ADAMTS9 antisense RNA 2	0.01	0.01	0.865509	0.222896	1.00648	1.10963	90	18
ADAMTS9:NM_182920.1	7314	ADAM metallopeptidase with thrombospondin type 1 motif, 9	0.01	0.0137509	1.51432	3.65423	3.29811	5	516	967
ADAMTSL1:NM_001040272.5	7842	ADAMTS-like 1	0.01	0.01	0.0328457	0.105735	3.5362	3.89861	12	30
ADAMTSL1:NM_052866.4	1889	ADAMTS-like 1	0.01	0.01	0.0454518	0.0585265	0.851809	0.939106	4	4
ADAMTSL2:NM_001145320.1	4075	ADAMTS-like 2	0.413596	0.533106	0.895457	0.379826	76	108	170	56
ADAMTSL2:NM_014694.3	3732	ADAMTS-like 2	0.01	0.01	0.01	0.01	1.68287	1.85534	1.73867	1.35026
ADAMTSL3:NM_207517.2	7336	ADAMTS-like 3	0.01	0.01	0.0117037	0.01	3.30803	3.64705	4	2.65421
ADAMTSL4:NM_019032.4	4209	ADAMTS-like 4	0.184408	0.0764642	0.229486	0.722334	35	16	45	110
ADAMTSL4:NM_025008.3	2897	ADAMTS-like 4	0.0459296	0.0763768	0.170413	0.391165	6	11	23	41
ADAMTSL5:NM_213604.2	2867	ADAMTS-like 5	1.62436	1.30498	1.11553	1.83168	210	186	149	190
ADAP1:NM_006869.2	2338	ArfGAP with dual PH domains 1	0.218159	0.172069	0.0918077	0.130039	23	20	10	11
ADAP2:NM_018404.2	2757	ArfGAP with dual PH domains 2	2.03504	2.38577	0.202423	0.300752	253	327	26	30
ADAR:NM_001025107.2	6542	adenosine deaminase, RNA-specific	3.18306	3.51441	4.00944	3.29118	939	1143	1222	779
ADAR:NM_001111.4	6672	adenosine deaminase, RNA-specific	3.04792	3.13541	3.69647	3.14006	917	1040	1149	758
ADAR:NM_001193495.1	6714	adenosine deaminase, RNA-specific	3.24685	3.51126	4.5749	3.17393	983	1172	1431	771
ADAR:NM_015840.3	6602	adenosine deaminase, RNA-specific	3.11382	3.126	4.09005	3.20266	927	1026	1258	765
ADAR:NM_015841.3	6542	adenosine deaminase, RNA-specific	3.03391	3.17004	3.87164	3.12641	895	1031	1180	740
ADARB1:NM_001112.3	6912	adenosine deaminase, RNA-specific, B1	0.182878	0.116405	0.155271	0.367882	57	40	50	92
ADARB1:NM_001160230.1	3477	adenosine deaminase, RNA-specific, B1	0.184962	0.161983	0.179026	0.413355	29	28	29	52
ADARB1:NM_015833.3	7032	adenosine deaminase, RNA-specific, B1	0.176603	0.160187	0.225879	0.357674	56	56	74	91
ADARB1:NM_015834.3	3597	adenosine deaminase, RNA-specific, B1	0.172627	0.268422	0.292401	0.437985	28	48	49	57
ADARB1:NR_027672.1	4012	adenosine deaminase, RNA-specific, B1	0.215573	0.115315	0.187254	0.282454	39	23	35	41
ADARB1:NR_027673.1	5062	adenosine deaminase, RNA-specific, B1	0.153333	0.131132	0.182335	0.354908	35	33	43	65
ADARB1:NR_027674.1	4942	adenosine deaminase, RNA-specific, B1	0.152569	0.162808	0.251912	0.279635	34	40	58	50
ADARB1:NR_073200.1	5062	adenosine deaminase, RNA-specific, B1	0.175238	0.154974	0.233219	0.327607	40	39	55	60
ADARB2-AS1:NR_033387.1	653	ADARB2 antisense RNA 1	0.01	0.01	0.01	0.01	0.294458	0.324635	0.304221	0.236259
ADARB2:NM_018702.3	8426	adenosine deaminase, RNA-specific, B2	0.0605336	0.0763916	0.147751	0.029522	23	32	58	9
ADAT1:NM_012091.3	3545	adenosine deaminase, tRNA-specific 1	1.72031	1.48663	2.44618	1.17729	275	262	404	151
ADAT1:NR_036460.1	3603	adenosine deaminase, tRNA-specific 1	1.43411	1.45711	2.35319	1.24273	233	261	395	162
ADAT2:NM_182503.2	6262	adenosine deaminase, tRNA-specific 2	3.28289	2.28388	1.34368	1.13434	927	711	392	257
ADAT3:NM_138422.2	1632	adenosine deaminase, tRNA-specific 3	0.17665	0.295807	0.368266	0.0338715	13	24	28	2
ADC:NM_052998.2	2192	arginine decarboxylase	0.647484	0.330354	0.861719	0.252182	64	36	88	20
ADCK1:NM_001142545.1	2037	aarF domain containing kinase 1	0.304829	0.375241	0.684929	0.529173	28	38	65	39
ADCK1:NM_020421.3	2249	aarF domain containing kinase 1	0.463445	0.339869	0.648997	0.380975	47	38	68	31
ADCK2:NM_052853.3	2376	aarF domain containing kinase 2	1.38135	1.51539	0.831122	1.0702	148	179	92	92
ADCK3:NM_020247.4	2932	aarF domain containing kinase 3	4.59864	1.90721	1.77164	1.01809	608	278	242	108
ADCK4:NM_001142555.2	2082	aarF domain containing kinase 4	0.138469	0.135258	0.216502	0.238955	13	14	21	18
ADCK4:NM_024876.3	2458	aarF domain containing kinase 4	0.180442	0.204586	0.139721	0.179913	20	25	16	16
ADCK5:NM_174922.3	1969	aarF domain containing kinase 5	1.02491	0.612947	0.76309	0.547449	91	60	70	39
ADCY10:NM_001167749.1	4966	adenylate cyclase 10 |soluble|	0.0178625	0.01	0.0475455	0.01	4	2.46882	11	1.79673
ADCY10:NM_018417.4	5421	adenylate cyclase 10 |soluble|	0.0286358	0.01	0.0633525	0.01	7	2.69502	16	1.96135
ADCY10P1:NR_026938.2	4572	adenylate cyclase 10 |soluble| pseudogene 1	0.169766	0.228778	0.47887	0.0846343	35	52	102	14
ADCY1:NM_021116.2	12499	adenylate cyclase 1 |brain|	0.12952	0.16415	0.257596	0.143735	73	102	150	65
ADCY2:NM_020546.2	6553	adenylate cyclase 2 |brain|	0.0507623	0.0583218	0.114644	0.0801379	15	19	35	19
ADCY3:NM_004036.3	4402	adenylate cyclase 3	2.33753	1.63588	0.81431	2.15362	464	358	167	343
ADCY4:NM_001198568.1	3720	adenylate cyclase 4	0.01	0.01	0.01	0.01	1.67746	1.84938	1.73308	1.34592
ADCY4:NM_001198592.1	3419	adenylate cyclase 4	0.01	0.01	0.01	0.01	1.54173	1.69974	1.59285	1.23701
ADCY4:NM_139247.3	3415	adenylate cyclase 4	0.01	0.01	0.01	0.01	1.53993	1.69775	1.59099	1.23557
ADCY5:NM_001199642.1	5123	adenylate cyclase 5	0.0216439	0.01	0.01	0.0215804	5	2.54687	2.38672	4
ADCY5:NM_183357.2	6098	adenylate cyclase 5	0.0254566	0.01	0.01	0.027195	7	3.03159	2.84095	6
ADCY6:NM_015270.3	6572	adenylate cyclase 6	0.610761	0.615199	1.49913	1.09766	181	201	459	261
ADCY6:NM_020983.2	5877	adenylate cyclase 6	0.335834	0.400449	1.13952	0.874745	89	117	312	186
ADCY7:NM_001114.3	6138	adenylate cyclase 7	1.65112	1.11094	1.08407	2.15692	457	339	310	479
ADCY8:NM_001115.2	4107	adenylate cyclase 8 |brain|	0.01	0.01	0.130659	0.01	1.85197	2.04177	25	1.48594
ADCY9:NM_001116.3	7733	adenylate cyclase 9	0.992243	0.756941	2.17339	5.55785	346	291	783	1555
ADCYAP1:NM_001099733.1	3187	adenylate cyclase activating polypeptide 1 |pituitary|	0.01	0.01	0.01	0.01	1.43712	1.5844	1.48477	1.15308
ADCYAP1:NM_001117.3	3159	adenylate cyclase activating polypeptide 1 |pituitary|	0.01	0.01	0.01	0.01	1.42449	1.57048	1.47172	1.14294
ADCYAP1R1:NM_001118.4	6509	adenylate cyclase activating polypeptide 1 |pituitary| receptor type I	0.01	0.01	0.01	0.01	2.93511	3.23591	3.03243	2.35499
ADCYAP1R1:NM_001199635.1	6582	adenylate cyclase activating polypeptide 1 |pituitary| receptor type I	0.01	0.01	0.01	0.01	2.96803	3.27221	3.06644	2.38141
ADCYAP1R1:NM_001199636.1	6582	adenylate cyclase activating polypeptide 1 |pituitary| receptor type I	0.01	0.01	0.01	0.01	2.96803	3.27221	3.06644	2.38141
ADCYAP1R1:NM_001199637.1	6432	adenylate cyclase activating polypeptide 1 |pituitary| receptor type I	0.01	0.01	0.01	0.01	2.90039	3.19763	2.99656	2.32714
ADD1:NM_001119.4	3962	adducin 1 |alpha|	1.88628	1.76678	2.99053	5.02276	337	348	552	720
ADD1:NM_014189.3	4052	adducin 1 |alpha|	1.93742	1.97078	2.83405	4.66564	354	397	535	684
ADD1:NM_014190.3	3992	adducin 1 |alpha|	1.53879	1.85932	2.99494	4.81192	277	369	557	695
ADD1:NM_176801.2	4082	adducin 1 |alpha|	1.67328	1.8331	2.6397	4.65843	308	372	502	688
ADD2:NM_001185054.1	3787	adducin 2 |beta|	0.01	0.01	0.01	0.01	1.70768	1.88269	1.7643	1.37016
ADD2:NM_001185055.1	3707	adducin 2 |beta|	0.01	0.01	0.01	0.01	1.6716	1.84292	1.72703	1.34121
ADD2:NM_001617.3	4033	adducin 2 |beta|	0.01	0.01	0.01	0.01	1.8186	2.00498	1.8789	1.45916
ADD2:NM_017482.3	3826	adducin 2 |beta|	0.01	0.01	0.01	0.01	1.72526	1.90208	1.78247	1.38427
ADD2:NM_017488.3	4119	adducin 2 |beta|	0.01	0.01	0.0104223	0.01	1.85738	2.04774	2	1.49028
ADD3:NM_001121.2	4358	adducin 3 |gamma|	3.19567	3.28171	12.0031	7.81354	628	711	2437	1232
ADD3:NM_016824.3	4454	adducin 3 |gamma|	3.78402	3.70775	11.7829	7.13008	760	821	2445	1149
ADD3:NM_019903.3	4195	adducin 3 |gamma|	3.17711	3.61061	12.2443	7.97219	601	753	2393	1210
ADGB:NM_024694.3	5292	androglobin	0.01	0.026607	0.0162242	0.01	2.38633	7	4	1.91468
ADH1A:NM_000667.3	1502	alcohol dehydrogenase 1A |class I|, alpha polypeptide	0.01	0.0133921	0.0142907	0.294425	0.677298	1	1	16
ADH1B:NM_000668.4	2689	alcohol dehydrogenase 1B |class I|, beta polypeptide	0.01	0.0149609	0.0159648	3.83392	1.21255	2	2	373
ADH1C:NM_000669.3	1482	alcohol dehydrogenase 1C |class I|, gamma polypeptide	0.01	0.01	0.01	0.615446	0.66828	0.736768	0.690438	33
ADH4:NM_000670.3	1980	alcohol dehydrogenase 4 |class II|, pi polypeptide	0.246404	0.51811	0.997347	0.390856	22	51	92	28
ADH5:NM_000671.3	2644	alcohol dehydrogenase 5 |class III|, chi polypeptide	24.1977	25.3186	26.9444	67.3626	2885	3328	3319	6444
ADH6:NM_000672.3	1400	alcohol dehydrogenase 6 |class V|	0.0475207	0.0718388	0.168651	0.454072	3	5	11	23
ADH6:NM_001102470.1	2803	alcohol dehydrogenase 6 |class V|	0.0316466	0.0574095	0.0612619	0.207072	4	8	8	21
ADH7:NM_000673.4	2292	alcohol dehydrogenase 7 |class IV|, mu or sigma polypeptide	0.01	0.01	0.01	0.01	1.03353	1.13946	1.0678	0.829259
ADH7:NM_001166504.1	2112	alcohol dehydrogenase 7 |class IV|, mu or sigma polypeptide	0.01	0.01	0.01	0.01	0.952366	1.04997	0.983944	0.764134
ADHFE1:NM_144650.2	1907	alcohol dehydrogenase, iron containing, 1	0.197692	0.263698	0.832922	0.565247	17	25	74	39
ADI1:NM_018269.3	1685	acireductone dioxygenase 1	7.75185	8.55927	23.2353	26.3269	589	717	1824	1605
ADIG:NM_001018082.1	770	adipogenin	0.01	0.01	0.01	0.01	0.347217	0.382801	0.35873	0.27859
ADIPOQ-AS1:NR_046662.1	3443	ADIPOQ antisense RNA 1	0.244758	0.444011	0.847862	0.16858	38	76	136	21
ADIPOQ:NM_001177800.1	4629	adiponectin, C1Q and collagen domain containing	0.229956	0.295487	0.486884	0.185097	48	68	105	31
ADIPOQ:NM_004797.3	4578	adiponectin, C1Q and collagen domain containing	0.208297	0.289992	0.492308	0.25357	43	66	105	42
ADIPOR1:NM_015999.4	2182	adiponectin receptor 1	8.40506	7.42093	14.254	8.25881	827	805	1449	652
ADIPOR1:NR_046083.1	2132	adiponectin receptor 1	8.62298	7.46288	15.2427	8.84141	829	791	1514	682
ADIPOR2:NM_024551.2	3972	adiponectin receptor 2	5.88466	5.95546	6.20378	5.22583	1054	1176	1148	751
ADK:NM_001123.3	2288	adenosine kinase	3.00466	2.75173	2.10143	2.07777	310	313	224	172
ADK:NM_001202449.1	2234	adenosine kinase	2.68022	2.59314	1.55652	1.79395	270	288	162	145
ADK:NM_001202450.1	1878	adenosine kinase	2.37351	2.62414	1.8973	2.19288	201	245	166	149
ADK:NM_006721.3	2049	adenosine kinase	2.88974	2.75855	2.0218	2.21221	267	281	193	164
ADM2:NM_001253845.1	4032	adrenomedullin 2	0.731511	0.364183	1.09133	0.58267	133	73	205	85
ADM2:NM_024866.5	4273	adrenomedullin 2	0.788861	0.362473	1.08001	0.659769	152	77	215	102
ADM5:NM_001101340.1	2112	adrenomedullin 5 |putative|	0.451507	0.371439	0.101632	0.0523468	43	39	10	4
ADM:NM_001124.1	1449	adrenomedullin	4.16285	5.33065	48.9583	77.9008	272	384	3305	4084
ADNP2:NM_014913.3	5393	ADNP homeobox 2	8.17066	7.47081	4.68457	2.87513	1987	2003	1177	561
ADNP:NM_015339.2	4713	activity-dependent neuroprotector homeobox	8.20144	8.21581	9.19523	5.04342	1743	1925	2019	860
ADNP:NM_181442.1	4538	activity-dependent neuroprotector homeobox	8.34178	8.19577	9.10994	5.59726	1707	1849	1926	919
ADO:NM_032804.5	3739	2-aminoethanethiol |cysteamine| dioxygenase	2.37244	2.44778	2.52019	2.38765	400	455	439	323
ADORA1:NM_000674.2	2922	adenosine A1 receptor	0.0910733	0.0963751	0.477482	0.331064	12	14	65	35
ADORA1:NM_001048230.1	2772	adenosine A1 receptor	0.0880014	0.065308	0.418142	0.35895	11	9	54	36
ADORA2A-AS1:NR_028483.1	1769	ADORA2A antisense RNA 1	0.313402	0.386606	0.582421	0.203114	25	34	48	13
ADORA2A-AS1:NR_028484.1	2568	ADORA2A antisense RNA 1	0.0172713	0.01	0.125378	0.01	2	1.27667	15	0.929117
ADORA2A:NM_000675.4	2574	adenosine A2a receptor	0.112002	0.132849	1.11743	0.01	13	17	134	0.931288
ADORA2B:NM_000676.2	1885	adenosine A2b receptor	5.55291	6.31724	8.47198	7.96183	472	592	744	543
ADORA3:NM_000677.3	2252	adenosine A3 receptor	0.01	0.017864	0.01	0.01	1.0155	2	1.04917	0.814787
ADORA3:NM_001081976.1	1172	adenosine A3 receptor	0.01	0.01	0.01	0.01	0.528491	0.582654	0.546014	0.424036
ADORA3:NM_020683.6	2153	adenosine A3 receptor	0.01	0.01	0.01	0.0128375	0.970854	1.07035	1.00305	1
ADPGK-AS1:NR_040107.1	2730	ADPGK antisense RNA 1	0.105602	0.162098	0.330225	0.0809938	13	22	42	8
ADPGK:NM_031284.4	2565	ADP-dependent glucokinase	1.6254	1.26257	4.20088	3.01714	188	161	502	280
ADPGK:NR_023318.1	2772	ADP-dependent glucokinase	1.60002	1.16103	4.28209	2.53259	200	160	553	254
ADPGK:NR_023319.1	2279	ADP-dependent glucokinase	1.32338	1.49162	4.7469	3.22598	136	169	504	266
ADPRH:NM_001125.2	3442	ADP-ribosylarginine hydrolase	0.161072	0.227914	0.0873053	0.0883296	25	39	14	11
ADPRHL1:NM_138430.3	1705	ADP-ribosylhydrolase like 1	0.23412	0.259547	0.0503569	0.01	18	22	4	0.616879
ADPRHL1:NM_199162.1	1882	ADP-ribosylhydrolase like 1	0.471336	0.406145	0.148268	0.0587442	40	38	13	4
ADPRHL2:NM_017825.2	1692	ADP-ribosylhydrolase like 2	2.12327	1.83079	1.49694	2.51562	162	154	118	154
ADPRM:NM_020233.4	1518	ADP-ribose/CDP-alcohol diphosphatase, manganese-dependent	1.57776	1.36484	3.53502	3.04067	108	103	250	167
ADRA1A:NM_000680.2	2281	adrenoceptor alpha 1A	0.01	0.01	0.01	0.01	1.02857	1.13399	1.06268	0.825279
ADRA1A:NM_033302.2	2089	adrenoceptor alpha 1A	0.01	0.01	0.01	0.01	0.941995	1.03854	0.973229	0.755812
ADRA1A:NM_033303.3	2304	adrenoceptor alpha 1A	1.13577	1.14368	1.73282	0.791746	118	131	186	66
ADRA1A:NM_033304.2	2001	adrenoceptor alpha 1A	0.01	0.01	0.0214539	0.01	0.902313	0.994786	2	0.723973
ADRA1B:NM_000679.3	2262	adrenoceptor alpha 1B	0.01	0.01	0.01	0.513193	1.02001	1.12454	1.05383	42
ADRA1D:NM_000678.3	2666	adrenoceptor alpha 1D	0.0332728	0.01	0.0483075	0.0311018	4	1.32539	6	3
ADRA2A:NM_000681.3	3889	adrenoceptor alpha 2A	0.01	0.01	0.0551932	0.063963	1.75367	1.9334	10	9
ADRA2B:NM_000682.5	3288	adrenoceptor alpha 2B	0.0472124	0.0122353	0.0326409	0.01	7	2	5	1.18962
ADRA2C:NM_000683.3	1958	adrenoceptor alpha 2C	1.03067	0.934859	0.0657752	0.028232	91	91	6	2
ADRB1:NM_000684.2	2862	adrenoceptor beta 1	0.240205	0.217876	0.01	0.01	31	31	1.33336	1.03549
ADRB2:NM_000024.5	2058	adrenoceptor beta 2, surface	0.193962	0.136836	1.42889	2.0548	18	14	137	153
ADRB3:NM_000025.2	2652	adrenoceptor beta 3	0.01	0.01	0.0161875	0.01	1.19587	1.31843	2	0.959509
ADRBK1:NM_001619.3	3452	adrenergic, beta, receptor kinase 1	1.42617	0.978939	0.845652	0.912764	222	168	136	114
ADRBK2:NM_005160.3	9068	adrenergic, beta, receptor kinase 2	2.78305	1.8988	0.802438	0.37795	1138	856	339	124
ADRM1:NM_007002.2	1410	adhesion regulating molecule 1	8.55598	10.2857	13.5486	8.8406	544	721	890	451
ADRM1:NM_175573.1	1406	adhesion regulating molecule 1	8.29641	10.7585	13.2207	9.25891	526	752	866	471
ADSL:NM_000026.2	1565	adenylosuccinate lyase	11.0527	11.0792	5.78791	9.4132	780	862	422	533
ADSL:NM_001123378.1	1388	adenylosuccinate lyase	6.31099	6.37647	3.72693	5.45614	395	440	241	274
ADSS:NM_001126.3	2791	adenylosuccinate synthase	5.97514	7.02687	16.0273	8.19964	752	975	2084	828
ADSSL1:NM_152328.3	1769	adenylosuccinate synthase like 1	0.80231	0.261527	0.29121	0.109369	64	23	24	7
ADSSL1:NM_199165.1	1812	adenylosuccinate synthase like 1	0.746555	0.233119	0.225071	0.0762669	61	21	19	5
ADTRP:NM_001143948.1	1866	androgen-dependent TFPI-regulating protein	0.0118844	0.01	0.276072	0.0444359	1	0.927672	24	3
ADTRP:NM_032744.3	1812	androgen-dependent TFPI-regulating protein	0.0122386	0.0111009	0.402758	0.0915203	1	1	34	6
AEBP1:NM_001129.3	4082	AE binding protein 1	0.0217309	0.049277	11.3318	12.6279	4	10	2155	1865
AEBP2:NM_001114176.1	5099	AE binding protein 2	1.02205	1.19529	2.08795	1.18709	235	303	496	219
AEBP2:NM_001267043.1	4549	AE binding protein 2	1.17975	1.33539	2.14694	1.28201	242	302	455	211
AEBP2:NM_153207.4	5660	AE binding protein 2	1.20677	1.18699	1.96443	1.25988	308	334	518	258
AEN:NM_022767.3	3122	apoptosis enhancing nuclease	3.38825	4.05905	8.47722	7.51622	477	630	1233	849
AES:NM_001130.5	1687	amino-terminal enhancer of split	3.65443	2.73047	3.05365	5.12807	278	229	240	313
AES:NM_198969.1	1754	amino-terminal enhancer of split	3.17347	2.5459	2.63107	4.75885	251	222	215	302
AES:NM_198970.1	1684	amino-terminal enhancer of split	3.50291	2.49644	2.65121	4.61199	266	209	208	281
AFAP1-AS1:NR_026892.1	6802	AFAP1 antisense RNA 1	0.104329	0.236576	0.47019	0.26412	32	80	149	65
AFAP1:NM_001134647.1	7772	actin filament associated protein 1	0.784675	0.745379	2.42761	3.60959	275	288	879	1015
AFAP1:NM_198595.2	7522	actin filament associated protein 1	0.816651	0.708647	2.42269	3.69649	277	265	849	1006
AFAP1L1:NM_001146337.1	4094	actin filament associated protein 1-like 1	0.222088	0.0982651	0.115345	0.243041	41	20	22	36
AFAP1L1:NM_152406.2	4212	actin filament associated protein 1-like 1	0.263252	0.0764098	0.147786	0.249356	50	16	29	38
AFAP1L2:NM_001001936.1	3982	actin filament associated protein 1-like 2	0.0445532	0.0151543	0.194055	0.0971743	8	3	36	14
AFAP1L2:NM_032550.2	3972	actin filament associated protein 1-like 2	0.0223327	0.0101283	0.151312	0.0835019	4	2	28	12
AFF1:NM_001166693.1	9285	AF4/FMR2 family, member 1	2.81115	3.10659	6.17238	2.47368	1177	1434	2670	831
AFF1:NM_005935.2	9378	AF4/FMR2 family, member 1	2.74544	2.77121	5.92578	2.33421	1161	1292	2589	792
AFF2:NM_001169122.1	13641	AF4/FMR2 family, member 2	0.01	0.01	0.01	0.01	6.15115	6.78155	6.3551	4.93539
AFF2:NM_001169123.1	13716	AF4/FMR2 family, member 2	0.01	0.01	0.01	0.01	6.18497	6.81884	6.39005	4.96253
AFF2:NM_001169124.1	13641	AF4/FMR2 family, member 2	0.01	0.01	0.01	0.01	6.15115	6.78155	6.3551	4.93539
AFF2:NM_001169125.1	13629	AF4/FMR2 family, member 2	0.01	0.01	0.01	0.01	6.14574	6.77558	6.34951	4.93105
AFF2:NM_001170628.1	12280	AF4/FMR2 family, member 2	0.01	0.01	0.01	0.01	5.53743	6.10494	5.72104	4.44298
AFF2:NM_002025.3	13746	AF4/FMR2 family, member 2	0.01	0.01	0.01	0.01	6.1985	6.83375	6.40402	4.97338
AFF3:NM_001025108.1	8122	AF4/FMR2 family, member 3	0.196589	0.227846	0.531198	1.51433	72	92	201	445
AFF3:NM_002285.2	8142	AF4/FMR2 family, member 3	0.182488	0.237169	0.535166	1.7109	67	96	203	504
AFF4:NM_014423.3	9580	AF4/FMR2 family, member 4	5.49316	6.15204	33.6914	15.415	2373	2930	15037	5343
AFG3L1P:NR_003226.1	3178	AFG3 ATPase family member 3-like 1 |S. cerevisiae|, pseudogene	1.02578	1.43045	0.668659	0.339184	147	226	99	39
AFG3L1P:NR_003227.1	2939	AFG3 ATPase family member 3-like 1 |S. cerevisiae|, pseudogene	1.10165	1.36198	0.679214	0.329149	146	199	93	35
AFG3L1P:NR_003228.1	1941	AFG3 ATPase family member 3-like 1 |S. cerevisiae|, pseudogene	0.434158	0.839415	0.53081	0.156636	38	81	48	11
AFG3L2:NM_006796.2	3212	AFG3 ATPase family member 3-like 2 |S. cerevisiae|	7.6982	7.47106	8.72084	7.68423	1115	1193	1305	893
AFM:NM_001133.2	1997	afamin	0.01	0.01	0.0107484	0.01	0.900509	0.992798	1	0.722526
AFMID:NM_001010982.4	1734	arylformamidase	3.91347	4.2225	2.73569	2.08808	306	364	221	131
AFMID:NM_001145526.2	1752	arylformamidase	3.41759	3.59358	2.43805	2.22438	270	313	199	141
AFMID:NR_027083.1	632	arylformamidase	0.350892	1.30492	0.169815	0.218664	10	41	5	5
AFP:NM_001134.1	2032	alpha-fetoprotein	0.01	0.01	0.0739431	0.0136019	0.916292	1.0102	7	1
AFTPH:NM_001002243.2	4042	aftiphilin	1.90381	1.97566	4.10494	1.34025	347	397	773	196
AFTPH:NM_017657.4	4042	aftiphilin	2.07938	1.90101	3.90314	1.53855	379	382	735	225
AFTPH:NM_203437.3	4122	aftiphilin	1.81844	1.89827	3.85864	1.3947	338	389	741	208
AGA:NM_000027.3	2102	aspartylglucosaminidase	0.295403	0.114833	0.500365	1.43324	28	12	49	109
AGA:NM_001171988.1	2072	aspartylglucosaminidase	0.256869	0.0970795	0.549047	1.09383	24	10	53	82
AGA:NR_033655.1	2033	aspartylglucosaminidase	0.261796	0.138519	0.496231	1.34593	24	14	47	99
AGAP1-IT1:XR_133330.1	664	AGAP1 intronic transcript 1 |non-protein coding|	0.0667962	0.181761	0.290936	0.01	2	6	9	0.240239
AGAP1-IT1:XR_171354.1	664	AGAP1 intronic transcript 1 |non-protein coding|	0.0333981	0.181761	0.51722	0.01	1	6	16	0.240239
AGAP10:XM_001714786.4	2355	ArfGAP with GTPase domain, ankyrin repeat and PH domain 10	0.546169	0.486857	0.966136	0.410773	58	57	106	35
AGAP10:XM_003846493.1	2064	ArfGAP with GTPase domain, ankyrin repeat and PH domain 10	0.440518	0.341095	0.717568	0.241039	41	35	69	18
AGAP11:NM_133447.1	3155	ankyrin repeat and GTPase domain Arf GTPase activating protein 11	0.991082	0.420787	0.415006	0.219011	141	66	61	25
AGAP1:NM_001037131.2	10860	ArfGAP with GTPase domain, ankyrin repeat and PH domain 1	1.12107	0.831637	0.808383	0.717701	549	449	409	282
AGAP1:NM_001244888.1	2172	ArfGAP with GTPase domain, ankyrin repeat and PH domain 1	0.581976	0.444528	0.553416	0.254504	57	48	56	20
AGAP1:NM_014914.4	10709	ArfGAP with GTPase domain, ankyrin repeat and PH domain 1	1.11617	0.839607	0.851851	0.72524	539	447	425	281
AGAP2:NM_001122772.2	5838	ArfGAP with GTPase domain, ankyrin repeat and PH domain 2	0.425445	0.40657	0.102948	0.189374	112	118	28	40
AGAP2:NM_014770.3	4860	ArfGAP with GTPase domain, ankyrin repeat and PH domain 2	0.51106	0.567024	0.136914	0.307102	112	137	31	54
AGAP3:NM_001042535.1	2052	ArfGAP with GTPase domain, ankyrin repeat and PH domain 3	0.367444	0.68618	0.805447	0.727346	34	70	77	54
AGAP3:NM_031946.4	3247	ArfGAP with GTPase domain, ankyrin repeat and PH domain 3	2.10358	1.75935	3.16648	1.56625	308	284	479	184
AGAP4:NM_133446.2	2431	ArfGAP with GTPase domain, ankyrin repeat and PH domain 4	0.802764	0.78606	1.29794	0.545734	88	95	147	48
AGAP5:NM_001144000.1	2426	ArfGAP with GTPase domain, ankyrin repeat and PH domain 5	0.98724	0.638436	1.7784	0.478501	108	77	201	42
AGAP6:NM_001077665.2	2772	ArfGAP with GTPase domain, ankyrin repeat and PH domain 6	1.22402	1.25537	2.76438	0.977141	153	173	357	98
AGAP7:NM_001077685.1	2420	ArfGAP with GTPase domain, ankyrin repeat and PH domain 7	0.769757	0.556899	1.07323	0.354055	84	67	121	31
AGAP7:XM_003960859.1	1397	ArfGAP with GTPase domain, ankyrin repeat and PH domain 7	0.285737	0.345567	0.737511	0.217631	18	24	48	11
AGAP8:NM_001077686.1	2420	ArfGAP with GTPase domain, ankyrin repeat and PH domain 8	0.604809	0.598459	1.05549	0.365476	66	72	119	32
AGAP9:NM_001190810.1	2387	ArfGAP with GTPase domain, ankyrin repeat and PH domain 9	0.706075	0.573025	1.03412	0.289476	76	68	115	25
AGBL1:NM_152336.2	3493	ATP/GTP binding protein-like 1	0.01	0.01	0.01	0.01	1.5751	1.73653	1.62733	1.26379
AGBL2:NM_024783.3	3602	ATP/GTP binding protein-like 2	0.01	0.0167531	0.06555	0.153465	1.62425	3	11	20
AGBL3:NM_178563.3	3542	ATP/GTP binding protein-like 3	0.0563487	0.0908633	0.0787804	0.0234098	9	16	13	3
AGBL4:NM_032785.3	2988	ATP/GTP binding protein-like 4	0.01	0.01	0.01	0.01	1.34738	1.48547	1.39206	1.08108
AGBL5:NM_001035507.2	2442	ATP/GTP binding protein-like 5	2.15225	1.8451	1.07235	1.33555	237	224	122	118
AGBL5:NM_021831.5	3242	ATP/GTP binding protein-like 5	1.79901	1.90477	1.6883	3.17142	263	307	255	372
AGER:NM_001136.4	1500	advanced glycosylation end product-specific receptor	0.0443527	0.107279	0.0715488	0.0184261	3	8	5	1
AGER:NM_001206929.1	1542	advanced glycosylation end product-specific receptor	0.143815	0.117402	0.11136	0.0716968	10	9	8	4
AGER:NM_001206932.1	1452	advanced glycosylation end product-specific receptor	0.0458189	0.0277064	0.0147828	0.0571057	3	2	1	3
AGER:NM_001206934.1	1502	advanced glycosylation end product-specific receptor	0.0442936	0.0535682	0.0285814	0.0184016	3	4	2	1
AGER:NM_001206936.1	1402	advanced glycosylation end product-specific receptor	0.0474529	0.0430418	0.01	0.0394282	3	3	0.653167	2
AGER:NM_001206940.1	1452	advanced glycosylation end product-specific receptor	0.0305459	0.0692661	0.01	0.0571057	2	5	0.676462	3
AGER:NM_001206954.1	1313	advanced glycosylation end product-specific receptor	0.0337797	0.0153198	0.0163478	0.0421007	2	1	1	2
AGER:NM_001206966.1	1352	advanced glycosylation end product-specific receptor	0.0328052	0.0446336	0.0158762	0.01	2	3	1	0.489161
AGER:NM_172197.2	1342	advanced glycosylation end product-specific receptor	0.0826242	0.104921	0.0159945	0.041191	5	7	1	2
AGER:NR_038190.1	1682	advanced glycosylation end product-specific receptor	0.026369	0.0597945	0.102091	0.115026	2	5	8	7
AGFG1:NM_001135187.1	8742	ArfGAP with FG repeats 1	1.13393	1.19189	1.98392	1.78633	447	518	808	565
AGFG1:NM_001135188.1	8662	ArfGAP with FG repeats 1	1.19049	1.20754	1.93781	1.61776	465	520	782	507
AGFG1:NM_001135189.1	8552	ArfGAP with FG repeats 1	1.10467	1.21131	2.10078	1.55131	426	515	837	480
AGFG1:NM_004504.4	8672	ArfGAP with FG repeats 1	1.14308	1.22239	2.25488	1.66689	447	527	911	523
AGFG2:NM_006076.4	4812	ArfGAP with FG repeats 2	0.898667	0.978155	0.388076	0.959214	195	234	87	167
AGGF1:NM_018046.4	4514	angiogenic factor with G patch and FHA domains 1	3.51756	3.70748	5.54448	4.4759	716	832	1166	731
AGK:NM_018238.3	2925	acylglycerol kinase	4.64756	4.34619	3.37563	4.93252	613	632	460	522
AGL:NM_000028.2	7449	amylo-alpha-1, 6-glucosidase, 4-alpha-glucanotransferase	0.39893	0.602177	0.293918	0.32652	134	223	102	88
AGL:NM_000642.2	7371	amylo-alpha-1, 6-glucosidase, 4-alpha-glucanotransferase	0.499427	0.614007	0.364005	0.311226	166	225	125	83
AGL:NM_000643.2	7169	amylo-alpha-1, 6-glucosidase, 4-alpha-glucanotransferase	0.442351	0.60325	0.34432	0.246744	143	215	115	64
AGL:NM_000644.2	7109	amylo-alpha-1, 6-glucosidase, 4-alpha-glucanotransferase	0.380576	0.483843	0.268723	0.311033	122	171	89	80
AGL:NM_000645.2	7182	amylo-alpha-1, 6-glucosidase, 4-alpha-glucanotransferase	0.419936	0.61056	0.328754	0.31172	136	218	110	81
AGL:NM_000646.2	7182	amylo-alpha-1, 6-glucosidase, 4-alpha-glucanotransferase	0.472428	0.64977	0.301856	0.288629	153	232	101	75
AGMAT:NM_024758.4	3154	agmatine ureohydrolase |agmatinase|	1.02655	1.42858	2.27305	1.13922	146	224	334	130
AGMO:NM_001004320.1	2475	alkylglycerol monooxygenase	0.241924	0.430743	0.57239	0.223347	27	53	66	20
AGPAT1:NM_006411.3	2259	1-acylglycerol-3-phosphate O-acyltransferase 1 |lysophosphatidic acid acyltransferase, alpha|	4.72192	3.2946	7.64897	8.1853	481	370	805	669
AGPAT1:NM_032741.4	2044	1-acylglycerol-3-phosphate O-acyltransferase 1 |lysophosphatidic acid acyltransferase, alpha|	4.87142	3.71987	8.1805	8.54596	449	378	779	632
AGPAT2:NM_001012727.1	1462	1-acylglycerol-3-phosphate O-acyltransferase 2 |lysophosphatidic acid acyltransferase, beta|	1.48651	1.74732	1.24794	1.41788	98	127	85	75
AGPAT2:NM_006412.3	1554	1-acylglycerol-3-phosphate O-acyltransferase 2 |lysophosphatidic acid acyltransferase, beta|	1.36997	1.99337	1.07738	2.11651	96	154	78	119
AGPAT3:NM_001037553.1	6435	1-acylglycerol-3-phosphate O-acyltransferase 3	1.48187	1.49103	1.81457	2.44822	430	477	544	570
AGPAT3:NM_020132.4	6555	1-acylglycerol-3-phosphate O-acyltransferase 3	1.3634	1.51897	1.87304	2.40762	403	495	572	571
AGPAT4-IT1:NR_024277.1	1861	AGPAT4 intronic transcript 1 |non-protein coding|	0.178745	0.0972777	0.715103	0.282184	15	9	62	19
AGPAT4:NM_020133.2	7889	1-acylglycerol-3-phosphate O-acyltransferase 4 |lysophosphatidic acid acyltransferase, delta|	0.865802	1.39471	2.83238	0.910911	308	547	1041	260
AGPAT5:NM_018361.3	5522	1-acylglycerol-3-phosphate O-acyltransferase 5 |lysophosphatidic acid acyltransferase, epsilon|	10.8392	6.4949	1.80362	1.19126	2699	1783	464	238
AGPAT6:NM_178819.3	6312	1-acylglycerol-3-phosphate O-acyltransferase 6 |lysophosphatidic acid acyltransferase, zeta|	2.37152	2.31041	4.4752	2.99074	675	725	1316	683
AGPAT9:NM_001256421.1	2632	1-acylglycerol-3-phosphate O-acyltransferase 9	2.25808	2.80477	0.350676	2.57279	268	367	43	245
AGPAT9:NM_001256422.1	2644	1-acylglycerol-3-phosphate O-acyltransferase 9	2.34848	2.69314	0.300375	2.66565	280	354	37	255
AGPAT9:NM_032717.4	2727	1-acylglycerol-3-phosphate O-acyltransferase 9	2.17128	2.70706	0.33846	2.61492	267	367	43	258
AGPHD1:NM_001013619.2	1235	aminoglycoside phosphotransferase domain containing 1	0.897828	0.407184	0.347605	0.313318	50	25	20	14
AGPHD1:NM_001083612.1	852	aminoglycoside phosphotransferase domain containing 1	0.234257	0.070827	0.100773	0.194642	9	3	4	6
AGPS:NM_003659.3	7674	alkylglycerone phosphate synthase	4.19021	5.55688	7.30872	5.2152	1450	2120	2613	1448
AGR2:NM_006408.3	996	anterior gradient 2 homolog |Xenopus laevis|	0.01	0.01	0.0215508	0.01	0.449127	0.495156	1	0.360359
AGR3:NM_176813.3	752	anterior gradient 3 homolog |Xenopus laevis|	0.01	0.0267485	0.01	0.01	0.3391	1	0.350344	0.272078
AGRN:NM_198576.3	7332	agrin	0.620042	0.683115	1.39936	2.42012	205	249	478	642
AGRP:NM_001138.1	775	agouti related protein homolog |mouse|	0.01	0.01	0.01	0.01	0.349472	0.385287	0.361059	0.2804
AGSK1:NR_026811.1	2561	golgin subfamily A member 2-like	0.484918	0.45555	0.553169	0.1403	56	58	66	13
AGT:NM_000029.3	2587	angiotensinogen |serpin peptidase inhibitor, clade A, member 8|	0.01	0.01	0.0995654	0.352567	1.16656	1.28611	12	33
AGTPBP1:NM_015239.2	4422	ATP/GTP binding protein 1	3.69606	1.98783	2.694	1.66885	737	437	555	267
AGTR1:NM_000685.4	2362	angiotensin II receptor, type 1	0.01	0.01	0.0363499	0.01	1.0651	1.17426	4	0.854585
AGTR1:NM_004835.4	2334	angiotensin II receptor, type 1	0.01	0.01	0.01	0.01	1.05247	1.16034	1.08737	0.844455
AGTR1:NM_009585.3	2278	angiotensin II receptor, type 1	0.01	0.01	0.01	0.01	1.02722	1.1325	1.06128	0.824194
AGTR1:NM_031850.3	2426	angiotensin II receptor, type 1	0.01	0.01	0.0176955	0.01	1.09396	1.20607	2	0.877741
AGTR1:NM_032049.3	2232	angiotensin II receptor, type 1	0.01	0.01	0.01	0.01	1.00648	1.10963	1.03985	0.807551
AGTR2:NM_000686.4	2906	angiotensin II receptor, type 2	0.01	0.01	0.01	0.01	1.31041	1.4447	1.35385	1.05141
AGTRAP:NM_001040194.1	1179	angiotensin II receptor-associated protein	0.601902	0.88717	1.23799	0.8205	32	52	68	35
AGTRAP:NM_001040195.1	1136	angiotensin II receptor-associated protein	0.858943	0.973871	1.15259	0.997539	44	55	61	41
AGTRAP:NM_001040196.1	1262	angiotensin II receptor-associated protein	0.650178	0.765066	1.12256	0.635131	37	48	66	29
AGTRAP:NM_001040197.1	1282	angiotensin II receptor-associated protein	0.674631	0.957104	0.904127	0.797697	39	61	54	37
AGTRAP:NM_020350.4	1192	angiotensin II receptor-associated protein	0.651151	1.02937	1.18848	0.950675	35	61	66	41
AGXT2:NM_031900.3	2406	alanine--glyoxylate aminotransferase 2	0.01	0.0250809	0.01	0.01	1.08494	3	1.12091	0.870505
AGXT2L1:NM_001146590.1	2102	alanine-glyoxylate aminotransferase 2-like 1	0.01	0.01	0.01	0.01	0.947857	1.045	0.979285	0.760516
AGXT2L1:NM_001146627.1	2022	alanine-glyoxylate aminotransferase 2-like 1	0.01	0.01	0.01	0.01	0.911782	1.00523	0.942015	0.731571
AGXT2L1:NM_031279.3	2122	alanine-glyoxylate aminotransferase 2-like 1	0.01	0.01	0.01	0.01	0.956876	1.05494	0.988603	0.767752
AGXT2L1:NR_027474.1	2142	alanine-glyoxylate aminotransferase 2-like 1	0.01	0.01	0.01	0.01	0.965894	1.06488	0.997921	0.774988
AGXT2L1:NR_027475.1	2002	alanine-glyoxylate aminotransferase 2-like 1	0.01	0.01	0.01	0.01	0.902764	0.995284	0.932697	0.724335
AGXT2L2:NM_153373.2	2017	alanine-glyoxylate aminotransferase 2-like 2	1.97905	0.957376	1.26638	1.52104	180	96	119	111
AGXT:NM_000030.2	1602	alanine-glyoxylate aminotransferase	0.01	0.01	0.01	0.01	0.722391	0.796426	0.746344	0.579613
AHCTF1:NM_015446.4	8635	AT hook containing transcription factor 1	9.74629	11.8802	10.8255	6.80176	3795	5100	4355	2125
AHCY:NM_000687.2	2211	adenosylhomocysteinase	15.5666	15.0566	2.19403	6.16286	1552	1655	226	493
AHCY:NM_001161766.1	2375	adenosylhomocysteinase	15.248	12.7126	2.02445	5.38818	1633	1501	224	463
AHCYL1:NM_001242673.1	4320	adenosylhomocysteinase-like 1	4.12213	3.19417	6.86173	7.15291	803	686	1381	1118
AHCYL1:NM_001242674.1	3690	adenosylhomocysteinase-like 1	4.83192	3.75587	7.87618	8.44904	804	689	1354	1128
AHCYL1:NM_001242675.1	4044	adenosylhomocysteinase-like 1	4.75991	3.37735	6.91072	6.88245	868	679	1302	1007
AHCYL1:NM_001242676.1	4033	adenosylhomocysteinase-like 1	4.25051	3.40152	7.2489	7.33982	773	682	1362	1071
AHCYL1:NM_006621.5	3949	adenosylhomocysteinase-like 1	4.73964	3.64706	7.31069	7.62893	844	716	1345	1090
AHCYL2:NM_001130720.2	5072	adenosylhomocysteinase-like 2	0.760781	0.975603	1.24844	0.583081	174	246	295	107
AHCYL2:NM_001130722.2	4922	adenosylhomocysteinase-like 2	0.9732	0.723351	1.14257	0.578389	216	177	262	103
AHCYL2:NM_001130723.2	5075	adenosylhomocysteinase-like 2	0.869575	0.828376	1.12504	0.626306	199	209	266	115
AHCYL2:NM_015328.3	5075	adenosylhomocysteinase-like 2	0.922012	0.931427	1.12927	0.609967	211	235	267	112
AHDC1:NM_001029882.2	6502	AT hook, DNA binding motif, containing 1	0.593461	0.60326	0.577716	0.395331	174	195	175	93
AHI1:NM_001134830.1	5502	Abelson helper integration site 1	1.23336	1.38925	3.98317	1.3915	306	380	1021	277
AHI1:NM_001134831.1	5649	Abelson helper integration site 1	1.08742	1.39583	3.91751	1.2819	277	392	1031	262
AHI1:NM_001134832.1	3662	Abelson helper integration site 1	1.12638	1.41716	3.71616	1.15478	186	258	634	153
AHI1:NM_017651.4	5564	Abelson helper integration site 1	1.17578	1.35931	4.21654	1.23691	295	376	1093	249
AHNAK2:NM_138420.2	18317	AHNAK nucleoprotein 2	4.50137	1.71971	0.376161	1.21167	3718	1566	321	803
AHNAK:NM_001620.2	18822	AHNAK nucleoprotein	17.6002	12.5838	7.90754	69.8056	14938	11775	6934	47537
AHNAK:NM_024060.3	1096	AHNAK nucleoprotein	2.91368	1.98212	0.548367	4.48884	144	108	28	178
AHR:NM_001621.4	6247	aryl hydrocarbon receptor	5.61242	7.16111	61.597	9.98141	1581	2224	17927	2256
AHRR:NM_001242412.1	5612	aryl-hydrocarbon receptor repressor	0.276612	0.451617	3.77888	2.11775	70	126	988	430
AHRR:NM_020731.4	5662	aryl-hydrocarbon receptor repressor	0.215418	0.373024	3.76446	2.10393	55	105	993	431
AHSA1:NM_012111.2	1402	AHA1, activator of heat shock 90kDa protein ATPase homolog 1 |yeast|	26.8584	34.993	34.7997	24.9974	1698	2439	2273	1268
AHSA2:NM_152392.3	3032	AHA1, activator of heat shock 90kDa protein ATPase homolog 2 |yeast|	4.31532	4.25915	10.5553	3.63721	590	642	1491	399
AHSG:NM_001622.2	1582	alpha-2-HS-glycoprotein	0.0560717	0.0381445	0.01	0.01	4	3	0.737026	0.572377
AHSP:NM_016633.2	518	alpha hemoglobin stabilizing protein	0.01	0.01	0.01	0.01	0.233582	0.257521	0.241327	0.187415
AICDA:NM_020661.2	2794	activation-induced cytidine deaminase	0.595285	0.611941	1.18309	0.455047	75	85	154	46
AIDA:NM_022831.2	3012	axin interactor, dorsalization associated	10.7789	13.5835	19.0345	29.9883	1464	2034	2671	3268
AIF1:NM_001623.3	639	allograft inflammatory factor 1	0.01	0.01	0.01	0.01	0.288145	0.317675	0.297699	0.231194
AIF1:NM_004847.3	1491	allograft inflammatory factor 1	0.01	0.01	0.01	0.0185373	0.672338	0.741243	0.694631	1
AIF1:NM_032955.1	503	allograft inflammatory factor 1	0.01	0.01	0.01	0.01	0.226818	0.250064	0.234339	0.181988
AIF1L:NM_001185095.1	3522	allograft inflammatory factor 1-like	1.41042	0.810991	0.0304722	0.01	224	142	5	1.27428
AIF1L:NM_001185096.1	3372	allograft inflammatory factor 1-like	1.59154	0.853033	0.05729	0.01	242	143	9	1.22001
AIF1L:NM_031426.3	3442	allograft inflammatory factor 1-like	1.50119	0.9175	0.0561248	0.01	233	157	9	1.24534
AIF1L:NR_033701.1	3462	allograft inflammatory factor 1-like	1.44768	0.807616	0.0496005	0.01	226	139	8	1.25257
AIFM1:NM_001130846.2	1932	apoptosis-inducing factor, mitochondrion-associated, 1	2.14647	2.42586	3.52189	2.10298	187	233	317	147
AIFM1:NM_001130847.3	2472	apoptosis-inducing factor, mitochondrion-associated, 1	2.09922	2.84798	2.40522	2.29208	234	350	277	205
AIFM1:NM_004208.3	2281	apoptosis-inducing factor, mitochondrion-associated, 1	2.49861	3.05118	2.83247	2.31437	257	346	301	191
AIFM1:NM_145812.2	2262	apoptosis-inducing factor, mitochondrion-associated, 1	1.86273	2.43655	2.61903	1.89393	190	274	276	155
AIFM1:NM_145813.2	1412	apoptosis-inducing factor, mitochondrion-associated, 1	1.83756	2.57846	2.73628	2.03574	117	181	180	104
AIFM2:NM_001198696.1	3256	apoptosis-inducing factor, mitochondrion-associated, 2	1.90706	2.11898	4.06747	1.80809	280	343	617	213
AIFM2:NM_032797.5	3253	apoptosis-inducing factor, mitochondrion-associated, 2	1.58159	2.23842	4.09761	1.66532	232	362	621	196
AIFM3:NM_001018060.2	2354	apoptosis-inducing factor, mitochondrion-associated, 3	0.0188414	0.0256349	0.01	0.01	2	3	1.09669	0.851691
AIFM3:NM_001146288.1	2439	apoptosis-inducing factor, mitochondrion-associated, 3	0.0181848	0.0247415	0.01	0.01	2	3	1.13629	0.882444
AIFM3:NM_144704.2	2375	apoptosis-inducing factor, mitochondrion-associated, 3	0.01	0.01	0.01	0.0116375	1.07096	1.18072	1.10647	1
AIFM3:NR_027464.1	2311	apoptosis-inducing factor, mitochondrion-associated, 3	0.028788	0.01	0.01	0.01	3	1.1489	1.07665	0.836133
AIG1:NM_016108.2	1385	androgen-induced 1	10.4717	6.75337	3.11508	9.75851	654	465	201	489
AIM1:NM_001624.2	7553	absent in melanoma 1	1.24197	0.932107	1.05149	4.83767	423	350	370	1322
AIM1L:NM_001039775.3	5245	absent in melanoma 1-like	0.10993	0.0153402	0.01	0.01	26	4	2.44355	1.89767
AIM2:NM_004833.1	1485	absent in melanoma 2	0.01	0.01	0.0289086	0.0558366	0.669632	0.73826	2	3
AIMP1:NM_001142415.1	2537	aminoacyl tRNA synthetase complex-interacting multifunctional protein 1	3.39157	3.05251	2.87662	4.45582	388	385	340	409
AIMP1:NM_001142416.1	2598	aminoacyl tRNA synthetase complex-interacting multifunctional protein 1	3.03879	2.9189	2.80907	4.21289	356	377	340	396
AIMP1:NM_004757.3	3159	aminoacyl tRNA synthetase complex-interacting multifunctional protein 1	2.72378	2.43874	2.56842	3.35974	388	383	378	384
AIMP2:NM_006303.3	1222	aminoacyl tRNA synthetase complex-interacting multifunctional protein 2	8.67454	10.5513	4.81286	8.36864	478	641	274	370
AIP:NM_003977.2	1242	aryl hydrocarbon receptor interacting protein	14.8199	13.912	11.3199	7.78881	830	859	655	350
AIPL1:NM_001033054.1	2792	aryl hydrocarbon receptor interacting protein-like 1	0.381255	0.345814	0.707287	0.395976	48	48	92	40
AIPL1:NM_001033055.1	2792	aryl hydrocarbon receptor interacting protein-like 1	0.349484	0.446677	0.799542	0.346479	44	62	104	35
AIPL1:NM_014336.3	2972	aryl hydrocarbon receptor interacting protein-like 1	0.358164	0.406088	0.686117	0.325495	48	60	95	35
AIRE:NM_000383.3	2299	autoimmune regulator	0.144691	0.227484	0.336114	0.0721335	15	26	36	6
AIRN:NR_047511.1	1489	antisense of IGF2R non-protein coding RNA	0.0297869	0.013509	0.0432464	0.01	2	1	3	0.538729
AIRN:NR_047514.1	4374	antisense of IGF2R non-protein coding RNA	0.0253502	0.0321912	0.0294439	0.01	5	7	6	1.58254
AJAP1:NM_001042478.1	2070	adherens junctions associated protein 1	0.01	0.01	0.0103694	0.01	0.933427	1.02909	1	0.748938
AJAP1:NM_018836.3	2923	adherens junctions associated protein 1	0.0151737	0.0344079	0.0146867	0.0283672	2	5	2	3
AJUBA:NM_032876.4	4236	ajuba LIM protein	1.6805	0.607815	0.521921	7.02723	321	128	103	1077
AJUBA:NM_198086.1	3263	ajuba LIM protein	1.88258	0.59796	0.578881	8.35188	277	97	88	986
AK1:NM_000476.2	2266	adenylate kinase 1	3.82654	4.46504	6.54548	7.33059	391	503	691	601
AK2:NM_001199199.1	3647	adenylate kinase 2	6.93201	5.04664	3.39008	3.52405	1140	915	576	465
AK2:NM_001625.3	2759	adenylate kinase 2	5.36926	3.82758	4.38006	4.12734	668	525	563	412
AK2:NM_013411.4	3671	adenylate kinase 2	7.78679	5.38625	3.73044	3.94522	1289	983	638	524
AK2:NR_037591.1	3789	adenylate kinase 2	7.79596	5.56888	3.50096	3.82236	1332	1049	618	524
AK2:NR_037592.1	2877	adenylate kinase 2	5.0103	3.70555	3.80499	3.71788	650	530	510	387
AK3:NM_001199852.1	4213	adenylate kinase 3	1.14751	1.39415	1.86981	2.13214	218	292	367	325
AK3:NM_001199853.1	4032	adenylate kinase 3	1.07802	1.37192	1.86857	2.39238	196	275	351	349
AK3:NM_001199855.1	4039	adenylate kinase 3	1.28479	1.29982	2.03539	2.33348	234	261	383	341
AK3:NM_001199856.1	4105	adenylate kinase 3	1.26953	1.38183	2.06542	2.3027	235	282	395	342
AK3:NM_016282.3	4333	adenylate kinase 3	1.31533	1.41589	1.69419	2.35376	257	305	342	369
AK4:NM_001005353.2	6998	adenylate kinase 4	1.9806	1.68151	0.447819	0.0710924	625	585	146	18
AK4:NM_013410.3	6881	adenylate kinase 4	1.8628	1.75687	0.542777	0.104435	578	601	174	26
AK4:NM_203464.2	6887	adenylate kinase 4	1.90304	1.69985	0.476853	0.120397	591	582	153	30
AK5:NM_012093.3	3937	adenylate kinase 5	0.214046	0.18904	0.736024	4.3456	38	37	135	619
AK5:NM_174858.2	3326	adenylate kinase 5	0.173357	0.254006	0.787338	5.91674	26	42	122	712
AK7:NM_152327.3	3302	adenylate kinase 7	0.295505	0.170568	0.013001	0.01	44	28	2	1.19468
AK8:NM_152572.2	2114	adenylate kinase 8	0.220295	0.0666055	0.0101536	0.0522973	21	7	1	4
AKAP10:NM_007202.3	3941	A kinase |PRKA| anchor protein 10	2.78541	2.83272	5.47917	4.05365	495	555	1006	578
AKAP11:NM_016248.3	9926	A kinase |PRKA| anchor protein 11	5.20784	4.70144	12.5012	7.92753	2331	2320	5781	2847
AKAP12:NM_005100.3	8442	A kinase |PRKA| anchor protein 12	85.666	97.148	30.3154	5.03542	32611	40772	11923	1538
AKAP12:NM_144497.2	8232	A kinase |PRKA| anchor protein 12	90.8767	103.736	31.2791	5.02957	33734	42454	11996	1498
AKAP13:NM_001270546.1	9132	A kinase |PRKA| anchor protein 13	1.01751	1.12997	3.54218	1.10169	419	513	1507	364
AKAP13:NM_006738.5	13332	A kinase |PRKA| anchor protein 13	1.00635	1.17835	3.27476	1.05523	605	781	2034	509
AKAP13:NM_007200.4	13322	A kinase |PRKA| anchor protein 13	0.933863	1.18829	3.19988	1.15146	561	787	1986	555
AKAP14:NM_001008534.1	662	A kinase |PRKA| anchor protein 14	0.033499	0.030385	0.0324239	0.01	1	1	1	0.239515
AKAP14:NM_001008535.1	473	A kinase |PRKA| anchor protein 14	0.01	0.01	0.01	0.01	0.21329	0.235149	0.220362	0.171134
AKAP14:NM_178813.5	842	A kinase |PRKA| anchor protein 14	0.01	0.01	0.0254924	0.01	0.379684	0.418596	1	0.304641
AKAP17A:NM_005088.2	3212	A kinase |PRKA| anchor protein 17A	0.70423	0.770277	2.24537	0.929336	102	123	336	108
AKAP17A:NR_027383.1	3275	A kinase |PRKA| anchor protein 17A	0.636512	0.730891	2.05798	0.978974	94	119	314	116
AKAP1:NM_001242902.1	4040	A kinase |PRKA| anchor protein 1	2.44818	1.83225	0.998849	0.458372	446	368	188	67
AKAP1:NM_001242903.1	4321	A kinase |PRKA| anchor protein 1	2.37622	1.68516	0.953763	0.466942	463	362	192	73
AKAP1:NM_003488.3	3968	A kinase |PRKA| anchor protein 1	2.38083	1.86042	0.95206	0.383103	426	367	176	55
AKAP2:NM_001004065.4	6977	A kinase |PRKA| anchor protein 2	1.09022	1.24258	8.06039	8.26758	343	431	2620	2087
AKAP2:NM_001136562.2	6802	A kinase |PRKA| anchor protein 2	1.18674	1.32483	8.4287	8.35838	364	448	2671	2057
AKAP2:NM_001198656.1	7002	A kinase |PRKA| anchor protein 2	1.1085	1.20655	7.71893	8.28937	350	420	2518	2100
AKAP3:NM_006422.2	3027	A kinase |PRKA| anchor protein 3	0.366309	0.172774	0.0709106	0.0182617	50	26	10	2
AKAP4:NM_003886.2	2881	A kinase |PRKA| anchor protein 4	0.01	0.01	0.01	0.01	1.29913	1.43227	1.34221	1.04236
AKAP4:NM_139289.1	2852	A kinase |PRKA| anchor protein 4	0.01	0.01	0.01	0.01	1.28606	1.41786	1.3287	1.03187
AKAP5:NM_004857.3	6487	A kinase |PRKA| anchor protein 5	0.803367	0.951945	1.51546	0.749883	235	307	458	176
AKAP6:NM_004274.4	10392	A kinase |PRKA| anchor protein 6	0.192058	0.185819	0.739448	0.444162	90	96	358	167
AKAP7:NM_004842.3	2473	A kinase |PRKA| anchor protein 7	0.125543	0.138274	0.104155	0.223527	14	17	12	20
AKAP7:NM_016377.3	2943	A kinase |PRKA| anchor protein 7	0.218523	0.150366	0.153163	0.216004	29	22	21	23
AKAP7:NM_138633.2	2542	A kinase |PRKA| anchor protein 7	0.0785158	0.0949561	0.12666	0.195714	9	12	15	18
AKAP8:NM_005858.3	3549	A kinase |PRKA| anchor protein 8	3.49298	5.24268	6.50773	3.37215	559	925	1076	433
AKAP8L:NM_014371.2	2122	A kinase |PRKA| anchor protein 8-like	3.45918	2.92907	3.94496	2.44871	331	309	390	188
AKAP9:NM_005751.4	12463	A kinase |PRKA| anchor protein |yotiao| 9	1.53738	1.58169	4.46756	1.68767	864	980	2594	761
AKAP9:NM_147185.2	12439	A kinase |PRKA| anchor protein |yotiao| 9	1.61166	1.62678	4.60388	1.73314	904	1006	2668	780
AKD1:NM_001145128.2	6326	adenylate kinase domain containing 1	0.0981564	0.127189	0.257874	0.0305839	28	40	76	7
AKD1:NM_145025.4	2558	adenylate kinase domain containing 1	0.338107	0.259496	1.07407	0.291734	39	33	128	27
AKIP1:NM_001206646.1	1227	A kinase |PRKA| interacting protein 1	1.68085	1.60657	2.11672	2.52289	93	98	121	112
AKIP1:NM_001206647.1	1227	A kinase |PRKA| interacting protein 1	1.84351	1.73771	1.74936	1.89217	102	106	100	84
AKIP1:NM_001206648.1	1146	A kinase |PRKA| interacting protein 1	1.819	1.82543	2.19142	2.17061	94	104	117	90
AKIP1:NM_020642.3	1308	A kinase |PRKA| interacting protein 1	1.9328	1.75313	1.98564	2.261	114	114	121	107
AKIP1:NR_045417.1	1494	A kinase |PRKA| interacting protein 1	1.7367	1.66951	1.59476	2.14601	117	124	111	116
AKIP1:NR_045418.1	1412	A kinase |PRKA| interacting protein 1	1.57056	1.83769	1.85459	2.05532	100	129	122	105
AKIRIN1:NM_001136275.1	2591	akirin 1	7.88283	7.41401	10.5376	7.00846	921	955	1272	657
AKIRIN1:NM_024595.2	2718	akirin 1	8.00404	7.55603	9.98998	6.18271	981	1021	1265	608
AKIRIN2:NM_018064.3	1932	akirin 2	5.54409	4.90378	7.38819	10.0428	483	471	665	702
AKNA:NM_030767.4	7387	AT-hook transcription factor	0.960665	0.53371	0.894965	0.725869	320	196	308	194
AKNAD1:NM_152763.4	3063	AKNA domain containing 1	0.01	0.01	0.15417	0.01	1.3812	1.52275	22	1.10821
AKNAD1:NR_049760.1	2912	AKNA domain containing 1	0.01	0.0483531	0.176906	0.0284744	1.31311	7	24	3
AKR1A1:NM_001202413.1	1372	aldo-keto reductase family 1, member A1 |aldehyde reductase|	3.60446	3.67991	4.63085	2.31669	223	251	296	115
AKR1A1:NM_001202414.1	1500	aldo-keto reductase family 1, member A1 |aldehyde reductase|	3.35602	3.07087	3.86363	2.119	227	229	270	115
AKR1A1:NM_006066.3	1582	aldo-keto reductase family 1, member A1 |aldehyde reductase|	3.09796	2.50482	4.13825	1.92181	221	197	305	110
AKR1A1:NM_153326.2	1469	aldo-keto reductase family 1, member A1 |aldehyde reductase|	3.38155	2.47841	3.78444	2.05083	224	181	259	109
AKR1B10:NM_020299.4	1602	aldo-keto reductase family 1, member B10 |aldose reductase|	0.636774	0.866371	1.84901	0.690116	46	69	138	40
AKR1B15:NM_001080538.2	1625	aldo-keto reductase family 1, member B15	0.0818819	0.148541	0.356643	0.0510261	6	12	27	3
AKR1B1:NM_001628.2	1402	aldo-keto reductase family 1, member B1 |aldose reductase|	8.05118	21.4635	787.072	57.1708	509	1496	51409	2900
AKR1C1:NM_001353.5	1384	aldo-keto reductase family 1, member C1	0.176257	0.334279	46.667	5.13241	11	23	3009	257
AKR1C2:NM_001135241.2	1098	aldo-keto reductase family 1, member C2	0.020197	0.0183196	2.18947	0.251723	1	1	112	10
AKR1C2:NM_001354.5	3612	aldo-keto reductase family 1, member C2	0.0184189	0.0723957	5.74648	0.619814	3	13	967	81
AKR1C2:NM_205845.2	3512	aldo-keto reductase family 1, member C2	0.0252578	0.0916395	6.14236	0.613853	4	16	1005	78
AKR1C3:NM_001253908.1	1202	aldo-keto reductase family 1, member C3	0.01	0.18408	1.69646	0.413897	0.542019	11	95	18
AKR1C3:NM_001253909.1	1064	aldo-keto reductase family 1, member C3	0.01	0.01	0.544685	0.0519533	0.479791	0.528962	27	2
AKR1C3:NM_003739.5	1232	aldo-keto reductase family 1, member C3	0.0360006	0.261232	1.68999	0.448687	2	16	97	20
AKR1C4:NM_001818.3	1192	aldo-keto reductase family 1, member C4	0.0186043	0.0337498	0.414167	0.0695616	1	2	23	3
AKR1C6P:NR_026743.1	1408	aldo-keto reductase family 1, member C6, pseudogene	0.141752	0.200006	0.243916	0.0785203	9	14	16	4
AKR1CL1:NR_027916.1	2182	aldo-keto reductase family 1, member C-like 1	0.0101633	0.01	0.01	0.01	1	1.08477	1.01656	0.78946
AKR1D1:NM_001190906.1	2587	aldo-keto reductase family 1, member D1	0.180017	0.31879	0.323587	0.13889	21	41	39	13
AKR1D1:NM_001190907.1	2627	aldo-keto reductase family 1, member D1	0.202601	0.298622	0.335002	0.199902	24	39	41	19
AKR1D1:NM_005989.3	2710	aldo-keto reductase family 1, member D1	0.220945	0.178139	0.237616	0.122387	27	24	30	12
AKR1E2:NM_001040177.2	1642	aldo-keto reductase family 1, member E2	0.108046	0.134752	0.01	0.01	8	11	0.764979	0.594085
AKR1E2:NM_001271021.1	1472	aldo-keto reductase family 1, member E2	0.210916	0.05466	0.01	0.0187766	14	4	0.685779	1
AKR1E2:NM_001271025.1	1352	aldo-keto reductase family 1, member E2	0.213234	0.0743893	0.01	0.01	13	5	0.629873	0.489161
AKR1E2:NR_073125.1	1712	aldo-keto reductase family 1, member E2	0.155442	0.0587467	0.0125378	0.01	12	5	1	0.619412
AKR1E2:NR_073126.1	1639	aldo-keto reductase family 1, member E2	0.175895	0.0368179	0.01	0.01	13	3	0.763582	0.593
AKR1E2:NR_073127.1	1542	aldo-keto reductase family 1, member E2	0.158197	0.078268	0.02784	0.01	11	6	2	0.557905
AKR7A2:NM_003689.3	2619	aldo-keto reductase family 7, member A2 |aflatoxin aldehyde reductase|	4.34382	3.77106	4.32735	3.58813	513	491	528	340
AKR7A2P1:NR_002796.2	1324	aldo-keto reductase family 7, member A2 pseudogene 1	0.033499	0.01	0.0810598	0.01	2	0.65822	5	0.479031
AKR7A3:NM_012067.2	1254	aldo-keto reductase family 7, member A3 |aflatoxin aldehyde reductase|	0.247583	0.192487	0.376573	0.308571	14	12	22	14
AKR7L:NR_040288.1	2322	aldo-keto reductase family 7-like	0.18146	0.199243	0.231101	0.249966	19	23	25	21
AKR7L:NR_040289.1	2122	aldo-keto reductase family 7-like	0.135859	0.142188	0.273113	0.182351	13	15	27	14
AKT1:NM_001014431.1	2782	v-akt murine thymoma viral oncogene homolog 1	1.84936	1.54007	2.34552	2.66258	232	213	304	268
AKT1:NM_001014432.1	2862	v-akt murine thymoma viral oncogene homolog 1	1.76667	1.47593	1.88247	2.45295	228	210	251	254
AKT1:NM_005163.2	3000	v-akt murine thymoma viral oncogene homolog 1	1.88499	1.54885	1.86742	2.48752	255	231	261	270
AKT1S1:NM_001098632.1	2022	AKT1 substrate 1 |proline-rich|	0.701922	0.765997	0.78555	0.656122	64	77	74	48
AKT1S1:NM_001098633.2	1812	AKT1 substrate 1 |proline-rich|	0.685362	0.84367	0.746287	1.06774	56	76	63	70
AKT1S1:NM_032375.4	2442	AKT1 substrate 1 |proline-rich|	0.590279	0.831942	0.79108	0.622503	65	101	90	55
AKT2:NM_001243027.1	5264	v-akt murine thymoma viral oncogene homolog 2	1.31019	1.24189	1.49649	1.61718	311	325	367	308
AKT2:NM_001243028.1	5172	v-akt murine thymoma viral oncogene homolog 2	1.31206	1.13953	1.70572	1.46425	306	293	411	274
AKT2:NM_001626.4	5302	v-akt murine thymoma viral oncogene homolog 2	1.36354	1.46442	1.86227	1.74634	326	386	460	335
AKT3:NM_001206729.1	1584	v-akt murine thymoma viral oncogene homolog 3 |protein kinase B, gamma|	0.0140002	0.0380963	10.8272	4.32734	1	3	799	248
AKT3:NM_005465.4	7091	v-akt murine thymoma viral oncogene homolog 3 |protein kinase B, gamma|	0.328376	0.434011	15.7254	6.35727	105	153	5195	1631
AKT3:NM_181690.2	1734	v-akt murine thymoma viral oncogene homolog 3 |protein kinase B, gamma|	0.0383674	0.0232005	9.38304	3.55451	3	2	758	223
AKTIP:NM_001012398.1	2222	AKT interacting protein	1.90625	1.42126	2.79175	2.05241	191	157	289	165
AKTIP:NM_022476.2	2193	AKT interacting protein	1.96179	1.26578	2.71122	1.77707	194	138	277	141
ALAD:NM_000031.5	3192	aminolevulinate dehydratase	2.23709	1.07128	2.90499	3.89649	322	170	432	450
ALAS1:NM_000688.5	2458	aminolevulinate, delta-, synthase 1	4.63736	6.52219	3.83359	4.52031	514	797	439	402
ALAS1:NM_199166.2	2281	aminolevulinate, delta-, synthase 1	5.06527	6.60501	4.30987	5.01648	521	749	458	414
ALAS2:NM_000032.4	2036	aminolevulinate, delta-, synthase 2	0.01	0.0296388	0.01	0.01	0.918095	3	0.948537	0.736637
ALAS2:NM_001037967.3	1922	aminolevulinate, delta-, synthase 2	0.01	0.01	0.01	0.01	0.866689	0.955512	0.895426	0.695391
ALAS2:NM_001037968.3	2032	aminolevulinate, delta-, synthase 2	0.0218271	0.0197981	0.01	0.01	2	2	0.946673	0.735189
ALB:NM_000477.5	2252	albumin	0.01	0.01	0.0285941	0.01	1.0155	1.11957	3	0.814787
ALCAM:NM_001243280.1	4872	activated leukocyte cell adhesion molecule	4.58366	4.31446	5.33091	16.4802	1007	1045	1210	2905
ALCAM:NM_001243281.1	2952	activated leukocyte cell adhesion molecule	3.65098	3.4615	4.05734	12.0781	486	508	558	1290
ALCAM:NM_001243283.1	1976	activated leukocyte cell adhesion molecule	1.05495	0.926343	1.66199	3.31502	94	91	153	237
ALCAM:NM_001627.3	4915	activated leukocyte cell adhesion molecule	4.34954	4.23169	5.43713	15.9368	964	1034	1245	2834
ALDH16A1:NM_001145396.1	2966	aldehyde dehydrogenase 16 family, member A1	0.358889	0.427254	0.83948	0.503207	48	63	116	54
ALDH16A1:NM_153329.3	3119	aldehyde dehydrogenase 16 family, member A1	0.419495	0.457889	0.832709	0.478523	59	71	121	54
ALDH18A1:NM_001017423.1	3464	aldehyde dehydrogenase 18 family, member A1	3.80276	3.86735	4.9386	5.83262	594	666	797	731
ALDH18A1:NM_002860.3	3470	aldehyde dehydrogenase 18 family, member A1	3.90483	4.10413	5.45585	5.87033	611	708	882	737
ALDH1A1:NM_000689.4	2378	aldehyde dehydrogenase 1 family, member A1	0.0279769	0.0930461	0.406185	57.0101	3	11	45	4905
ALDH1A2:NM_001206897.1	3703	aldehyde dehydrogenase 1 family, member A2	0.0119775	0.01	0.0347793	0.01	2	1.84093	6	1.33977
ALDH1A2:NM_003888.3	3606	aldehyde dehydrogenase 1 family, member A2	0.01	0.01	0.011905	0.01	1.62606	1.7927	2	1.30467
ALDH1A2:NM_170696.2	3492	aldehyde dehydrogenase 1 family, member A2	0.0190518	0.01	0.0245872	0.01	3	1.73603	4	1.26343
ALDH1A2:NM_170697.2	3210	aldehyde dehydrogenase 1 family, member A2	0.01	0.01	0.0401208	0.01	1.44749	1.59583	6	1.1614
ALDH1A3:NM_000693.2	3502	aldehyde dehydrogenase 1 family, member A3	15.7995	26.4273	4.94018	1.84682	2495	4601	806	234
ALDH1B1:NM_000692.4	3072	aldehyde dehydrogenase 1 family, member B1	8.29447	8.39429	2.73898	6.81981	1149	1282	392	758
ALDH1L1-AS1:NR_046602.1	437	ALDH1L1 antisense RNA 1	0.01	0.01	0.01	0.01	0.197057	0.217252	0.203591	0.158109
ALDH1L1-AS2:NR_046383.1	2325	ALDH1L1 antisense RNA 2	0.01	0.01	0.01	0.01	1.04841	1.15586	1.08318	0.841199
ALDH1L1:NM_001270364.1	3192	aldehyde dehydrogenase 1 family, member L1	0.01	0.01	0.01	0.01	1.43937	1.58689	1.4871	1.15488
ALDH1L1:NM_001270365.1	2995	aldehyde dehydrogenase 1 family, member L1	0.01	0.01	0.01	0.01	1.35054	1.48895	1.39532	1.08361
ALDH1L1:NM_012190.3	3298	aldehyde dehydrogenase 1 family, member L1	0.01	0.01	0.01	0.01	1.48717	1.63958	1.53648	1.19324
ALDH1L1:NR_072979.1	3042	aldehyde dehydrogenase 1 family, member L1	0.0218702	0.01	0.01	0.01	3	1.51231	1.41721	1.10061
ALDH1L2:NM_001034173.3	7542	aldehyde dehydrogenase 1 family, member L2	0.396951	0.274706	6.31246	10.9941	135	103	2218	3000
ALDH1L2:NR_027752.1	7499	aldehyde dehydrogenase 1 family, member L2	0.378527	0.273599	6.14829	10.8913	128	102	2148	2955
ALDH2:NM_000690.3	2062	aldehyde dehydrogenase 2 family |mitochondrial|	3.39851	3.47279	27.4293	21.4733	316	356	2635	1602
ALDH2:NM_001204889.1	1922	aldehyde dehydrogenase 2 family |mitochondrial|	3.4153	3.63156	27.3054	21.9445	296	347	2445	1526
ALDH3A1:NM_000691.4	1782	aldehyde dehydrogenase 3 family, member A1	0.0124446	0.0225756	0.01	0.01	1	2	0.830203	0.644738
ALDH3A1:NM_001135167.1	1789	aldehyde dehydrogenase 3 family, member A1	0.0619797	0.01	0.01	0.01	5	0.889392	0.833464	0.647271
ALDH3A1:NM_001135168.1	1932	aldehyde dehydrogenase 3 family, member A1	0.0573922	0.0104114	0.01	0.01	5	1	0.900085	0.699009
ALDH3A2:NM_000382.2	3702	aldehyde dehydrogenase 3 family, member A2	8.99753	6.11814	3.7108	1.8217	1502	1126	640	244
ALDH3A2:NM_001031806.1	3823	aldehyde dehydrogenase 3 family, member A2	8.65475	6.27176	3.35192	1.60499	1492	1192	597	222
ALDH3B1:NM_000694.2	2822	aldehyde dehydrogenase 3 family, member B1	0.91943	0.363522	0.783436	0.793327	117	51	103	81
ALDH3B1:NM_001030010.1	2712	aldehyde dehydrogenase 3 family, member B1	1.03032	0.474687	0.617346	0.835697	126	64	78	82
ALDH3B1:NM_001161473.1	2846	aldehyde dehydrogenase 3 family, member B1	0.950637	0.480608	0.580737	0.806061	122	68	77	83
ALDH3B2:NM_000695.3	2652	aldehyde dehydrogenase 3 family, member B2	0.01	0.01	0.01	0.01	1.19587	1.31843	1.23552	0.959509
ALDH3B2:NM_001031615.1	2504	aldehyde dehydrogenase 3 family, member B2	0.01	0.01	0.01	0.01	1.12913	1.24485	1.16657	0.905962
ALDH4A1:NM_001161504.1	3259	aldehyde dehydrogenase 4 family, member A1	0.340232	0.197507	0.177829	0.322273	50	32	27	38
ALDH4A1:NM_003748.3	3399	aldehyde dehydrogenase 4 family, member A1	0.371889	0.254469	0.15156	0.390314	57	43	24	48
ALDH4A1:NM_170726.2	2372	aldehyde dehydrogenase 4 family, member A1	0.280477	0.195043	0.162885	0.291306	30	23	18	25
ALDH5A1:NM_001080.3	5131	aldehyde dehydrogenase 5 family, member A1	0.898983	0.505714	0.372316	0.290882	208	129	89	54
ALDH5A1:NM_170740.1	5170	aldehyde dehydrogenase 5 family, member A1	0.793544	0.439648	0.286472	0.181766	185	113	69	34
ALDH6A1:NM_005589.2	2183	aldehyde dehydrogenase 6 family, member A1	1.9403	0.700289	3.51025	6.91295	191	76	357	546
ALDH7A1:NM_001201377.1	4942	aldehyde dehydrogenase 7 family, member A1	3.99372	3.34162	2.31064	4.3679	890	821	532	781
ALDH7A1:NM_001202404.1	4752	aldehyde dehydrogenase 7 family, member A1	3.00071	2.34927	1.77517	3.17571	643	555	393	546
ALDH8A1:NM_001193480.1	2417	aldehyde dehydrogenase 8 family, member A1	0.266079	0.274634	0.25754	0.102918	29	33	29	9
ALDH8A1:NM_022568.3	2567	aldehyde dehydrogenase 8 family, member A1	0.207336	0.219406	0.33447	0.129205	24	28	40	12
ALDH8A1:NM_170771.2	2405	aldehyde dehydrogenase 8 family, member A1	0.221302	0.342915	0.276675	0.183878	24	41	31	16
ALDH9A1:NM_000696.3	2500	aldehyde dehydrogenase 9 family, member A1	8.82618	8.17468	8.69747	16.4066	995	1016	1013	1484
ALDOA:NM_000034.3	2400	aldolase A, fructose-bisphosphate	8.59333	14.1223	19.0051	21.9155	930	1685	2125	1903
ALDOA:NM_001127617.2	1622	aldolase A, fructose-bisphosphate	13.18	20.0157	29.193	30.9449	964	1614	2206	1816
ALDOA:NM_001243177.1	1742	aldolase A, fructose-bisphosphate	11.7629	18.8447	27.0464	32.0658	924	1632	2195	2021
ALDOA:NM_184041.2	1582	aldolase A, fructose-bisphosphate	13.5834	22.0602	32.1427	35.6234	969	1735	2369	2039
ALDOA:NM_184043.2	1569	aldolase A, fructose-bisphosphate	12.9044	20.8456	30.1654	31.5675	913	1626	2205	1792
ALDOB:NM_000035.3	2426	aldolase B, fructose-bisphosphate	0.01	0.0331655	0.0530865	0.01	1.09396	4	6	0.877741
ALDOC:NM_005165.2	1652	aldolase C, fructose-bisphosphate	6.51061	3.42148	2.96243	2.20845	485	281	228	132
ALG10:NM_032834.3	3132	asparagine-linked glycosylation 10, alpha-1,2-glucosyltransferase homolog |S. pombe|	1.06209	0.815641	0.76072	0.547135	150	127	111	62
ALG10B:NM_001013620.3	10082	asparagine-linked glycosylation 10, alpha-1,2-glucosyltransferase homolog B |yeast|	1.02941	0.831968	1.00063	0.70729	468	417	470	258
ALG11:NM_001004127.2	2574	asparagine-linked glycosylation 11, alpha-1,2-mannosyltransferase homolog |yeast|	1.76618	1.813	5.37867	3.16766	205	232	645	295
ALG11:NR_036571.2	1402	asparagine-linked glycosylation 11, alpha-1,2-mannosyltransferase homolog |yeast|	1.20214	0.889531	3.44475	1.77427	76	62	225	90
ALG12:NM_024105.3	2387	asparagine-linked glycosylation 12, alpha-1,6-mannosyltransferase homolog |S. cerevisiae|	0.650333	0.994367	2.85056	1.66738	70	118	317	144
ALG13:NM_001039210.3	2934	asparagine-linked glycosylation 13 homolog |S. cerevisiae|	0.241869	0.356501	0.292633	0.273188	32	52	40	29
ALG13:NM_001099922.2	4179	asparagine-linked glycosylation 13 homolog |S. cerevisiae|	0.408609	0.409132	0.688265	0.548947	77	85	134	83
ALG13:NM_001168385.1	3031	asparagine-linked glycosylation 13 homolog |S. cerevisiae|	0.453624	0.438001	0.33284	0.392109	62	66	47	43
ALG13:NM_001257230.1	3822	asparagine-linked glycosylation 13 homolog |S. cerevisiae|	0.40616	0.321038	0.791866	0.426664	70	61	141	59
ALG13:NM_001257231.1	4182	asparagine-linked glycosylation 13 homolog |S. cerevisiae|	0.344683	0.404029	0.667241	0.350281	65	84	130	53
ALG13:NM_001257234.1	3902	asparagine-linked glycosylation 13 homolog |S. cerevisiae|	0.431933	0.407246	0.621605	0.439166	76	79	113	62
ALG13:NM_001257235.1	2962	asparagine-linked glycosylation 13 homolog |S. cerevisiae|	0.262043	0.434622	0.427553	0.429237	35	64	59	46
ALG13:NM_001257237.1	4002	asparagine-linked glycosylation 13 homolog |S. cerevisiae|	0.410057	0.447332	0.750887	0.531787	74	89	140	77
ALG13:NM_001257239.1	2981	asparagine-linked glycosylation 13 homolog |S. cerevisiae|	0.394279	0.445348	0.331222	0.361599	53	66	46	39
ALG13:NM_001257240.1	3066	asparagine-linked glycosylation 13 homolog |S. cerevisiae|	0.325484	0.459244	0.420052	0.558913	45	70	60	62
ALG13:NM_001257241.1	3007	asparagine-linked glycosylation 13 homolog |S. cerevisiae|	0.339246	0.361225	0.335496	0.349281	46	54	47	38
ALG13:NM_018466.4	2993	asparagine-linked glycosylation 13 homolog |S. cerevisiae|	0.451974	0.389797	0.451812	0.526372	61	58	63	57
ALG13:NR_033125.1	2927	asparagine-linked glycosylation 13 homolog |S. cerevisiae|	0.356094	0.329865	0.351999	0.415484	47	48	48	44
ALG14:NM_144988.3	1057	asparagine-linked glycosylation 14 homolog |S. cerevisiae|	2.6855	3.13998	2.53839	5.49122	128	165	125	210
ALG1:NM_019109.4	3946	asparagine-linked glycosylation 1, beta-1,4-mannosyltransferase homolog |S. cerevisiae|	1.84335	2.4825	3.30727	2.87878	328	487	608	411
ALG1L2:NM_001136152.1	969	asparagine-linked glycosylation 1-like 2	0.389059	0.145309	0.199362	0.285234	17	7	9	10
ALG1L9P:NR_073386.1	1597	asparagine-linked glycosylation 1-like 9, pseudogene	0.319384	0.214122	0.134406	0.311524	23	17	10	18
ALG1L9P:NR_073387.1	2488	asparagine-linked glycosylation 1-like 9, pseudogene	0.615019	0.768052	1.11292	0.599885	69	95	129	54
ALG1L9P:NR_073388.1	1007	asparagine-linked glycosylation 1-like 9, pseudogene	0.132133	0.239701	0.213154	0.192129	6	12	10	7
ALG1L:NM_001015050.2	812	asparagine-linked glycosylation 1-like	1.31092	1.75881	1.61249	0.476537	48	71	61	14
ALG1L:NM_001195223.1	932	asparagine-linked glycosylation 1-like	1.42766	1.29495	1.47397	0.652426	60	60	64	22
ALG2:NM_033087.3	2834	asparagine-linked glycosylation 2, alpha-1,3-mannosyltransferase homolog |S. cerevisiae|	2.58228	2.50549	7.42249	4.71055	330	353	980	483
ALG2:NR_024532.1	2993	asparagine-linked glycosylation 2, alpha-1,3-mannosyltransferase homolog |S. cerevisiae|	2.54883	2.17077	7.64494	4.4049	344	323	1066	477
ALG3:NM_001006941.2	1615	asparagine-linked glycosylation 3, alpha-1,3- mannosyltransferase homolog |S. cerevisiae|	1.81256	2.09244	2.3126	2.49865	132	168	174	146
ALG3:NM_005787.5	1542	asparagine-linked glycosylation 3, alpha-1,3- mannosyltransferase homolog |S. cerevisiae|	1.85522	2.23064	3.09024	2.13298	129	171	222	119
ALG3:NR_024533.1	1442	asparagine-linked glycosylation 3, alpha-1,3- mannosyltransferase homolog |S. cerevisiae|	1.61478	2.0087	2.50073	2.2809	105	144	168	119
ALG3:NR_024534.1	1502	asparagine-linked glycosylation 3, alpha-1,3- mannosyltransferase homolog |S. cerevisiae|	2.15562	2.37039	2.81527	2.57622	146	177	197	140
ALG5:NM_001142364.1	1137	asparagine-linked glycosylation 5, dolichyl-phosphate beta-glucosyltransferase homolog |S. cerevisiae|	5.63673	7.4303	12.5352	10.6959	289	420	664	440
ALG5:NM_013338.4	1227	asparagine-linked glycosylation 5, dolichyl-phosphate beta-glucosyltransferase homolog |S. cerevisiae|	6.3077	7.0984	12.5604	11.0827	349	433	718	492
ALG6:NM_013339.3	3371	asparagine-linked glycosylation 6, alpha-1,3-glucosyltransferase homolog |S. cerevisiae|	2.10514	2.28537	1.47088	3.23044	320	383	231	394
ALG8:NM_001007027.2	1743	asparagine-linked glycosylation 8, alpha-1,3-glucosyltransferase homolog |S. cerevisiae|	3.9696	6.41645	7.31497	7.45289	312	556	594	470
ALG8:NM_024079.4	1668	asparagine-linked glycosylation 8, alpha-1,3-glucosyltransferase homolog |S. cerevisiae|	4.08162	6.68084	7.01332	8.0697	307	554	545	487
ALG9:NM_001077690.1	6137	asparagine-linked glycosylation 9, alpha-1,2-mannosyltransferase homolog |S. cerevisiae|	0.433626	0.429371	0.468675	0.617005	120	131	134	137
ALG9:NM_001077691.1	6435	asparagine-linked glycosylation 9, alpha-1,2-mannosyltransferase homolog |S. cerevisiae|	0.410099	0.406361	0.530362	0.532596	119	130	159	124
ALG9:NM_001077692.1	6414	asparagine-linked glycosylation 9, alpha-1,2-mannosyltransferase homolog |S. cerevisiae|	0.373409	0.4171	0.525405	0.577431	108	133	157	134
ALG9:NM_024740.2	6158	asparagine-linked glycosylation 9, alpha-1,2-mannosyltransferase homolog |S. cerevisiae|	0.428546	0.440972	0.53679	0.448833	119	135	154	100
ALK:NM_004304.4	6267	anaplastic lymphoma receptor tyrosine kinase	0.0530788	0.0802412	0.157551	0.0308719	15	25	46	7
ALKBH1:NM_006020.2	2585	alkB, alkylation repair homolog 1 |E. coli|	1.97314	1.64965	2.30838	2.1705	230	212	278	203
ALKBH2:NM_001001655.2	1056	alkB, alkylation repair homolog 2 |E. coli|	1.91103	1.77148	1.01632	0.471122	91	93	50	18
ALKBH2:NM_001145374.1	1206	alkB, alkylation repair homolog 2 |E. coli|	2.02272	1.30096	0.907708	0.756295	110	78	51	33
ALKBH2:NM_001145375.1	953	alkB, alkylation repair homolog 2 |E. coli|	1.79179	1.96294	1.14868	0.667052	77	93	51	23
ALKBH2:NM_001205179.1	904	alkB, alkylation repair homolog 2 |E. coli|	1.2511	1.42406	0.617346	0.550337	51	64	26	18
ALKBH2:NM_001205180.1	857	alkB, alkylation repair homolog 2 |E. coli|	1.81137	1.00926	0.676249	0.193506	70	43	27	6
ALKBH3:NM_139178.3	1572	alkB, alkylation repair homolog 3 |E. coli|	4.03463	3.39087	4.66979	5.08124	286	265	342	289
ALKBH4:NM_017621.3	2122	alkB, alkylation repair homolog 4 |E. coli|	1.27498	1.15646	1.51729	1.02898	122	122	150	79
ALKBH5:NM_017758.3	3449	alkB, alkylation repair homolog 5 |E. coli|	8.17869	8.36905	11.4947	6.24265	1272	1435	1847	779
ALKBH6:NM_032878.3	980	alkB, alkylation repair homolog 6 |E. coli|	2.42129	2.77093	3.11018	2.48188	107	135	142	88
ALKBH6:NM_198867.1	942	alkB, alkylation repair homolog 6 |E. coli|	2.16584	2.71188	2.05076	2.7287	92	127	90	93
ALKBH7:NM_032306.3	1331	alkB, alkylation repair homolog 7 |E. coli|	2.94907	2.07043	2.62865	4.81764	177	137	163	232
ALKBH8:NM_138775.2	4077	alkB, alkylation repair homolog 8 |E. coli|	1.75692	2.43727	2.20069	1.62025	323	494	418	239
ALLC:NM_018436.3	1452	allantoicase	0.01	0.01	0.0443484	0.01	0.654752	0.721854	3	0.525342
ALMS1:NM_015120.4	12928	Alstrom syndrome 1	2.94701	3.59105	3.59626	2.51848	1718	2308	2166	1178
ALMS1P:NR_003683.2	1592	Alstrom syndrome 1 pseudogene	0.0417896	0.10108	0.121345	0.0694451	3	8	9	4
ALOX12:NM_000697.2	2358	arachidonate 12-lipoxygenase	0.150476	0.281506	0.236675	0.0937715	16	33	26	8
ALOX12B:NM_001139.2	2502	arachidonate 12-lipoxygenase, 12R type	0.141815	0.104514	0.01	0.01	16	13	1.16564	0.905238
ALOX12P2:NR_002710.2	2768	arachidonate 12-lipoxygenase pseudogene 2	1.37	2.23095	0.426501	0.0299557	171	307	55	3
ALOX15:NM_001140.3	2699	arachidonate 15-lipoxygenase	0.131464	0.216129	0.182915	0.0716836	16	29	23	7
ALOX15B:NM_001039130.1	2635	arachidonate 15-lipoxygenase, type B	0.01	0.0152675	0.01	0.01	1.1882	2	1.2276	0.953358
ALOX15B:NM_001039131.1	2508	arachidonate 15-lipoxygenase, type B	0.01	0.0160406	0.01	0.01	1.13093	2	1.16843	0.907409
ALOX15B:NM_001141.2	2722	arachidonate 15-lipoxygenase, type B	0.01	0.0369487	0.01	0.01	1.22743	5	1.26813	0.984835
ALOX15P1:NR_045985.1	672	arachidonate 15-lipoxygenase pseudogene 1	0.0990015	0.119731	0.01	0.01	3	4	0.313073	0.243134
ALOX5:NM_000698.3	2573	arachidonate 5-lipoxygenase	0.01	0.01	0.01	0.01	1.16025	1.27915	1.19872	0.930926
ALOX5:NM_001256153.1	2472	arachidonate 5-lipoxygenase	0.01	0.01	0.01	0.01	1.1147	1.22894	1.15166	0.894384
ALOX5:NM_001256154.1	2394	arachidonate 5-lipoxygenase	0.01	0.01	0.01	0.01	1.07953	1.19016	1.11532	0.866163
ALOX5AP:NM_001204406.1	1232	arachidonate 5-lipoxygenase-activating protein	0.01	0.01	0.191649	0.0224344	0.555547	0.612482	11	1
ALOX5AP:NM_001629.3	912	arachidonate 5-lipoxygenase-activating protein	0.01	0.01	0.258894	0.0303061	0.411249	0.453396	11	1
ALOXE3:NM_001165960.1	3402	arachidonate lipoxygenase 3	0.0651862	0.0295633	0.01	0.01	10	5	1.58493	1.23086
ALOXE3:NM_021628.2	3242	arachidonate lipoxygenase 3	0.109445	0.0558402	0.01	0.01	16	9	1.51039	1.17297
ALPI:NM_001631.3	2559	alkaline phosphatase, intestinal	0.01	0.01	0.01	0.01	1.15393	1.27219	1.19219	0.925861
ALPK1:NM_001102406.1	5362	alpha-kinase 1	0.54593	0.397646	0.540419	0.824741	132	106	135	160
ALPK1:NM_001253884.1	5214	alpha-kinase 1	0.518894	0.43208	0.539292	0.599007	122	112	131	113
ALPK1:NM_025144.3	5412	alpha-kinase 1	0.590058	0.434856	0.555257	0.714981	144	117	140	140
ALPK2:NM_052947.3	7303	alpha-kinase 2	0.01	0.0440693	1.48133	11.2517	3.29315	16	504	2973
ALPK3:NM_020778.4	10922	alpha-kinase 3	0.0690346	0.0221002	0.0471664	0.0202447	34	12	24	8
ALPL:NM_000478.4	2606	alkaline phosphatase, liver/bone/kidney	0.0170194	0.01	0.01	0.933325	2	1.29556	1.21409	88
ALPL:NM_001127501.2	2432	alkaline phosphatase, liver/bone/kidney	0.01	0.01	0.01	0.954641	1.09666	1.20906	1.13303	84
ALPL:NM_001177520.1	2325	alkaline phosphatase, liver/bone/kidney	0.0286146	0.01	0.0184642	1.04613	3	1.15586	2	88
ALPP:NM_001632.3	2875	alkaline phosphatase, placental	0.161984	0.216891	0.343434	0.173045	21	31	46	18
ALPPL2:NM_031313.2	2499	alkaline phosphatase, placental-like 2	0.01	0.01	0.01	0.01	1.12688	1.24236	1.16424	0.904153
ALS2:NM_001135745.1	2892	amyotrophic lateral sclerosis 2 |juvenile|	2.11641	1.41889	2.91687	2.3606	276	204	393	247
ALS2:NM_020919.3	6922	amyotrophic lateral sclerosis 2 |juvenile|	2.68794	2.69089	5.80804	3.40199	839	926	1873	852
ALS2CL:NM_001190707.1	5044	ALS2 C-terminal like	0.18026	0.0917213	0.0170219	0.0219184	41	23	4	4
ALS2CL:NM_147129.3	4938	ALS2 C-terminal like	0.184129	0.0488818	0.0173873	0.0783613	41	12	4	14
ALS2CL:NM_182775.2	3324	ALS2 C-terminal like	0.16679	0.139182	0.0258299	0.11641	25	23	4	14
ALS2CL:NR_033815.1	5224	ALS2 C-terminal like	0.178294	0.0770095	0.0205443	0.0952344	42	20	5	18
ALS2CR11:NM_001168216.1	1779	amyotrophic lateral sclerosis 2 |juvenile| chromosome region, candidate 11	0.0373969	0.0113068	0.01	0.0621453	3	1	0.828805	4
ALS2CR11:NM_001168217.1	3262	amyotrophic lateral sclerosis 2 |juvenile| chromosome region, candidate 11	0.01	0.0184993	0.01	0.01	1.47094	3	1.51971	1.18021
ALS2CR11:NM_001168221.1	5714	amyotrophic lateral sclerosis 2 |juvenile| chromosome region, candidate 11	0.0310484	0.0281622	0.030052	0.01	8	8	8	2.06736
ALS2CR11:NM_152525.5	2123	amyotrophic lateral sclerosis 2 |juvenile| chromosome region, candidate 11	0.0104458	0.0189495	0.01	0.0130189	1	2	0.989069	1
ALS2CR12:NM_001127391.1	1944	amyotrophic lateral sclerosis 2 |juvenile| chromosome region, candidate 12	0.125483	0.237985	0.209788	0.0568706	11	23	19	4
ALS2CR12:NM_139163.2	2013	amyotrophic lateral sclerosis 2 |juvenile| chromosome region, candidate 12	0.110166	0.11991	0.191934	0.0274606	10	12	18	2
ALS2CR8:NM_001104586.1	5163	amyotrophic lateral sclerosis 2 |juvenile| chromosome region, candidate 8	0.575563	0.545435	1.47588	0.69593	134	140	355	130
ALS2CR8:NM_024744.14	5929	amyotrophic lateral sclerosis 2 |juvenile| chromosome region, candidate 8	0.516164	0.4139	1.28882	0.44286	138	122	356	95
ALX1:NM_006982.2	1302	ALX homeobox 1	0.01	0.01	0.01	0.01	0.587112	0.647282	0.606579	0.471071
ALX3:NM_006492.2	1478	ALX homeobox 3	0.165047	0.027219	0.145228	0.0561011	11	2	10	3
ALX4:NM_021926.3	5466	ALX homeobox 4	0.0649143	0.01	0.0471232	0.0101131	16	2.71739	12	2
ALYREF:NM_005782.3	1102	Aly/REF export factor	17.4875	20.8815	4.10983	11.8883	869	1144	211	474
AMACR:NM_001167595.1	2603	alpha-methylacyl-CoA racemase	0.119273	0.100458	0.140184	0.244218	14	13	17	23
AMACR:NM_014324.5	3352	alpha-methylacyl-CoA racemase	0.138933	0.174025	0.32658	0.527716	21	29	51	64
AMACR:NM_203382.2	3191	alpha-methylacyl-CoA racemase	0.20154	0.189109	0.255611	0.493711	29	30	38	57
AMBN:NM_016519.5	2002	ameloblastin |enamel matrix protein|	0.01	0.01	0.01	0.01	0.902764	0.995284	0.932697	0.724335
AMBP:NM_001633.3	1442	alpha-1-microglobulin/bikunin precursor	0.0307578	0.01	0.01	0.0191672	2	0.716883	0.671803	1
AMBRA1:NM_001267782.1	5315	autophagy/beclin-1 regulator 1	0.617516	0.654727	1.24386	0.681228	148	173	308	131
AMBRA1:NM_001267783.1	4949	autophagy/beclin-1 regulator 1	0.416731	0.414572	0.919479	0.340672	93	102	212	61
AMBRA1:NM_017749.3	5034	autophagy/beclin-1 regulator 1	0.409694	0.475501	0.839995	0.389825	93	119	197	71
AMD1:NM_001033059.1	3103	adenosylmethionine decarboxylase 1	5.47441	6.08697	9.71892	4.97914	766	939	1405	559
AMD1:NM_001634.4	3421	adenosylmethionine decarboxylase 1	5.93141	7.1087	11.0743	5.97865	915	1209	1765	740
AMDHD1:NM_152435.2	2143	amidohydrolase domain containing 1	0.362189	0.25343	0.0200323	0.0902818	35	27	2	7
AMDHD2:NM_001145815.1	2077	amidohydrolase domain containing 2	0.160157	0.1259	0.165351	0.0931507	15	13	16	7
AMDHD2:NM_015944.3	1592	amidohydrolase domain containing 2	0.376106	0.657018	0.256173	0.13889	27	52	19	8
AMELX:NM_001142.2	793	amelogenin, X-linked	0.01	0.01	0.0812029	0.01	0.357588	0.394236	3	0.286912
AMELX:NM_182680.1	835	amelogenin, X-linked	0.01	0.01	0.102825	0.01	0.376527	0.415116	4	0.302108
AMELX:NM_182681.1	745	amelogenin, X-linked	0.01	0.01	0.17287	0.01	0.335944	0.370373	6	0.269545
AMELY:NM_001143.1	802	amelogenin, Y-linked	0.01	0.01	0.01	0.01	0.361647	0.39871	0.373638	0.290168
AMER1:NM_152424.3	8443	APC membrane recruitment protein 1	0.359844	0.388336	0.399141	0.572883	137	163	157	175
AMER2:NM_152704.2	3198	APC membrane recruitment protein 2	0.01	0.01	0.01	0.01	1.44208	1.58987	1.48989	1.15706
AMER2:NM_199138.1	2832	APC membrane recruitment protein 2	0.01	0.01	0.01	0.01	1.27704	1.40791	1.31938	1.02463
AMER3:NM_001105193.1	6236	APC membrane recruitment protein 3	0.0604551	0.0451585	0.0757251	0.0265931	17	14	22	6
AMER3:NM_001105194.1	6172	APC membrane recruitment protein 3	0.0395236	0.0879944	0.0834659	0.0626941	11	27	24	14
AMER3:NM_001105195.1	6169	APC membrane recruitment protein 3	0.0503273	0.0847766	0.100904	0.0448033	14	26	29	10
AMER3:NM_152698.2	6252	APC membrane recruitment protein 3	0.0354708	0.0386082	0.12703	0.0442085	10	12	37	10
AMFR:NM_001144.5	3602	autocrine motility factor receptor, E3 ubiquitin protein ligase	5.25164	4.62944	7.98518	7.77303	853	829	1340	1013
AMH:NM_000479.3	2024	anti-Mullerian hormone	0.208177	0.188825	0.0212101	0.01	19	19	2	0.732295
AMHR2:NM_001164690.1	1859	anti-Mullerian hormone receptor, type II	0.0357875	0.0108203	0.01	0.01	3	1	0.866076	0.672597
AMHR2:NM_001164691.1	1578	anti-Mullerian hormone receptor, type II	0.01	0.01	0.01	0.01	0.711569	0.784494	0.735163	0.57093
AMHR2:NM_020547.2	1863	anti-Mullerian hormone receptor, type II	0.0119036	0.010797	0.01	0.01	1	1	0.867939	0.674044
AMICA1:NM_001098526.1	1957	adhesion molecule, interacts with CXADR antigen 1	0.01	0.0102784	0.01	0.01	0.882472	1	0.911732	0.708054
AMICA1:NM_153206.2	2195	adhesion molecule, interacts with CXADR antigen 1	0.01	0.01	0.01	0.01	0.989793	1.09123	1.02261	0.794164
AMIGO1:NM_020703.2	2472	adhesion molecule with Ig-like domain 1	0.01	0.01	0.468888	0.603768	1.1147	1.22894	54	54
AMIGO2:NM_001143668.1	3068	adhesion molecule with Ig-like domain 2	0.0650545	0.0721198	1.23135	1.51349	9	11	176	168
AMIGO2:NM_181847.4	3849	adhesion molecule with Ig-like domain 2	0.0403311	0.067938	0.758428	1.03404	7	13	136	144
AMIGO3:NM_198722.2	2990	adhesion molecule with Ig-like domain 3	0.222505	0.148002	0.394834	0.184877	30	22	55	20
AMMECR1:NM_001025580.1	5312	Alport syndrome, mental retardation, midface hypoplasia and elliptocytosis chromosomal region gene 1	0.275534	0.522563	0.800075	0.567143	66	138	198	109
AMMECR1:NM_001171689.1	5618	Alport syndrome, mental retardation, midface hypoplasia and elliptocytosis chromosomal region gene 1	0.260527	0.562128	0.863476	0.614968	66	157	226	125
AMMECR1:NM_015365.2	5422	Alport syndrome, mental retardation, midface hypoplasia and elliptocytosis chromosomal region gene 1	0.372196	0.623257	0.811555	0.586223	91	168	205	115
AMMECR1L:NM_001199140.1	4682	AMMECR1-like	1.74777	1.697	2.97076	2.28457	369	395	648	387
AMMECR1L:NM_031445.2	4654	AMMECR1-like	1.72493	1.65535	2.87333	2.09045	362	383	623	352
AMN1:NM_001113402.1	2112	antagonist of mitotic exit network 1 homolog |S. cerevisiae|	2.80354	3.11438	1.42285	0.418775	267	327	140	32
AMN1:NR_004854.1	2096	antagonist of mitotic exit network 1 homolog |S. cerevisiae|	2.89901	2.6967	1.44395	0.461531	274	281	141	35
AMN:NM_030943.3	1562	amnion associated transmembrane protein	0.0283948	0.01	0.01	0.01	2	0.77654	0.727709	0.565141
AMOT:NM_001113490.1	6945	angiomotin	0.239485	0.217223	0.0989011	0.553181	75	75	32	139
AMOT:NM_133265.2	6514	angiomotin	0.228096	0.129694	0.0691982	0.37763	67	42	21	89
AMOTL1:NM_130847.2	8999	angiomotin like 1	3.28493	2.33135	6.14911	6.18571	1333	1043	2578	2014
AMOTL2:NM_016201.2	4984	angiomotin like 2	1.26811	0.250225	1.05084	11.8453	285	62	244	2136
AMPD1:NM_000036.2	2412	adenosine monophosphate deaminase 1	0.01	0.01	0.0177982	0.01	1.08765	1.19911	2	0.872676
AMPD1:NM_001172626.1	2402	adenosine monophosphate deaminase 1	0.01	0.01	0.01	0.01	1.08314	1.19414	1.11905	0.869058
AMPD2:NM_001257360.1	4112	adenosine monophosphate deaminase 2	0.345157	0.376665	1.44594	0.51084	64	77	277	76
AMPD2:NM_001257361.1	3403	adenosine monophosphate deaminase 2	0.358419	0.502428	1.86073	0.852809	55	85	295	105
AMPD2:NM_004037.7	3982	adenosine monophosphate deaminase 2	0.356425	0.358653	1.56322	0.624692	64	71	290	90
AMPD2:NM_139156.3	3767	adenosine monophosphate deaminase 2	0.335559	0.43786	1.70942	0.601648	57	82	300	82
AMPD2:NM_203404.1	3405	adenosine monophosphate deaminase 2	0.436363	0.448966	1.68313	0.714315	67	76	267	88
AMPD3:NM_000480.2	4371	adenosine monophosphate deaminase 3	0.339926	0.312929	3.99239	0.53748	67	68	813	85
AMPD3:NM_001025389.1	4334	adenosine monophosphate deaminase 3	0.291659	0.250624	4.73965	0.44641	57	54	957	70
AMPD3:NM_001025390.1	4473	adenosine monophosphate deaminase 3	0.252849	0.36875	4.32364	0.48197	51	82	901	78
AMPD3:NM_001172430.1	4298	adenosine monophosphate deaminase 3	0.319901	0.336964	4.68946	0.379411	62	72	939	59
AMPD3:NM_001172431.1	3994	adenosine monophosphate deaminase 3	0.305383	0.322321	4.32625	0.394449	55	64	805	57
AMPH:NM_001635.3	3426	amphiphysin	0.0258918	0.0704549	0.0626522	0.01	4	12	10	1.23955
AMPH:NM_139316.2	3300	amphiphysin	0.0336005	0.0670496	0.0585399	0.01	5	11	9	1.19396
AMT:NM_000481.3	2215	aminomethyltransferase	0.250297	0.0272436	0.213193	0.074869	25	3	22	6
AMT:NM_001164710.1	2072	aminomethyltransferase	0.310383	0.0582477	0.258984	0.173412	29	6	25	13
AMT:NM_001164711.1	2047	aminomethyltransferase	0.238339	0.0589591	0.335549	0.12152	22	6	32	9
AMT:NM_001164712.1	1955	aminomethyltransferase	0.272242	0.0617336	0.241546	0.155514	24	6	22	11
AMT:NR_028435.1	2192	aminomethyltransferase	0.323742	0.0734119	0.274183	0.100873	32	8	28	8
AMTN:NM_212557.2	1004	amelotin	0.01	0.01	0.01	0.01	0.452735	0.499133	0.467746	0.363253
AMY1A:NM_001008221.1	1781	amylase, alpha 1A |salivary|	0.0124516	0.0112941	0.144624	0.0310378	1	1	12	2
AMY1A:NM_004038.3	1862	amylase, alpha 1A |salivary|	0.0357299	0.0432113	0.184444	0.0445314	3	4	16	3
AMY2A:NM_000699.2	1632	amylase, alpha 2A |pancreatic|	0.01	0.0246506	0.434028	0.0338715	0.735919	2	33	2
AMY2B:NM_020978.3	2182	amylase, alpha 2B |pancreatic|	0.447186	0.285775	1.67231	0.329339	44	31	170	26
AMZ1:NM_133463.1	4415	archaelysin family metallopeptidase 1	0.0452066	0.109345	0.170161	0.118945	9	24	35	19
AMZ2:NM_001033569.1	1427	archaelysin family metallopeptidase 2	5.26824	3.52398	2.1961	3.79627	339	250	146	196
AMZ2:NM_001033570.1	1423	archaelysin family metallopeptidase 2	4.83111	3.64697	1.84026	4.1954	310	258	122	216
AMZ2:NM_001033571.1	1399	archaelysin family metallopeptidase 2	5.27857	3.72391	2.24005	4.16859	333	259	146	211
AMZ2:NM_001033572.1	1395	archaelysin family metallopeptidase 2	5.07115	3.50388	2.00029	3.90316	319	243	130	197
AMZ2:NM_001033574.1	1806	archaelysin family metallopeptidase 2	5.73441	3.9762	2.30572	3.90254	467	357	194	255
AMZ2:NM_016627.4	1980	archaelysin family metallopeptidase 2	5.01768	4.01282	2.16814	3.7271	448	395	200	267
AMZ2P1:NR_026903.1	3442	archaelysin family metallopeptidase 2 pseudogene 1	1.45609	1.36748	0.922942	0.899356	226	234	148	112
ANAPC10:NM_001256706.1	1468	anaphase promoting complex subunit 10	0.377663	0.520685	0.599489	0.395383	25	38	41	21
ANAPC10:NM_001256707.1	1541	anaphase promoting complex subunit 10	0.33099	0.509072	0.501445	0.197294	23	39	36	11
ANAPC10:NM_001256708.1	1674	anaphase promoting complex subunit 10	0.556396	0.492658	0.43596	0.280684	42	41	34	17
ANAPC10:NM_001256709.1	1609	anaphase promoting complex subunit 10	0.385915	0.587569	0.626997	0.343557	28	47	47	20
ANAPC10:NM_001256710.1	1506	anaphase promoting complex subunit 10	0.47121	0.707894	0.470341	0.385406	32	53	33	21
ANAPC10:NM_001256711.1	1579	anaphase promoting complex subunit 10	0.30898	0.496821	0.57094	0.262563	22	39	42	15
ANAPC10:NM_001256712.1	1336	anaphase promoting complex subunit 10	0.381778	0.496849	0.433791	0.20688	23	33	27	10
ANAPC10:NM_014885.4	1457	anaphase promoting complex subunit 10	0.532719	0.538421	0.397766	0.189699	35	39	27	10
ANAPC10:NR_046345.1	1220	anaphase promoting complex subunit 10	0.309015	0.362727	0.475037	0.18124	17	22	27	8
ANAPC11:NM_001002244.1	1130	anaphase promoting complex subunit 11	4.10164	4.32559	3.36216	6.40837	209	243	177	262
ANAPC11:NM_001002245.1	799	anaphase promoting complex subunit 11	5.82858	6.29376	5.66838	7.64487	210	250	211	221
ANAPC11:NM_001002246.1	862	anaphase promoting complex subunit 11	6.20011	6.9772	5.52801	7.34265	241	299	222	229
ANAPC11:NM_001002247.1	807	anaphase promoting complex subunit 11	6.62268	6.63018	6.03776	8.28832	241	266	227	242
ANAPC11:NM_001002248.1	870	anaphase promoting complex subunit 11	6.52545	6.51999	5.42784	8.32351	256	282	220	262
ANAPC11:NM_001002249.1	916	anaphase promoting complex subunit 11	5.22936	6.28041	4.14764	6.90978	216	286	177	229
ANAPC11:NM_016476.10	892	anaphase promoting complex subunit 11	5.71812	5.77288	5.46241	8.05625	230	256	227	260
ANAPC13:NM_001242374.1	1859	anaphase promoting complex subunit 13	2.60056	2.18569	6.36203	5.93223	218	202	551	399
ANAPC13:NM_001242375.1	1436	anaphase promoting complex subunit 13	2.65622	2.49335	6.2929	6.50559	172	178	421	338
ANAPC13:NM_015391.3	1219	anaphase promoting complex subunit 13	3.38376	3.11871	6.37424	7.70903	186	189	362	340
ANAPC15:NM_014042.2	882	anaphase promoting complex subunit 15	3.16805	5.13134	3.06638	5.04524	126	225	126	161
ANAPC16:NM_001242546.1	3578	anaphase promoting complex subunit 16	2.92544	2.63663	3.65943	2.2479	472	469	610	291
ANAPC16:NM_001242547.1	3186	anaphase promoting complex subunit 16	1.80975	1.43948	2.13568	1.69166	260	228	317	195
ANAPC16:NM_001242548.1	3102	anaphase promoting complex subunit 16	2.02318	1.49143	2.04129	1.59491	283	230	295	179
ANAPC16:NM_173473.3	3252	anaphase promoting complex subunit 16	1.79347	1.45357	2.17815	1.38536	263	235	330	163
ANAPC16:NR_038391.1	3017	anaphase promoting complex subunit 16	1.85967	1.25343	2.12014	1.59404	253	188	298	174
ANAPC16:NR_038392.1	3083	anaphase promoting complex subunit 16	1.83424	1.25922	1.91462	1.56888	255	193	275	175
ANAPC1:NM_022662.3	7742	anaphase promoting complex subunit 1	6.06684	5.88221	3.63751	4.33044	2118	2264	1312	1213
ANAPC1P1:NR_037931.1	1771	anaphase promoting complex subunit 1 pseudogene 1	2.41673	2.16936	1.78165	1.84157	193	191	147	118
ANAPC2:NM_013366.3	2702	anaphase promoting complex subunit 2	0.361125	0.394555	0.603742	0.306874	44	53	76	30
ANAPC4:NM_013367.2	2683	anaphase promoting complex subunit 4	4.42204	4.78319	6.00818	4.93446	535	638	751	479
ANAPC5:NM_001137559.1	2364	anaphase promoting complex subunit 5	7.06378	5.87109	9.83342	6.95655	753	690	1083	595
ANAPC5:NM_016237.4	2625	anaphase promoting complex subunit 5	7.19781	5.27967	8.53679	6.31752	852	689	1044	600
ANAPC7:NM_001137664.1	2216	anaphase promoting complex subunit 7	2.47182	2.98637	3.25457	2.6317	247	329	336	211
ANAPC7:NM_016238.2	3054	anaphase promoting complex subunit 7	4.64004	5.21643	6.49421	5.07713	639	792	924	561
ANG:NM_001097577.2	742	angiogenin, ribonuclease, RNase A family, 5	0.478196	0.406635	1.27284	0.819489	16	15	44	22
ANG:NM_001145.4	1222	angiogenin, ribonuclease, RNase A family, 5	0.508132	0.460897	1.14174	0.723774	28	28	65	32
ANGEL1:NM_015305.3	4112	angel homolog 1 |Drosophila|	2.10869	2.42631	1.27368	0.988072	391	496	244	147
ANGEL2:NM_144567.3	4652	angel homolog 2 |Drosophila|	3.18439	3.32077	5.23235	3.67175	668	768	1134	618
ANGPT1:NM_001146.3	4338	angiopoietin 1	0.01	0.01	0.687779	4.74669	1.95614	2.15661	139	745
ANGPT1:NM_001199859.1	4335	angiopoietin 1	0.0102313	0.01	0.732818	5.13253	2	2.15512	148	805
ANGPT2:NM_001118887.1	5259	angiopoietin 2	0.202408	0.340411	0.395906	0.0788338	48	89	97	15
ANGPT2:NM_001118888.1	5114	angiopoietin 2	0.225493	0.424796	0.482681	0.0756644	52	108	115	14
ANGPT2:NM_001147.2	5262	angiopoietin 2	0.265509	0.45872	0.44463	0.12081	63	120	109	23
ANGPT4:NM_015985.2	1922	angiopoietin 4	0.0230763	0.01	0.01	0.01	2	0.955512	0.895426	0.695391
ANGPTL1:NM_004673.3	3555	angiopoietin-like 1	0.149714	0.645034	0.525295	1.05736	24	114	87	136
ANGPTL2:NM_012098.2	3572	angiopoietin-like 2	0.0931257	0.0675752	20.4671	37.5047	15	12	3406	4847
ANGPTL3:NM_014495.2	2126	angiopoietin-like 3	0.0312931	0.170305	0.292791	0.195008	3	18	29	15
ANGPTL4:NM_001039667.1	1794	angiopoietin-like 4	0.17306	1.12123	8.71029	0.231096	14	100	728	15
ANGPTL4:NM_139314.1	1914	angiopoietin-like 4	0.196969	1.09297	8.73613	0.202167	17	104	779	14
ANGPTL5:NM_178127.4	2372	angiopoietin-like 5	0.01	0.0254404	0.0180983	0.01	1.06961	3	2	0.858203
ANGPTL6:NM_031917.2	1857	angiopoietin-like 6	0.453797	0.444109	1.01717	1.13117	38	41	88	76
ANGPTL7:NM_021146.2	2242	angiopoietin-like 7	0.14837	0.376817	0.526563	0.160263	15	42	55	13
ANHX:NM_001191054.1	1765	anomalous homeobox	0.01	0.01	0.01	0.01	0.795893	0.87746	0.822283	0.638587
ANK1:NM_000037.3	8300	ankyrin 1, erythrocytic	0.0293903	0.0121174	0.0103444	0.01	11	5	4	3.00299
ANK1:NM_001142445.1	3244	ankyrin 1, erythrocytic	0.0205083	0.0248026	0.01	0.01	3	4	1.51132	1.1737
ANK1:NM_001142446.1	8486	ankyrin 1, erythrocytic	0.0130664	0.0118518	0.01	0.0195422	5	5	3.95348	6
ANK1:NM_020475.2	8165	ankyrin 1, erythrocytic	0.01	0.0197084	0.0105154	0.0304657	3.68185	8	4	9
ANK1:NM_020476.2	8240	ankyrin 1, erythrocytic	0.0215304	0.0122056	0.01	0.01	8	5	3.83887	2.98128
ANK1:NM_020477.2	7754	ankyrin 1, erythrocytic	0.0371798	0.0129706	0.01	0.0392095	13	5	3.61245	11
ANK1:NM_020478.4	3304	ankyrin 1, erythrocytic	0.01	0.01	0.0129931	0.0167307	1.48988	1.64257	2	2
ANK1:NM_020480.4	3103	ankyrin 1, erythrocytic	0.0142935	0.01	0.01	0.01	2	1.54264	1.44563	1.12268
ANK2:NM_001127493.1	8082	ankyrin 2, neuronal	0.115245	0.114487	0.0292144	0.21203	42	46	11	62
ANK2:NM_001148.4	14243	ankyrin 2, neuronal	0.194625	0.103095	0.0376758	0.157184	125	73	25	81
ANK2:NM_020977.3	7988	ankyrin 2, neuronal	0.163796	0.0830985	0.0295582	0.214525	59	33	11	62
ANK3:NM_001149.3	7218	ankyrin 3, node of Ranvier |ankyrin G|	0.144401	0.105897	0.0148688	0.01	47	38	5	2.61151
ANK3:NM_001204403.1	9342	ankyrin 3, node of Ranvier |ankyrin G|	0.194654	0.152875	0.01	0.01	82	71	4.35228	3.37999
ANK3:NM_001204404.1	9599	ankyrin 3, node of Ranvier |ankyrin G|	0.138617	0.115253	0.01	0.01	60	55	4.47201	3.47297
ANK3:NM_020987.3	17014	ankyrin 3, node of Ranvier |ankyrin G|	0.114701	0.0945803	0.01	0.01	88	80	7.92653	6.15576
ANKAR:NM_144708.3	4425	ankyrin and armadillo repeat containing	0.0551276	0.100006	0.373509	0.38726	11	22	77	62
ANKDD1A:NM_182703.3	3118	ankyrin repeat and death domain containing 1A	1.22333	0.896718	1.26668	0.85098	172	139	184	96
ANKDD1B:NM_001271529.1	1389	ankyrin repeat and death domain containing 1B	0.175623	0.159297	0.355426	0.0397972	11	11	23	2
ANKEF1:NM_022096.4	3839	ankyrin repeat and EF-hand domain containing 1	0.947361	1.3885	0.229239	0.0215987	164	265	41	3
ANKEF1:NM_198798.1	3762	ankyrin repeat and EF-hand domain containing 1	1.19076	1.45434	0.239637	0.0220408	202	272	42	3
ANKFN1:NM_153228.2	2426	ankyrin-repeat and fibronectin type III domain containing 1	0.146258	0.0165827	0.01	0.0569644	16	2	1.13023	5
ANKFY1:NM_001257999.1	8161	ankyrin repeat and FYVE domain containing 1	1.0326	0.983437	2.16724	1.95753	380	399	824	578
ANKFY1:NM_016376.3	7959	ankyrin repeat and FYVE domain containing 1	1.11732	1.06147	2.37597	2.03847	401	420	881	587
ANKFY1:NR_047571.1	7840	ankyrin repeat and FYVE domain containing 1	1.09185	0.967258	2.4093	2.00243	386	377	880	568
ANKH:NM_054027.4	8216	ankylosis, progressive homolog |mouse|	4.37805	6.41933	4.06511	6.97034	1622	2622	1556	2072
ANKHD1-EIF4EBP3:NM_020690.5	8349	ANKHD1-EIF4EBP3 readthrough	4.42518	3.76567	6.88236	3.05226	1666	1563	2677	922
ANKHD1:NM_001197030.1	2072	ankyrin repeat and KH domain containing 1	1.57332	1.38824	2.50697	1.2539	147	143	242	94
ANKHD1:NM_017747.2	8222	ankyrin repeat and KH domain containing 1	4.67694	3.90701	7.40115	3.18344	1734	1597	2835	947
ANKHD1:NM_017978.2	2153	ankyrin repeat and KH domain containing 1	1.43173	1.37338	2.04378	1.027	139	147	205	80
ANKHD1:NM_024668.3	2182	ankyrin repeat and KH domain containing 1	1.62613	1.44731	2.6757	1.34269	160	157	272	106
ANKIB1:NM_019004.1	6081	ankyrin repeat and IBR domain containing 1	3.66506	4.12155	9.53042	7.4677	1005	1246	2700	1643
ANKK1:NM_178510.1	2543	ankyrin repeat and kinase domain containing 1	0.122088	0.102829	0.24478	0.0543436	14	13	29	5
ANKLE1:NM_152363.4	3217	ankyrin repeat and LEM domain containing 1	2.48165	3.30767	3.18266	1.05677	360	529	477	123
ANKLE2:NM_015114.1	4462	ankyrin repeat and LEM domain containing 2	8.15584	7.62309	13.0221	9.00037	1641	1691	2707	1453
ANKMY1:NM_016552.2	3252	ankyrin repeat and MYND domain containing 1	0.184121	0.167005	0.178212	0.0509947	27	27	27	6
ANKMY1:NM_017844.2	2476	ankyrin repeat and MYND domain containing 1	0.134348	0.121859	0.0953598	0.0223256	15	15	11	2
ANKMY2:NM_020319.2	2567	ankyrin repeat and MYND domain containing 2	5.29571	5.06986	2.99351	3.59621	613	647	358	334
ANKRA2:NM_023039.4	2198	ankyrin repeat, family A |RFXANK-like|, 2	3.19832	1.53744	4.72652	4.64006	317	168	484	369
ANKRD10-IT1:XR_109155.2	2202	ANKRD10 intronic transcript 1 |non-protein coding|	2.35661	2.35678	5.45876	0.803317	234	258	560	64
ANKRD10-IT1:XR_111397.2	2204	ANKRD10 intronic transcript 1 |non-protein coding|	2.20355	2.08085	5.63885	0.902912	219	228	579	72
ANKRD10-IT1:XR_172017.1	2197	ANKRD10 intronic transcript 1 |non-protein coding|	2.3216	2.18819	6.33094	1.01901	230	239	648	81
ANKRD10:NM_017664.2	2495	ankyrin repeat domain 10	11.2615	12.7784	43.996	4.05448	1267	1585	5114	366
ANKRD11:NM_001256182.1	9381	ankyrin repeat domain 11	3.18899	2.16137	3.41613	2.00937	1349	1008	1493	682
ANKRD11:NM_001256183.1	9307	ankyrin repeat domain 11	3.40735	2.26284	3.46174	1.92734	1430	1047	1501	649
ANKRD11:NM_013275.5	9310	ankyrin repeat domain 11	3.43007	2.18649	3.53901	1.79313	1440	1012	1535	604
ANKRD11:NR_045839.1	2046	ankyrin repeat domain 11	3.3167	2.2612	3.95512	1.6751	306	230	377	124
ANKRD12:NM_001083625.2	11252	ankyrin repeat domain 12	0.735138	0.673952	2.2262	1.31416	373	377	1167	535
ANKRD12:NM_001204056.1	11334	ankyrin repeat domain 12	0.688731	0.649554	2.22714	1.31928	352	366	1176	541
ANKRD12:NM_015208.4	11329	ankyrin repeat domain 12	0.698822	0.671147	2.26033	1.39062	357	378	1193	570
ANKRD13A:NM_033121.1	3917	ankyrin repeat domain 13A	2.95534	2.90143	4.55925	24.859	522	565	832	3523
ANKRD13B:NM_152345.4	3182	ankyrin repeat domain 13B	0.341496	0.625824	0.290063	0.173722	49	99	43	20
ANKRD13C:NM_030816.4	5672	ankyrin repeat domain 13C	1.56783	1.73416	2.53928	2.83603	401	489	671	582
ANKRD13D:NM_207354.2	2142	ankyrin repeat domain 13 family, member D	0.559067	0.629177	0.891855	0.400006	54	67	89	31
ANKRD13D:NR_030767.1	2233	ankyrin repeat domain 13 family, member D	0.526353	0.603536	0.913184	0.272307	53	67	95	22
ANKRD16:NM_001009941.2	1683	ankyrin repeat domain 16	0.250357	0.298795	0.242322	0.410564	19	25	19	25
ANKRD16:NM_001009943.2	1604	ankyrin repeat domain 16	0.262687	0.188107	0.227493	0.275702	19	15	17	16
ANKRD16:NM_019046.2	2638	ankyrin repeat domain 16	0.832243	1.12851	1.71685	1.11059	99	148	211	106
ANKRD17:NM_032217.3	9382	ankyrin repeat domain 17	6.32293	6.4148	12.5763	6.33679	2675	2992	5497	2151
ANKRD17:NM_198889.1	8637	ankyrin repeat domain 17	6.31886	6.51399	12.7888	6.52177	2461	2797	5146	2038
ANKRD18A:NM_147195.2	3742	ankyrin repeat domain 18A	2.31127	2.31681	0.298279	0.110793	390	431	52	15
ANKRD18B:NM_001244752.1	3753	ankyrin repeat domain 18B	0.301357	0.525248	0.314563	0.559705	51	98	55	76
ANKRD18CP:XR_132563.2	3006	ankyrin repeat domain 18C, pseudogene	0.0590189	0.0334579	0.0285624	0.01	8	5	4	1.08759
ANKRD18CP:XR_133528.2	3006	ankyrin repeat domain 18C, pseudogene	0.0516415	0.0602242	0.0642654	0.01	7	9	9	1.08759
ANKRD18CP:XR_171802.1	3006	ankyrin repeat domain 18C, pseudogene	0.0516415	0.0200747	0.0142812	0.01	7	3	2	1.08759
ANKRD18DP:NR_003291.1	2902	ankyrin repeat domain 18D, pseudogene	0.298028	0.256461	0.029586	0.0190483	39	37	4	2
ANKRD19P:NR_026868.1	2307	ankyrin repeat domain 19, pseudogene	6.79613	4.74317	0.911805	0.790716	707	544	98	66
ANKRD1:NM_014391.2	1982	ankyrin repeat domain 1 |cardiac muscle|	0.01	0.0101488	0.0216596	1.5479	0.893745	1	2	111
ANKRD20A11P:NR_027270.1	1095	ankyrin repeat domain 20 family, member A11, pseudogene	0.0202524	0.0551092	0.0392048	0.01	1	3	2	0.396177
ANKRD20A12P:NR_046228.1	1744	ankyrin repeat domain 20 family, member A12, pseudogene	0.0127158	0.0692025	0.652308	0.158481	1	6	53	10
ANKRD20A19P:NR_073430.1	5096	ankyrin repeat domain 20 family, member A19, pseudogene	0.0652757	0.0552606	0.0800291	0.070508	15	14	19	13
ANKRD20A1:NM_032250.3	3511	ankyrin repeat domain 20 family, member A1	0.322129	0.292184	0.134498	0.0157443	51	51	22	2
ANKRD20A2:NM_001012421.1	3511	ankyrin repeat domain 20 family, member A2	0.35371	0.372392	0.0550218	0.0157443	56	65	9	2
ANKRD20A3:NM_001012419.1	3964	ankyrin repeat domain 20 family, member A3	0.240561	0.441472	0.2545	0.0418352	43	87	47	6
ANKRD20A4:NM_001098805.1	3517	ankyrin repeat domain 20 family, member A4	0.372023	0.468985	0.115959	0.0785872	59	82	19	10
ANKRD20A5P:NR_040113.1	3707	ankyrin repeat domain 20 family, member A5, pseudogene	0.0179469	0.146507	0.0463224	0.0149119	3	27	8	2
ANKRD20A8P:NR_003366.2	3670	ankyrin repeat domain 20 family, member A8, pseudogene	0.229619	0.208274	0.0292434	0.0301244	38	38	5	4
ANKRD20A9P:NR_027995.1	37567	ankyrin repeat domain 20 family, member A9, pseudogene	1.3105	2.93742	4.09615	1.23161	2220	5486	7169	1674
ANKRD22:NM_144590.2	3993	ankyrin repeat domain 22	0.144399	0.392928	0.182769	0.0553752	26	78	34	8
ANKRD23:NM_144994.7	2591	ankyrin repeat domain 23	0.179739	0.232901	0.356225	0.0746715	21	30	43	7
ANKRD24:NM_133475.1	4032	ankyrin repeat domain 24	0.203503	0.0947873	0.0319414	0.01	37	19	6	1.4588
ANKRD26:NM_001256053.1	6776	ankyrin repeat domain 26	0.585827	0.602615	0.880633	0.615925	179	203	278	151
ANKRD26:NM_014915.2	6782	ankyrin repeat domain 26	0.598389	0.723685	0.860864	0.525722	183	244	272	129
ANKRD26P1:NR_026556.1	6132	ankyrin repeat domain 26 pseudogene 1	0.01	0.0328031	0.0105013	0.01	2.76511	10	3	2.21859
ANKRD26P3:NR_027248.2	3726	ankyrin repeat domain 26 pseudogene 3	0.01	0.01	0.0288039	0.01	1.68017	1.85236	5	1.34809
ANKRD27:NM_032139.2	4461	ankyrin repeat domain 27 |VPS9 domain|	5.48816	4.42789	3.13236	3.35189	1104	982	651	541
ANKRD28:NM_001195098.1	6383	ankyrin repeat domain 28	0.99017	0.913883	1.85626	2.21269	285	290	552	511
ANKRD28:NM_001195099.1	6074	ankyrin repeat domain 28	1.0661	0.854402	2.00723	2.34346	292	258	568	515
ANKRD28:NM_015199.3	6339	ankyrin repeat domain 28	1.07751	0.926572	1.8556	2.51582	308	292	548	577
ANKRD29:NM_173505.2	2282	ankyrin repeat domain 29	0.553923	0.193921	0.35743	1.70776	57	22	38	141
ANKRD2:NM_001129981.1	1352	ankyrin repeat domain 2 |stretch responsive muscle|	0.01	0.01	0.01	0.01	0.609659	0.67214	0.629873	0.489161
ANKRD2:NM_020349.2	1452	ankyrin repeat domain 2 |stretch responsive muscle|	0.015273	0.01	0.0147828	0.01	1	0.721854	1	0.525342
ANKRD30A:NM_052997.2	4405	ankyrin repeat domain 30A	0.01	0.01	0.01	0.01	1.98635	2.18992	2.05221	1.59375
ANKRD30B:NM_001145029.1	4617	ankyrin repeat domain 30B	0.01	0.0130701	0.01	0.01	2.08195	3	2.15098	1.67046
ANKRD30BL:NR_027019.1	1739	ankyrin repeat domain 30B-like	0.0127524	0.01	0.0617155	0.01	1	0.864535	5	0.62918
ANKRD30BL:NR_027020.2	1422	ankyrin repeat domain 30B-like	0.01	0.0141455	0.0754734	0.01	0.641224	1	5	0.514488
ANKRD30BP2:NR_026916.1	3418	ankyrin repeat domain 30B pseudogene 2	0.506072	0.912172	0.678227	0.396231	78	155	108	49
ANKRD30BP3:NR_033891.1	1322	ankyrin repeat domain 30B pseudogene 3	0.01	0.01	0.0162365	0.01	0.596131	0.657225	1	0.478307
ANKRD31:NM_001164443.1	6036	ankyrin repeat domain 31	0.0698062	0.0566522	0.0177805	0.0228952	19	17	5	5
ANKRD32:NM_032290.3	3813	ankyrin repeat domain 32	1.45981	1.77779	0.461605	0.659628	251	337	82	91
ANKRD33:NM_001130015.1	1779	ankyrin repeat domain 33	0.0373969	0.0113068	0.01	0.01	3	1	0.828805	0.643653
ANKRD33:NM_182608.3	1953	ankyrin repeat domain 33	0.01	0.0308984	0.01	0.01	0.880668	3	0.909869	0.706607
ANKRD33B:NM_001164440.1	9333	ankyrin repeat domain 33B	0.693828	0.581915	0.386377	2.44911	292	270	168	827
ANKRD34A:NM_001039888.2	3612	ankyrin repeat domain 34A	0.0429774	0.0389823	0.130737	0.191301	7	7	22	25
ANKRD34B:NM_001004441.2	3942	ankyrin repeat domain 34B	0.01	0.01	0.01	0.0981603	1.77757	1.95974	1.83651	14
ANKRD34C:NM_001146341.1	5432	ankyrin repeat domain 34C	0.01	0.01	0.01	0.01	2.44946	2.70049	2.53067	1.96533
ANKRD35:NM_144698.3	3363	ankyrin repeat domain 35	0.01	0.01	0.0382955	0.0657488	1.51648	1.6719	6	8
ANKRD36:NM_001164315.1	6269	ankyrin repeat domain 36	2.18969	2.98081	6.27607	1.10221	619	929	1833	250
ANKRD36B:NM_025190.3	5986	ankyrin repeat domain 36B	2.96376	3.62914	6.3146	1.51447	800	1080	1761	328
ANKRD36B:XM_003960306.1	4163	ankyrin repeat domain 36B	0.921573	1.00985	1.88196	0.404993	173	209	365	61
ANKRD36BP1:NR_026844.1	1854	ankyrin repeat domain 36B pseudogene 1	3.67213	6.60731	5.36037	8.89998	307	609	463	597
ANKRD36BP2:NR_015424.1	1734	ankyrin repeat domain 36B pseudogene 2	0.0639456	0.243606	0.198059	0.0637581	5	21	16	4
ANKRD36C:XM_001717763.5	6351	ankyrin repeat domain 36C	1.62368	1.45058	1.49384	0.38297	465	458	442	88
ANKRD36C:XM_003118857.3	4623	ankyrin repeat domain 36C	1.79886	1.65775	1.98257	0.669605	375	381	427	112
ANKRD36C:XM_003119864.3	6306	ankyrin repeat domain 36C	1.64933	1.37799	1.62023	0.455831	469	432	476	104
ANKRD36C:XM_003960295.1	6356	ankyrin repeat domain 36C	1.44097	1.30386	1.32719	0.421806	413	412	393	97
ANKRD37:NM_181726.2	934	ankyrin repeat domain 37	1.16343	1.03374	1.86149	0.473476	49	48	81	16
ANKRD39:NM_016466.5	902	ankyrin repeat domain 39	4.62212	5.37437	5.28287	3.15613	188	241	222	103
ANKRD40:NM_052855.3	4169	ankyrin repeat domain 40	13.2877	14.711	10.2818	8.89703	2498	3049	1997	1342
ANKRD42:NM_182603.2	2562	ankyrin repeat domain 42	0.666502	0.871487	2.69774	1.16512	77	111	322	108
ANKRD44:NM_001195144.1	6104	ankyrin repeat domain 44	0.316078	0.158177	0.133626	0.0362243	87	48	38	8
ANKRD44:NM_153697.2	1638	ankyrin repeat domain 44	0.121848	0.135082	0.0262083	0.0506211	9	11	2	3
ANKRD45:NM_198493.2	2671	ankyrin repeat domain 45	0.489856	0.406665	0.61075	0.258697	59	54	76	25
ANKRD46:NM_001270377.1	2682	ankyrin repeat domain 46	0.686293	0.682496	0.592238	0.711074	83	91	74	69
ANKRD46:NM_001270378.1	3282	ankyrin repeat domain 46	0.493258	0.606756	0.464348	0.597922	73	99	71	71
ANKRD46:NM_001270379.1	1733	ankyrin repeat domain 46	0.460674	0.26696	0.272488	0.382769	36	23	22	24
ANKRD46:NM_198401.3	2782	ankyrin repeat domain 46	0.589881	0.621811	0.509226	0.606034	74	86	66	61
ANKRD49:NM_017704.2	1916	ankyrin repeat domain 49	1.59725	1.70074	2.56545	3.04377	138	162	229	211
ANKRD50:NM_001167882.1	7519	ankyrin repeat domain 50	2.14125	2.32208	4.78736	2.82677	726	868	1677	769
ANKRD50:NM_020337.2	8802	ankyrin repeat domain 50	2.38342	2.83601	5.49419	3.25942	946	1241	2253	1038
ANKRD52:NM_173595.3	8656	ankyrin repeat domain 52	2.18023	3.62281	4.9322	4.17652	851	1559	1989	1308
ANKRD53:NM_001115116.1	1993	ankyrin repeat domain 53	0.0333813	0.01	0.01077	0.0832086	3	0.990809	1	6
ANKRD53:NM_024933.3	2120	ankyrin repeat domain 53	0.0313816	0.0284644	0.0303745	0.0651866	3	3	3	5
ANKRD54:NM_138797.2	2102	ankyrin repeat domain 54	1.13941	1.5311	2.08315	0.959875	108	160	204	73
ANKRD54:NR_036556.1	2102	ankyrin repeat domain 54	1.21326	1.5024	2.00146	1.11766	115	157	196	85
ANKRD55:NM_024669.2	2502	ankyrin repeat domain 55	0.01	0.0241185	0.197317	0.0552341	1.12823	3	23	5
ANKRD60:XM_001134442.5	1206	ankyrin repeat domain 60	0.01	0.01	0.0177982	0.022918	0.543823	0.599556	1	1
ANKRD60:XM_001717339.3	1206	ankyrin repeat domain 60	0.01	0.01	0.01	0.01	0.543823	0.599556	0.561854	0.436338
ANKRD60:XM_003960791.1	954	ankyrin repeat domain 60	0.01	0.01	0.01	0.01	0.430188	0.474276	0.444452	0.345163
ANKRD61:NM_001271700.1	1428	ankyrin repeat domain 61	0.559067	0.493012	2.02922	0.406458	36	35	135	21
ANKRD62:XM_001715728.5	3722	ankyrin repeat domain 62, transcript variant 2	0.0417073	0.0540432	0.144174	0.0297035	7	10	25	4
ANKRD62:XM_003118756.3	3722	ankyrin repeat domain 62, transcript variant 2	0.0595818	0.0918734	0.109572	0.01	10	17	19	1.34664
ANKRD62:XM_003959949.1	3834	ankyrin repeat domain 62, transcript variant 2	0.219797	0.278062	0.386296	0.216269	38	53	69	30
ANKRD62:XM_003960744.1	3722	ankyrin repeat domain 62, transcript variant 2	0.0595818	0.0270216	0.115339	0.01	10	5	20	1.34664
ANKRD62:XM_003960745.1	3834	ankyrin repeat domain 62, transcript variant 2	0.271854	0.288554	0.515062	0.165806	47	55	92	23
ANKRD62:XM_003960888.1	3834	ankyrin repeat domain 62, transcript variant 2	0.254502	0.288554	0.481471	0.237896	44	55	86	33
ANKRD62P1-PARP4P3:NR_040115.1	1539	ANKRD62P1-PARP4P3 readthrough transcribed pseudogene	0.446697	0.653505	1.31103	0.646529	31	50	94	36
ANKRD63:NM_001190479.1	1143	ankyrin repeat domain 63	0.01	0.01	0.01	0.01	0.515414	0.568236	0.532504	0.413544
ANKRD65:NM_001145210.2	2192	ankyrin repeat domain 65	0.0303508	0.192706	0.0881303	0.0756546	3	21	9	6
ANKRD65:NM_001243535.1	1652	ankyrin repeat domain 65	0.161087	0.182641	0.20789	0.100384	12	15	16	6
ANKRD65:NM_001243536.1	1632	ankyrin repeat domain 65	0.122296	0.184879	0.144676	0.101614	9	15	11	6
ANKRD66:NM_001162435.2	1062	ankyrin repeat domain 66	0.01	0.01	0.040423	0.01	0.478889	0.527968	2	0.384238
ANKRD6:NM_001242809.1	5355	ankyrin repeat domain 6	0.169791	0.127713	0.0561167	0.0206455	41	34	14	4
ANKRD6:NM_001242811.1	5738	ankyrin repeat domain 6	0.189376	0.105167	0.0598526	0.0240843	49	30	16	5
ANKRD6:NM_001242813.1	5250	ankyrin repeat domain 6	0.130946	0.126436	0.0531505	0.0105292	31	33	13	2
ANKRD6:NM_001242814.1	4961	ankyrin repeat domain 6	0.210096	0.125693	0.0605734	0.0278564	47	31	14	5
ANKRD6:NM_014942.4	5340	ankyrin repeat domain 6	0.153656	0.105471	0.0482351	0.0155276	37	28	12	3
ANKRD7:NM_019644.3	1358	ankyrin repeat domain 7	0.01	0.0148121	0.0158061	0.0814113	0.612364	1	1	4
ANKRD9:NM_152326.2	1626	ankyrin repeat domain 9	0.518266	0.457718	0.132009	0.57794	38	37	10	34
ANKS1A:NM_015245.2	6355	ankyrin repeat and sterile alpha motif domain containing 1A	3.23485	3.3108	2.70883	2.07457	927	1046	802	477
ANKS1B:NM_001204065.1	3116	ankyrin repeat and sterile alpha motif domain containing 1B	0.01	0.01	0.01	0.01	1.4051	1.5491	1.45169	1.12739
ANKS1B:NM_001204066.1	2979	ankyrin repeat and sterile alpha motif domain containing 1B	0.01	0.01	0.01	0.01	1.34332	1.48099	1.38786	1.07782
ANKS1B:NM_001204067.1	3074	ankyrin repeat and sterile alpha motif domain containing 1B	0.01	0.01	0.01	0.01	1.38616	1.52822	1.43212	1.11219
ANKS1B:NM_001204068.1	3554	ankyrin repeat and sterile alpha motif domain containing 1B	0.01	0.0113196	0.0181187	0.01	1.60261	2	3	1.28586
ANKS1B:NM_001204069.1	3434	ankyrin repeat and sterile alpha motif domain containing 1B	0.01	0.01	0.01	0.01	1.5485	1.70719	1.59984	1.24244
ANKS1B:NM_001204070.1	3364	ankyrin repeat and sterile alpha motif domain containing 1B	0.01	0.01	0.01	0.01	1.51693	1.67239	1.56723	1.21711
ANKS1B:NM_001204079.1	3116	ankyrin repeat and sterile alpha motif domain containing 1B	0.01	0.01	0.01	0.01	1.4051	1.5491	1.45169	1.12739
ANKS1B:NM_001204080.1	3051	ankyrin repeat and sterile alpha motif domain containing 1B	0.01	0.01	0.01	0.0271771	1.37579	1.51679	1.42141	3
ANKS1B:NM_001204081.1	2015	ankyrin repeat and sterile alpha motif domain containing 1B	0.154079	0.129773	0.138482	0.329201	14	13	13	24
ANKS1B:NM_020140.3	2324	ankyrin repeat and sterile alpha motif domain containing 1B	0.0763385	0.14714	0.101597	0.225965	8	17	11	19
ANKS1B:NM_152788.4	4942	ankyrin repeat and sterile alpha motif domain containing 1B	0.0583352	0.0732634	0.204136	0.134225	13	18	47	24
ANKS1B:NM_181670.3	3614	ankyrin repeat and sterile alpha motif domain containing 1B	0.01	0.01	0.0118786	0.01	1.62966	1.79668	2	1.30757
ANKS3:NM_001242929.1	2272	ankyrin repeat and sterile alpha motif domain containing 3	0.2733	0.194774	0.803034	0.328458	28	22	85	27
ANKS3:NM_133450.3	2664	ankyrin repeat and sterile alpha motif domain containing 3	0.274707	0.181215	0.612354	0.217876	33	24	76	21
ANKS3:NR_040252.1	2667	ankyrin repeat and sterile alpha motif domain containing 3	0.282713	0.196095	0.611666	0.196904	34	26	76	19
ANKS4B:NM_145865.2	2906	ankyrin repeat and sterile alpha motif domain containing 4B	0.86996	0.885996	1.31476	0.684796	114	128	178	72
ANKS6:NM_173551.3	7147	ankyrin repeat and sterile alpha motif domain containing 6	2.0386	1.52262	1.29142	1.12923	657	541	430	292
ANKUB1:NM_001144960.1	2489	ankyrin repeat and ubiquitin domain containing 1	0.0178195	0.01	0.0344952	0.0444181	2	1.23739	4	4
ANKZF1:NM_001042410.1	2513	ankyrin repeat and zinc finger domain containing 1	2.05614	1.43277	1.88766	0.901874	233	179	221	82
ANKZF1:NM_018089.2	2582	ankyrin repeat and zinc finger domain containing 1	1.78648	1.37111	2.12817	0.942	208	176	256	88
ANLN:NM_018685.2	4772	anillin, actin binding protein	13.9927	13.3326	1.19198	23.9728	3011	3163	265	4139
ANO1-AS2:XR_111195.1	1006	ANO1 antisense RNA 2 |head to head|	0.01	0.01	0.01	0.0824229	0.453637	0.500128	0.468678	3
ANO1-AS2:XR_132466.1	1006	ANO1 antisense RNA 2 |head to head|	0.0220441	0.01	0.01	0.0549486	1	0.500128	0.468678	2
ANO1-AS2:XR_171903.1	1006	ANO1 antisense RNA 2 |head to head|	0.01	0.01	0.01	0.0274743	0.453637	0.500128	0.468678	1
ANO10:NM_001204831.1	2746	anoctamin 10	0.250352	0.278356	1.11779	0.815284	31	38	143	81
ANO10:NM_001204832.1	2545	anoctamin 10	0.313693	0.379377	1.29884	0.792792	36	48	154	73
ANO10:NM_001204833.1	2402	anoctamin 10	0.286206	0.435459	0.982977	0.955058	31	52	110	83
ANO10:NM_001204834.1	2173	anoctamin 10	0.234724	0.351756	1.1162	1.03027	23	38	113	81
ANO10:NM_018075.3	2743	anoctamin 10	0.379981	0.322659	1.21291	0.927014	47	44	155	92
ANO1:NM_018043.5	4811	anoctamin 1, calcium activated chloride channel	1.39207	2.19503	0.165078	1.10878	302	525	37	193
ANO1:NR_030691.1	3597	anoctamin 1, calcium activated chloride channel	1.07892	1.74474	0.214825	0.922073	175	312	36	120
ANO2:NM_020373.2	3722	anoctamin 2	0.01	0.01	0.0403687	0.01	1.67837	1.85037	7	1.34664
ANO3:NM_031418.2	5936	anoctamin 3	0.01	0.0135545	0.0976323	0.074499	2.67673	4	27	16
ANO4:NM_178826.3	4124	anoctamin 4	0.301134	0.385324	0.0728673	0.013404	56	79	14	2
ANO5:NM_001142649.1	6658	anoctamin 5	0.0932619	0.12991	0.0225672	0.01	28	43	7	2.4089
ANO5:NM_213599.2	6661	anoctamin 5	0.0765735	0.157029	0.01	0.01	23	52	3.10324	2.40999
ANO6:NM_001025356.2	6114	anoctamin 6	1.82083	2.07597	5.13972	3.34527	502	631	1464	740
ANO6:NM_001142678.1	5962	anoctamin 6	2.07555	2.06142	5.50477	3.14776	558	611	1529	679
ANO6:NM_001142679.1	3591	anoctamin 6	1.48213	1.94931	4.68026	2.66309	240	348	783	346
ANO6:NM_001204803.1	6174	anoctamin 6	1.9504	2.07209	5.35051	3.25456	543	636	1539	727
ANO7:NM_001001666.3	902	anoctamin 7	0.01	0.01	0.01	0.01	0.40674	0.448424	0.420226	0.326349
ANO7:NM_001001891.3	4128	anoctamin 7	0.0590939	0.0584735	0.103995	0.0937374	11	12	20	14
ANO8:NM_020959.2	4162	anoctamin 8	0.314369	0.555793	0.593088	0.119535	59	115	115	18
ANO9:NM_001012302.2	2879	anoctamin 9	1.6484	1.48818	0.0596447	0.01	214	213	8	1.04164
ANP32A-IT1:NR_026808.1	3281	ANP32A intronic transcript 1 |non-protein coding|	0.648866	1.20162	1.66824	0.614952	96	196	255	73
ANP32A:NM_006305.3	2479	acidic |leucine-rich| nuclear phosphoprotein 32 family, member A	37.2319	44.6763	22.7981	21.5851	4162	5506	2633	1936
ANP32AP1:NR_003144.1	738	acidic |leucine-rich| nuclear phosphoprotein 32 family, member A pseudogene 1	2.61428	3.51601	1.80326	1.53551	87	129	62	41
ANP32B:NM_006401.2	1617	acidic |leucine-rich| nuclear phosphoprotein 32 family, member B	51.3745	43.7626	38.5487	54.5775	3746	3518	2904	3193
ANP32C:NM_012403.1	705	acidic |leucine-rich| nuclear phosphoprotein 32 family, member C	0.251646	0.485039	0.274017	0.0784089	8	17	9	2
ANP32D:NM_012404.2	396	acidic |leucine-rich| nuclear phosphoprotein 32 family, member D	0.112002	0.152385	0.0542036	0.01	2	3	1	0.143275
ANP32E:NM_001136478.2	3332	acidic |leucine-rich| nuclear phosphoprotein 32 family, member E	5.0782	5.49356	4.27747	4.695	763	910	664	566
ANP32E:NM_001136479.1	3132	acidic |leucine-rich| nuclear phosphoprotein 32 family, member E	3.91555	4.65622	3.78304	4.43003	553	725	552	502
ANP32E:NM_030920.3	3462	acidic |leucine-rich| nuclear phosphoprotein 32 family, member E	5.39355	5.95544	4.71825	5.36496	842	1025	761	672
ANPEP:NM_001150.2	3656	alanyl |membrane| aminopeptidase	0.0363944	0.0495169	22.7856	13.691	6	9	3881	1811
ANTXR1:NM_018153.3	2352	anthrax toxin receptor 1	0.895728	1.26573	13.315	20.5648	95	148	1459	1750
ANTXR1:NM_032208.2	5909	anthrax toxin receptor 1	3.38894	4.13939	50.761	32.0921	903	1216	13974	6861
ANTXR1:NM_053034.2	1642	anthrax toxin receptor 1	0.999421	1.21277	11.5689	10.8065	74	99	885	642
ANTXR2:NM_001145794.1	2314	anthrax toxin receptor 2	0.325841	0.512868	8.93278	4.13273	34	59	963	346
ANTXR2:NM_058172.5	8042	anthrax toxin receptor 2	0.733512	1.18808	19.8018	13.1734	266	475	7419	3833
ANTXRL:XR_159158.2	2369	anthrax toxin receptor-like	0.01	0.01	0.01	0.01	1.06826	1.17774	1.10368	0.857118
ANTXRL:XR_159198.1	2048	anthrax toxin receptor-like	0.01	0.01	0.01	0.01	0.923507	1.01815	0.954128	0.740978
ANTXRL:XR_171854.1	2344	anthrax toxin receptor-like	0.01	0.01	0.01	0.01	1.05698	1.16531	1.09203	0.848073
ANXA10:NM_007193.4	1447	annexin A10	0.352492	2.37709	0.163173	0.019101	23	171	11	1
ANXA11:NM_001157.2	2486	annexin A11	2.86348	2.54875	2.76295	7.20441	321	315	320	648
ANXA11:NM_145868.1	2535	annexin A11	3.05307	2.32491	2.90429	7.11967	349	293	343	653
ANXA11:NM_145869.1	2731	annexin A11	2.67156	2.40848	3.07311	6.48725	329	327	391	641
ANXA13:NM_001003954.1	1609	annexin A13	0.01	0.01	0.01	0.01	0.725548	0.799906	0.749605	0.582146
ANXA13:NM_004306.2	1472	annexin A13	0.01	0.01	0.01	0.01	0.66377	0.731797	0.685779	0.532578
ANXA1:NM_000700.1	1399	annexin A1	143.013	152.522	44.5249	279.849	9022	10608	2902	14165
ANXA2:NM_001002857.1	1644	annexin A2	55.225	90.7372	37.6414	191.305	4094	7416	2883	11379
ANXA2:NM_001002858.2	1632	annexin A2	55.2506	87.1028	39.0625	186.649	4066	7067	2970	11021
ANXA2:NM_001136015.2	1665	annexin A2	53.8226	87.9255	38.3141	182.252	4041	7278	2972	10979
ANXA2:NM_004039.2	1563	annexin A2	58.5694	94.397	41.8856	198.797	4128	7335	3050	11242
ANXA2P1:NR_001562.2	1343	annexin A2 pseudogene 1	2.64201	4.76287	1.94988	9.09642	160	318	122	442
ANXA2P2:NR_003573.1	1310	annexin A2 pseudogene 2	27.0687	45.3122	19.8917	94.9858	1599	2951	1214	4502
ANXA2P3:NR_001446.2	1350	annexin A2 pseudogene 3	0.969188	1.89229	0.715488	3.6238	59	127	45	177
ANXA2R:NM_001014279.2	1272	annexin A2 receptor	0.139474	0.0948815	0.809986	0.717053	8	6	48	33
ANXA3:NM_005139.2	1622	annexin A3	18.0063	20.1893	1.09838	0.306723	1317	1628	83	18
ANXA4:NM_001153.3	2142	annexin A4	16.1094	16.1332	8.40748	23.6907	1556	1718	839	1836
ANXA5:NM_001154.3	1606	annexin A5	83.3339	90.9929	324.282	630.778	6035	7265	24263	36652
ANXA6:NM_001155.4	3002	annexin A6	1.56608	1.78903	3.60366	13.7827	212	267	504	1497
ANXA6:NM_001193544.1	2879	annexin A6	1.74083	1.86546	3.90673	13.6612	226	267	524	1423
ANXA7:NM_001156.3	2146	annexin A7	11.6669	11.9321	16.8036	16.6015	1129	1273	1680	1289
ANXA7:NM_004034.2	2212	annexin A7	11.5894	11.7852	15.0505	14.4443	1156	1296	1551	1156
ANXA8:NM_001040084.2	2062	annexin A8	0.01	0.01	0.0312289	0.013404	0.92982	1.02511	3	1
ANXA8:NM_001271702.1	2182	annexin A8	0.01	0.01	0.01	0.0253338	0.983931	1.08477	1.01656	2
ANXA8:NM_001271703.1	1882	annexin A8	0.01	0.01	0.0342157	0.014686	0.848652	0.935626	3	1
ANXA8L1:NM_001098845.1	1954	annexin A8-like 1	0.01	0.0102942	0.01	0.0141449	0.881119	1	0.910335	1
ANXA8L2:NM_001630.2	2034	annexin A8-like 2	0.01	0.01	0.01	0.0135886	0.917194	1.01119	0.947605	1
ANXA9:NM_003568.2	1832	annexin A9	0.31473	0.296453	0.023433	0.0603475	26	27	2	4
AOAH-IT1:NR_046764.1	573	AOAH intronic transcript 1 |non-protein coding|	0.01	0.01	0.0374601	0.01	0.258383	0.284864	1	0.207315
AOAH:NM_001177506.1	2559	acyloxyacyl hydrolase |neutrophil|	0.01	0.01	0.01	0.01	1.15393	1.27219	1.19219	0.925861
AOAH:NM_001177507.1	2344	acyloxyacyl hydrolase |neutrophil|	0.01	0.01	0.01	0.01	1.05698	1.16531	1.09203	0.848073
AOAH:NM_001637.3	2440	acyloxyacyl hydrolase |neutrophil|	0.01	0.01	0.01	0.01	1.10027	1.21303	1.13675	0.882806
AOC2:NM_001158.3	2592	amine oxidase, copper containing 2 |retina-specific|	0.179669	0.100885	0.157341	0.0746427	21	13	19	7
AOC2:NM_009590.2	2672	amine oxidase, copper containing 2 |retina-specific|	0.282184	0.127976	0.249028	0.020688	34	17	31	2
AOC3:NM_003734.2	4032	amine oxidase, copper containing 3 |vascular adhesion protein 1|	0.236504	0.0748321	0.388621	2.22786	43	15	73	325
AOC4:NR_002773.1	2073	amine oxidase, copper containing 3 |vascular adhesion protein 1| pseudogene	0.106977	0.0970327	0.196733	0.119996	10	10	19	9
AOX1:NM_001159.3	4949	aldehyde oxidase 1	0.01	0.0243866	0.0954177	0.753947	2.23166	6	22	135
AOX2P:NR_001557.4	3738	aldehyde oxidase 2 pseudogene	0.0830575	0.13453	0.25266	0.133094	14	25	44	18
AP1AR:NM_001128426.1	2812	adaptor-related protein complex 1 associated regulatory protein	3.61194	2.50363	2.3663	0.766662	458	350	310	78
AP1AR:NM_018569.4	2911	adaptor-related protein complex 1 associated regulatory protein	4.74609	3.51026	3.67944	1.24381	623	508	499	131
AP1B1:NM_001127.3	4182	adaptor-related protein complex 1, beta 1 subunit	1.43706	1.43334	1.76562	2.63702	271	298	344	399
AP1B1:NM_001166019.1	4092	adaptor-related protein complex 1, beta 1 subunit	1.46867	1.51894	1.87789	2.73554	271	309	358	405
AP1B1:NM_145730.2	4152	adaptor-related protein complex 1, beta 1 subunit	1.49017	1.46792	1.51989	2.62945	279	303	294	395
AP1B1P1:NR_040114.1	827	adaptor-related protein complex 1, beta 1 subunit pseudogene 1	0.0268154	0.0486454	0.0519096	0.01	1	2	2	0.299213
AP1G1:NM_001030007.1	6850	adaptor-related protein complex 1, gamma 1 subunit	5.24786	6.48081	8.1879	12.2056	1621	2207	2613	3025
AP1G1:NM_001128.5	6841	adaptor-related protein complex 1, gamma 1 subunit	5.29367	6.41876	7.80646	11.7126	1633	2183	2488	2899
AP1G2:NM_003917.2	2876	adaptor-related protein complex 1, gamma 2 subunit	5.31276	4.16146	1.60462	0.845704	689	595	215	88
AP1M1:NM_001130524.1	2409	adaptor-related protein complex 1, mu 1 subunit	1.02182	1.01869	1.56819	2.29466	111	122	176	200
AP1M1:NM_032493.3	2362	adaptor-related protein complex 1, mu 1 subunit	1.09849	1.1156	1.54487	2.63286	117	131	170	225
AP1M2:NM_005498.4	1756	adaptor-related protein complex 1, mu 2 subunit	2.87939	1.21422	0.0488944	0.157398	228	106	4	10
AP1S1:NM_001283.3	1297	adaptor-related protein complex 1, sigma 1 subunit	2.76991	2.96217	2.58171	3.72926	162	191	156	175
AP1S2:NM_001272071.1	2329	adaptor-related protein complex 1, sigma 2 subunit	0.31422	0.587295	2.14739	2.15986	33	68	233	182
AP1S2:NM_003916.4	2320	adaptor-related protein complex 1, sigma 2 subunit	0.62132	0.563563	2.313	2.63287	65	65	250	221
AP1S3:NM_001039569.1	3997	adaptor-related protein complex 1, sigma 3 subunit	16.0566	16.1795	3.43155	1.55587	2894	3215	639	225
AP2A1:NM_014203.2	3499	adaptor-related protein complex 2, alpha 1 subunit	1.1028	1.32796	2.30044	2.92269	174	231	375	370
AP2A1:NM_130787.2	3433	adaptor-related protein complex 2, alpha 1 subunit	1.09816	1.34177	2.40094	2.97888	170	229	384	370
AP2A2:NM_001242837.1	4662	adaptor-related protein complex 2, alpha 2 subunit	1.31764	1.05709	1.57002	1.68965	277	245	341	285
AP2A2:NM_012305.3	4662	adaptor-related protein complex 2, alpha 2 subunit	1.44132	1.16064	1.44571	1.36358	303	269	314	230
AP2B1:NM_001030006.1	5772	adaptor-related protein complex 2, beta 1 subunit	12.3061	10.8973	9.5386	20.5953	3203	3127	2565	4301
AP2B1:NM_001282.2	5722	adaptor-related protein complex 2, beta 1 subunit	12.6733	11.3757	9.43439	19.8188	3270	3236	2515	4103
AP2M1:NM_001025205.1	1942	adaptor-related protein complex 2, mu 1 subunit	9.69501	9.80885	21.1552	29.1478	849	947	1914	2048
AP2M1:NM_004068.3	1942	adaptor-related protein complex 2, mu 1 subunit	9.96908	9.61205	20.6025	28.7777	873	928	1864	2022
AP2S1:NM_004069.3	890	adaptor-related protein complex 2, sigma 1 subunit	13.4304	15.0297	14.157	22.1424	539	665	587	713
AP2S1:NM_021575.2	776	adaptor-related protein complex 2, sigma 1 subunit	9.77359	9.15019	9.54291	16.3484	342	353	345	459
AP3B1:NM_001271769.1	4052	adaptor-related protein complex 3, beta 1 subunit	5.34159	6.49812	9.34972	7.8511	976	1309	1765	1151
AP3B1:NM_003664.4	4042	adaptor-related protein complex 3, beta 1 subunit	5.38223	6.77794	9.86141	7.85001	981	1362	1857	1148
AP3B2:NM_004644.3	3714	adaptor-related protein complex 3, beta 2 subunit	0.017913	0.01	0.0115588	0.0148838	3	1.8464	2	2
AP3D1:NM_001261826.1	5062	adaptor-related protein complex 3, delta 1 subunit	2.77314	2.94451	5.50821	3.29245	633	741	1299	603
AP3D1:NM_003938.6	4872	adaptor-related protein complex 3, delta 1 subunit	2.55356	2.952	5.90366	3.65912	561	715	1340	645
AP3M1:NM_012095.4	5132	adaptor-related protein complex 3, mu 1 subunit	5.16814	5.89493	7.19391	6.78053	1196	1504	1720	1259
AP3M1:NM_207012.2	5262	adaptor-related protein complex 3, mu 1 subunit	5.50826	5.63079	7.17935	7.17504	1307	1473	1760	1366
AP3M2:NM_001134296.1	3672	adaptor-related protein complex 3, mu 2 subunit	1.73932	1.01889	1.96408	1.12905	288	186	336	150
AP3M2:NM_006803.3	3624	adaptor-related protein complex 3, mu 2 subunit	1.79907	1.03794	2.00787	0.938083	294	187	339	123
AP3S1:NM_001284.2	1292	adaptor-related protein complex 3, sigma 1 subunit	64.0059	26.7005	10.9649	20.0876	3729	1715	660	939
AP3S2:NM_005829.4	5934	adaptor-related protein complex 3, sigma 2 subunit	0.784805	0.87117	1.71095	1.25759	210	257	473	270
AP3S2:NR_023361.1	6053	adaptor-related protein complex 3, sigma 2 subunit	0.868296	0.827458	1.63831	1.31963	237	249	462	289
AP3S2:NR_037582.1	5934	adaptor-related protein complex 3, sigma 2 subunit	0.908131	0.884729	1.4903	1.14581	243	261	412	246
AP4B1-AS1:NR_037864.1	1734	AP4B1 antisense RNA 1	1.33007	1.72844	2.21578	1.2911	104	149	179	81
AP4B1:NM_001253852.1	2723	adaptor-related protein complex 4, beta 1 subunit	0.716679	0.672219	1.20606	1.06578	88	91	153	105
AP4B1:NM_001253853.1	2663	adaptor-related protein complex 4, beta 1 subunit	0.499655	0.732686	1.16069	0.747284	60	97	144	72
AP4B1:NM_006594.3	2791	adaptor-related protein complex 4, beta 1 subunit	0.580033	0.627013	1.02286	0.821945	73	87	133	83
AP4E1:NM_001252127.1	6791	adaptor-related protein complex 4, epsilon 1 subunit	1.13641	1.32993	2.87628	2.07161	348	449	910	509
AP4E1:NM_007347.4	6768	adaptor-related protein complex 4, epsilon 1 subunit	1.16976	1.2661	2.95266	2.04598	357	426	931	501
AP4M1:NM_004722.3	1872	adaptor-related protein complex 4, mu 1 subunit	0.722627	1.34314	0.756766	1.07781	61	125	66	73
AP4S1:NM_001128126.2	4224	adaptor-related protein complex 4, sigma 1 subunit	0.750762	0.938123	1.23483	0.844093	143	197	243	129
AP4S1:NM_001254726.1	1722	adaptor-related protein complex 4, sigma 1 subunit	0.180295	0.303709	0.461203	0.25681	14	26	37	16
AP4S1:NM_001254727.1	1918	adaptor-related protein complex 4, sigma 1 subunit	0.450927	0.597783	0.828145	0.533185	39	57	74	37
AP4S1:NM_001254728.1	4602	adaptor-related protein complex 4, sigma 1 subunit	0.766197	0.843583	1.37127	0.750737	159	193	294	125
AP4S1:NM_001254729.1	4122	adaptor-related protein complex 4, sigma 1 subunit	0.801619	0.971096	1.39557	0.818043	149	199	268	122
AP4S1:NM_007077.4	1796	adaptor-related protein complex 4, sigma 1 subunit	0.246953	0.302395	0.478054	0.384732	20	27	40	25
AP5B1:NM_138368.4	6595	adaptor-related protein complex 5, beta 1 subunit	1.02896	1.30541	1.92026	0.775321	306	428	590	185
AP5M1:NM_018229.3	3102	adaptor-related protein complex 5, mu 1 subunit	2.03033	2.33441	4.20712	3.18091	284	360	608	357
AP5M1:NR_026895.1	2456	adaptor-related protein complex 5, mu 1 subunit	1.50792	1.76087	3.16376	2.4308	167	215	362	216
AP5S1:NM_001204446.1	1960	adaptor-related protein complex 5, sigma 1 subunit	0.497836	0.646549	0.854205	0.578166	44	63	78	41
AP5S1:NM_001204447.1	1808	adaptor-related protein complex 5, sigma 1 subunit	0.466096	0.767658	0.807298	0.611485	38	69	68	40
AP5S1:NM_018347.2	1856	adaptor-related protein complex 5, sigma 1 subunit	0.382351	0.487699	0.78642	0.759481	32	45	68	51
AP5Z1:NM_014855.2	5519	adaptor-related protein complex 5, zeta 1 subunit	0.594691	0.965835	1.72682	0.856367	148	265	444	171
APAF1:NM_001160.2	7032	apoptotic peptidase activating factor 1	0.517196	0.603561	0.854678	0.998342	164	211	280	254
APAF1:NM_013229.2	7162	apoptotic peptidase activating factor 1	0.442784	0.612265	0.82418	0.883742	143	218	275	229
APAF1:NM_181861.1	7196	apoptotic peptidase activating factor 1	0.480755	0.589805	0.677108	0.844999	156	211	227	220
APAF1:NM_181868.1	7075	apoptotic peptidase activating factor 1	0.407481	0.557246	0.776671	0.85945	130	196	256	220
APAF1:NM_181869.1	4559	apoptotic peptidase activating factor 1	0.369687	0.569164	0.49436	0.71538	76	129	105	118
APBA1:NM_001163.3	6595	amyloid beta |A4| precursor protein-binding, family A, member 1	0.0269008	0.0274502	1.28885	3.6	8	9	396	859
APBA2:NM_001130414.1	3602	amyloid beta |A4| precursor protein-binding, family A, member 2	0.01	0.01	0.548236	0.751981	1.62425	1.79071	92	98
APBA2:NM_005503.3	3642	amyloid beta |A4| precursor protein-binding, family A, member 2	0.01	0.01	0.636513	0.705777	1.64229	1.8106	108	93
APBA3:NM_004886.3	2158	amyloid beta |A4| precursor protein-binding, family A, member 3	0.770726	0.540622	0.825563	0.473887	75	58	83	37
APBB1:NM_001164.3	2689	amyloid beta |A4| precursor protein-binding, family B, member 1 |Fe65|	0.0907177	0.052363	0.19956	0.349472	11	7	25	34
APBB1:NM_001257319.1	2012	amyloid beta |A4| precursor protein-binding, family B, member 1 |Fe65|	0.0220441	0.0799796	0.245371	0.357166	2	8	23	26
APBB1:NM_001257320.1	2102	amyloid beta |A4| precursor protein-binding, family B, member 1 |Fe65|	0.0316503	0.0574164	0.142961	0.276128	3	6	14	21
APBB1:NM_001257321.1	2397	amyloid beta |A4| precursor protein-binding, family B, member 1 |Fe65|	0.064762	0.0839169	0.170141	0.276737	7	10	19	24
APBB1:NM_001257322.1	1493	amyloid beta |A4| precursor protein-binding, family B, member 1 |Fe65|	0.0148535	0.01	0.0431305	0.0925624	1	0.742237	3	5
APBB1:NM_001257323.1	2019	amyloid beta |A4| precursor protein-binding, family B, member 1 |Fe65|	0.0768868	0.0697395	0.276414	0.27379	7	7	26	20
APBB1:NM_001257324.1	1422	amyloid beta |A4| precursor protein-binding, family B, member 1 |Fe65|	0.0467855	0.0141455	0.120757	0.0777472	3	1	8	4
APBB1:NM_001257325.1	1882	amyloid beta |A4| precursor protein-binding, family B, member 1 |Fe65|	0.0235668	0.0320641	0.182484	0.308407	2	3	16	21
APBB1:NM_001257326.1	2352	amyloid beta |A4| precursor protein-binding, family B, member 1 |Fe65|	0.0565723	0.0855224	0.173396	0.223275	6	10	19	19
APBB1:NM_145689.1	2622	amyloid beta |A4| precursor protein-binding, family B, member 1 |Fe65|	0.0592046	0.0690442	0.253777	0.242449	7	9	31	23
APBB1:NR_047512.1	2267	amyloid beta |A4| precursor protein-binding, family B, member 1 |Fe65|	0.039129	0.0532374	0.246176	0.243839	4	6	26	20
APBB1IP:NM_019043.3	2642	amyloid beta |A4| precursor protein-binding, family B, member 1 interacting protein	0.01	0.01	0.0243732	0.397535	1.19136	1.31346	3	38
APBB2:NM_001166050.1	8983	amyloid beta |A4| precursor protein-binding, family B, member 2	1.31088	1.31218	0.501789	0.535368	531	586	210	174
APBB2:NM_001166051.1	7004	amyloid beta |A4| precursor protein-binding, family B, member 2	0.962537	0.858702	0.36469	0.438027	304	299	119	111
APBB2:NM_001166052.1	6992	amyloid beta |A4| precursor protein-binding, family B, member 2	0.91027	0.822776	0.402155	0.379485	287	286	131	96
APBB2:NM_001166053.1	6992	amyloid beta |A4| precursor protein-binding, family B, member 2	0.94833	0.837161	0.408295	0.39925	299	291	133	101
APBB2:NM_001166054.1	6992	amyloid beta |A4| precursor protein-binding, family B, member 2	0.91027	0.891821	0.359177	0.35972	287	310	117	91
APBB2:NM_004307.1	8986	amyloid beta |A4| precursor protein-binding, family B, member 2	1.4289	1.24906	0.484901	0.695131	579	558	203	226
APBB2:NM_173075.4	8912	amyloid beta |A4| precursor protein-binding, family B, member 2	1.33128	1.31361	0.476885	0.595457	535	582	198	192
APBB3:NM_006051.3	2167	amyloid beta |A4| precursor protein-binding, family B, member 3	0.255842	0.0928236	0.257536	0.127546	25	10	26	10
APBB3:NM_133172.2	2161	amyloid beta |A4| precursor protein-binding, family B, member 3	0.2976	0.111698	0.317847	0.1279	29	12	32	10
APBB3:NM_133173.2	2146	amyloid beta |A4| precursor protein-binding, family B, member 3	0.186008	0.046866	0.330071	0.20607	18	5	33	16
APBB3:NM_133174.2	2132	amyloid beta |A4| precursor protein-binding, family B, member 3	0.343255	0.0943474	0.2819	0.0777837	33	10	28	6
APC2:NM_005883.2	10151	adenomatosis polyposis coli 2	0.0458776	0.0356682	0.0211453	0.0163368	21	18	10	6
APC:NM_000038.5	10732	adenomatous polyposis coli	0.863745	1.28201	1.77605	1.73067	418	684	888	672
APC:NM_001127510.2	10848	adenomatous polyposis coli	0.899483	1.31837	1.63438	1.6077	440	711	826	631
APC:NM_001127511.2	10814	adenomatous polyposis coli	0.890007	1.32809	1.79236	1.60253	434	714	903	627
APCDD1:NM_153000.4	2579	adenomatosis polyposis coli down-regulated 1	0.01	0.01	0.01	0.053585	1.16295	1.28214	1.20151	5
APCDD1L-AS1:NR_034147.1	2099	APCDD1L antisense RNA 1 |head to head|	0.0105652	0.01	0.807864	1.72498	1	1.04351	79	131
APCDD1L:NM_153360.1	3112	adenomatosis polyposis coli down-regulated 1-like	0.01	0.0452455	5.95933	7.2384	1.4033	7	864	815
APCS:NM_001639.3	932	amyloid P component, serum	0.01	0.01	0.01	0.01	0.420268	0.463339	0.434203	0.337203
APEH:NM_001640.3	2762	N-acylaminoacyl-peptide hydrolase	9.03272	9.41656	6.15496	4.90339	1125	1293	792	490
APEX1:NM_001244249.1	1558	APEX nuclease |multifunctional DNA repair enzyme| 1	17.0806	20.9412	17.3453	16.5338	1200	1622	1259	932
APEX1:NM_001641.3	1563	APEX nuclease |multifunctional DNA repair enzyme| 1	18.1327	21.0415	16.9877	16.8523	1278	1635	1237	953
APEX1:NM_080648.2	1497	APEX nuclease |multifunctional DNA repair enzyme| 1	17.8951	21.6198	17.1058	16.229	1208	1609	1193	879
APEX1:NM_080649.2	1507	APEX nuclease |multifunctional DNA repair enzyme| 1	17.4674	21.5431	17.7186	15.6628	1187	1614	1244	854
APEX2:NM_001271748.1	1914	APEX nuclease |apurinic/apyrimidinic endonuclease| 2	1.61051	1.56589	1.32332	1.12636	139	149	118	78
APEX2:NM_014481.3	2095	APEX nuclease |apurinic/apyrimidinic endonuclease| 2	1.58781	1.83386	1.15776	1.20055	150	191	113	91
APH1A:NM_001077628.2	1932	anterior pharynx defective 1 homolog A |C. elegans|	0.252526	0.249874	0.144431	0.271813	22	24	13	19
APH1A:NM_001243771.1	2102	anterior pharynx defective 1 homolog A |C. elegans|	0.242653	0.363637	0.224654	0.38132	23	38	22	29
APH1A:NM_001243772.1	1724	anterior pharynx defective 1 homolog A |C. elegans|	0.205813	0.245019	0.0871534	0.208416	16	21	7	13
APH1A:NM_016022.3	2274	anterior pharynx defective 1 homolog A |C. elegans|	0.409589	0.38036	0.207661	0.30386	42	43	22	25
APH1A:NR_045033.1	2132	anterior pharynx defective 1 homolog A |C. elegans|	0.208033	0.311346	0.221492	0.324099	20	33	22	25
APH1A:NR_045034.1	2037	anterior pharynx defective 1 homolog A |C. elegans|	0.272169	0.296243	0.273972	0.339214	25	30	26	25
APH1A:NR_045035.1	2202	anterior pharynx defective 1 homolog A |C. elegans|	0.241704	0.237505	0.17546	0.200829	24	26	18	16
APH1B:NM_001145646.1	4074	anterior pharynx defective 1 homolog B |C. elegans|	0.348377	0.266618	1.49631	1.58074	64	54	284	233
APH1B:NM_031301.3	4205	anterior pharynx defective 1 homolog B |C. elegans|	0.321702	0.287014	1.36291	1.57093	61	60	267	239
API5:NM_001142930.1	3774	apoptosis inhibitor 5	3.74894	4.63164	3.32719	2.81225	638	869	585	384
API5:NM_001142931.1	3615	apoptosis inhibitor 5	3.33105	3.83935	2.89164	2.89007	543	690	487	378
API5:NM_001243747.1	3257	apoptosis inhibitor 5	3.43846	4.47752	2.89974	2.78343	505	725	440	328
API5:NM_006595.3	3777	apoptosis inhibitor 5	3.79881	4.31908	3.35296	2.83929	647	811	590	388
API5:NR_024625.1	3836	apoptosis inhibitor 5	3.76928	4.3313	3.32937	2.83885	652	826	595	394
APIP:NM_015957.2	1266	APAF1 interacting protein	4.32666	3.90858	2.45843	4.75935	247	246	145	218
APITD1-CORT:NM_001243768.1	1383	APITD1-CORT readthrough	0.288629	0.305432	0.419049	0.379713	18	21	27	19
APITD1-CORT:NM_001270517.1	1496	APITD1-CORT readthrough	0.266828	0.470602	0.301308	0.332556	18	35	21	18
APITD1-CORT:NM_198544.3	1326	APITD1-CORT readthrough	0.133794	0.3489	0.226625	0.10422	8	23	14	5
APITD1-CORT:NM_199006.2	1259	APITD1-CORT readthrough	0.158528	0.111838	0.119343	0.0439065	9	7	7	2
APITD1-CORT:NR_037187.1	1349	APITD1-CORT readthrough	0.213708	0.178931	0.31823	0.286841	13	12	20	14
APITD1:NM_199294.2	1243	apoptosis-inducing, TAF9-like domain 1	1.23103	1.11659	1.24333	0.978376	69	69	72	44
APITD1:NR_036462.1	1431	apoptosis-inducing, TAF9-like domain 1	1.51872	1.2932	1.54497	1.15887	98	92	103	60
APLF:NM_173545.2	3852	aprataxin and PNKP like factor	0.31664	0.287206	0.908291	0.861032	55	55	163	120
APLN:NM_017413.4	3238	apelin	0.01	0.01	0.01	0.0682869	1.46011	1.60975	1.50853	8
APLNR:NM_005161.4	3887	apelin receptor	0.01	0.01	0.01	0.01	1.75277	1.9324	1.81089	1.40634
APLNR:NR_027991.1	1952	apelin receptor	0.01	0.01	0.01	0.01	0.880217	0.970426	0.909403	0.706245
APLP1:NM_001024807.1	2450	amyloid beta |A4| precursor-like protein 1	0.832744	0.599341	0.0876108	0.417407	92	73	10	37
APLP1:NM_005166.3	2447	amyloid beta |A4| precursor-like protein 1	0.706888	0.583635	0.0877182	0.338853	78	71	10	30
APLP2:NM_001142276.1	3782	amyloid beta |A4| precursor-like protein 2	6.33861	5.72279	13.7176	8.09735	1081	1076	2417	1108
APLP2:NM_001142277.1	3612	amyloid beta |A4| precursor-like protein 2	6.68606	5.44082	14.3157	8.99114	1089	977	2409	1175
APLP2:NM_001142278.1	3092	amyloid beta |A4| precursor-like protein 2	6.01028	4.95065	13.7104	7.902	838	761	1975	884
APLP2:NM_001243299.1	3709	amyloid beta |A4| precursor-like protein 2	6.6547	5.56426	13.7908	8.12258	1113	1026	2383	1090
APLP2:NM_001642.2	3827	amyloid beta |A4| precursor-like protein 2	5.86424	5.09836	12.973	8.21157	1012	970	2313	1137
APLP2:NR_024515.1	3289	amyloid beta |A4| precursor-like protein 2	4.69958	4.30552	12.1257	6.42868	697	704	1858	765
APLP2:NR_024516.1	3353	amyloid beta |A4| precursor-like protein 2	5.0993	4.15735	12.4512	6.67692	771	693	1945	810
APMAP:NM_020531.2	2222	adipocyte plasma membrane associated protein	17.3059	18.6031	14.4321	29.0572	1734	2055	1494	2336
APOA1:NM_000039.1	897	apolipoprotein A-I	0.0741684	0.0224246	0.01	0.0308129	3	1	0.417897	1
APOA1BP:NM_144772.2	1121	apolipoprotein A-I binding protein	17.8044	17.208	6.66342	10.4047	900	959	348	422
APOA2:NM_001643.1	473	apolipoprotein A-II	0.01	0.01	0.01	0.01	0.21329	0.235149	0.220362	0.171134
APOA4:NM_000482.3	1460	apolipoprotein A-IV	0.01	0.01	0.01	0.01	0.658359	0.725831	0.680189	0.528236
APOA5:NM_001166598.1	1914	apolipoprotein A-V	0.01	0.01	0.01	0.01	0.863082	0.951535	0.891699	0.692496
APOA5:NM_052968.4	1942	apolipoprotein A-V	0.01	0.01	0.01	0.01	0.875708	0.965455	0.904744	0.702627
APOB:NM_000384.2	14121	apolipoprotein B |including Ag|x| antigen|	0.01	0.0156691	0.01	0.01	6.3676	11	6.57873	5.10906
APOBEC1:NM_001644.3	902	apolipoprotein B mRNA editing enzyme, catalytic polypeptide 1	0.01	0.01	0.01	0.01	0.40674	0.448424	0.420226	0.326349
APOBEC2:NM_006789.3	1643	apolipoprotein B mRNA editing enzyme, catalytic polypeptide-like 2	0.283447	0.183642	0.352736	0.0168224	21	15	27	1
APOBEC3A:NM_001270406.1	1390	apolipoprotein B mRNA editing enzyme, catalytic polypeptide-like 3A	1.43588	1.57735	2.68694	1.47144	90	109	174	74
APOBEC3A:NM_145699.3	1444	apolipoprotein B mRNA editing enzyme, catalytic polypeptide-like 3A	1.32075	1.54623	2.18511	1.60782	86	111	147	84
APOBEC3A_B:NM_001193289.1	1103	APOBEC3A and APOBEC3B deletion hybrid	0.522742	0.455913	0.0389205	0.701628	26	25	2	28
APOBEC3B:NM_001270411.1	1472	apolipoprotein B mRNA editing enzyme, catalytic polypeptide-like 3B	0.798469	0.76524	0.0729098	1.59601	53	56	5	85
APOBEC3B:NM_004900.4	1542	apolipoprotein B mRNA editing enzyme, catalytic polypeptide-like 3B	0.776603	0.965305	0.08352	1.32639	54	74	6	74
APOBEC3C:NM_014508.2	1112	apolipoprotein B mRNA editing enzyme, catalytic polypeptide-like 3C	7.43865	8.1581	3.72543	12.7259	373	451	193	512
APOBEC3D:NM_152426.3	2519	apolipoprotein B mRNA editing enzyme, catalytic polypeptide-like 3D	1.35576	1.59705	2.16436	1.185	154	200	254	108
APOBEC3F:NM_001006666.1	812	apolipoprotein B mRNA editing enzyme, catalytic polypeptide-like 3F	0.382351	0.792704	0.502251	1.63384	14	32	19	48
APOBEC3F:NM_145298.5	4692	apolipoprotein B mRNA editing enzyme, catalytic polypeptide-like 3F	1.96146	2.30644	1.40444	1.44911	415	538	307	246
APOBEC3G:NM_021822.3	1848	apolipoprotein B mRNA editing enzyme, catalytic polypeptide-like 3G	0.0840013	0.239463	0.638828	0.912331	7	22	55	61
APOBEC3H:NM_001166002.1	1052	apolipoprotein B mRNA editing enzyme, catalytic polypeptide-like 3H	0.126481	0.0764824	0.0204036	0.0262729	6	4	1	1
APOBEC3H:NM_001166003.1	1152	apolipoprotein B mRNA editing enzyme, catalytic polypeptide-like 3H	0.211753	0.0873041	0.0186325	0.0239923	11	5	1	1
APOBEC3H:NM_001166004.1	639	apolipoprotein B mRNA editing enzyme, catalytic polypeptide-like 3H	0.0694095	0.01	0.01	0.01	2	0.317675	0.297699	0.231194
APOBEC3H:NM_181773.3	1052	apolipoprotein B mRNA editing enzyme, catalytic polypeptide-like 3H	0.252962	0.133844	0.0816146	0.01	12	7	4	0.38062
APOBEC4:NM_203454.2	2786	apolipoprotein B mRNA editing enzyme, catalytic polypeptide-like 4 |putative|	0.01	0.0216599	0.516199	0.128969	1.25629	3	67	13
APOBR:NM_018690.3	3792	apolipoprotein B receptor	0.0350892	0.0159137	0.0792471	0.0291552	6	3	14	4
APOC1:NM_001645.3	464	apolipoprotein C-I	0.0955877	0.736967	0.2313	0.357403	2	17	5	6
APOC1P1:NR_028412.1	939	apolipoprotein C-I pseudogene 1	0.330638	0.278481	0.457181	0.412085	14	13	20	14
APOC1P1:NR_028413.1	754	apolipoprotein C-I pseudogene 1	0.441174	0.320131	0.797095	0.403223	15	12	28	11
APOC1P1:NR_028414.1	631	apolipoprotein C-I pseudogene 1	0.632606	0.478166	0.918455	0.438021	18	15	27	10
APOC2:NM_000483.4	738	apolipoprotein C-II	0.01	0.01	0.01	0.01	0.332787	0.366893	0.343821	0.267013
APOC3:NM_000040.1	533	apolipoprotein C-III	0.01	0.01	0.01	0.01	0.240346	0.264978	0.248315	0.192843
APOC4-APOC2:NR_037932.1	1829	APOC4-APOC2 readthrough	0.0121248	0.01	0.01	0.0151116	1	0.909278	0.852099	1
APOC4:NM_001646.2	622	apolipoprotein C-IV	0.0356533	0.01	0.0690181	0.0444359	1	0.309224	2	1
APOD:NM_001647.3	1140	apolipoprotein D	0.758664	0.405826	0.0753145	0.339428	39	23	4	14
APOE:NM_000041.2	1184	apolipoprotein E	0.0749201	0.01	0.416965	0.163407	4	0.588619	23	7
APOF:NM_001638.2	1692	apolipoprotein F	0.144172	0.368535	0.190289	0.0980111	11	31	15	6
APOH:NM_000042.2	1202	apolipoprotein H |beta-2-glycoprotein I|	0.01	0.01	0.01	0.01	0.542019	0.597568	0.559991	0.434891
APOL1:NM_001136540.1	2912	apolipoprotein L, 1	0.639702	0.801279	2.01231	1.60406	84	116	273	169
APOL1:NM_001136541.1	2814	apolipoprotein L, 1	0.591054	0.829184	1.88407	1.4733	75	116	247	150
APOL1:NM_003661.3	2877	apolipoprotein L, 1	0.639776	0.699161	2.05171	1.41222	83	100	275	147
APOL1:NM_145343.2	3014	apolipoprotein L, 1	0.735778	0.854248	2.1721	1.51309	100	128	305	165
APOL2:NM_030882.2	2545	apolipoprotein L, 2	1.07178	1.723	5.55803	7.24373	123	218	659	667
APOL2:NM_145637.1	2686	apolipoprotein L, 2	1.26321	1.70744	5.50601	6.51362	153	228	689	633
APOL3:NM_145640.2	2132	apolipoprotein L, 3	0.01	0.01	0.130882	0.414846	0.961385	1.05991	13	32
APOL3:NM_145641.2	3642	apolipoprotein L, 3	0.01	0.01	0.106086	0.15178	1.64229	1.8106	18	20
APOL3:NM_145642.2	3572	apolipoprotein L, 3	0.01	0.01	0.0661005	0.232132	1.61073	1.7758	11	30
APOL3:NR_027833.1	2454	apolipoprotein L, 3	0.01	0.0163935	0.227417	0.360413	1.10658	2	26	32
APOL3:NR_027834.1	2342	apolipoprotein L, 3	0.01	0.01	0.164972	0.318641	1.05608	1.16431	18	27
APOL3:NR_027835.1	2222	apolipoprotein L, 3	0.01	0.01	0.125581	0.310971	1.00197	1.10466	13	25
APOL4:NM_030643.3	3417	apolipoprotein L, 4	1.01893	1.67771	3.42982	1.03536	157	285	546	128
APOL4:NM_145660.1	3228	apolipoprotein L, 4	1.36026	1.90057	3.34471	1.07885	198	305	503	126
APOL5:NM_030642.1	1438	apolipoprotein L, 5	0.0154217	0.0139881	0.01	0.01	1	1	0.669939	0.520277
APOL6:NM_030641.3	10142	apolipoprotein L, 6	0.546646	0.815146	3.79049	5.35505	250	411	1791	1965
APOLD1:NM_001130415.1	4742	apolipoprotein L domain containing 1	0.247859	0.301172	0.823822	0.408001	53	71	182	70
APOLD1:NM_030817.2	4652	apolipoprotein L domain containing 1	0.32416	0.376181	0.825918	0.326774	68	87	179	55
APOM:NM_001256169.1	722	apolipoprotein M	0.215006	0.278599	0.148647	0.306251	7	10	5	8
APOM:NM_019101.2	764	apolipoprotein M	0.0290266	0.105313	0.16857	0.144708	1	4	6	4
APOM:NR_045828.1	728	apolipoprotein M	0.060924	0.248673	0.235875	0.265761	2	9	8	7
APOO:NM_024122.4	1134	apolipoprotein O	4.28273	5.19723	5.24313	3.33912	219	293	277	137
APOO:NR_026545.2	977	apolipoprotein O	3.22317	4.01474	3.60307	2.99872	142	195	164	106
APOOL:NM_198450.5	6479	apolipoprotein O-like	3.92938	3.67277	3.39247	3.57061	1148	1183	1024	837
APOPT1:NM_032374.3	1244	apoptogenic 1, mitochondrial	5.40147	3.9777	5.65949	7.90959	303	246	328	356
APP:NM_000484.3	3648	amyloid beta |A4| precursor protein	4.21278	3.62818	15.8925	10.9481	693	658	2701	1445
APP:NM_001136016.3	3562	amyloid beta |A4| precursor protein	4.18997	3.3826	14.366	9.08631	673	599	2384	1171
APP:NM_001136129.2	3242	amyloid beta |A4| precursor protein	3.03027	2.75478	10.9905	7.38294	443	444	1660	866
APP:NM_001136130.2	3472	amyloid beta |A4| precursor protein	4.34329	3.78892	15.6719	11.1926	680	654	2535	1406
APP:NM_001136131.2	3302	amyloid beta |A4| precursor protein	3.20355	2.80219	10.7063	7.36597	477	460	1647	880
APP:NM_001204301.1	3582	amyloid beta |A4| precursor protein	3.73939	3.30755	14.7232	10.7486	604	589	2457	1393
APP:NM_001204302.1	3537	amyloid beta |A4| precursor protein	3.93118	3.44631	13.09	8.82233	627	606	2157	1129
APP:NM_001204303.1	3369	amyloid beta |A4| precursor protein	2.83046	2.62705	9.96459	6.78467	430	440	1564	827
APP:NM_201413.2	3582	amyloid beta |A4| precursor protein	4.11705	3.43671	13.5427	10.0155	665	612	2260	1298
APP:NM_201414.2	3415	amyloid beta |A4| precursor protein	3.00014	2.8096	10.4086	7.43788	462	477	1656	919
APPBP2:NM_006380.2	6468	amyloid beta precursor protein |cytoplasmic tail| binding protein 2	6.75096	5.87461	7.86837	9.33697	1969	1889	2371	2185
APPL1:NM_012096.2	6061	adaptor protein, phosphotyrosine interaction, PH domain and leucine zipper containing 1	5.0163	4.25794	5.85753	5.26699	1371	1283	1654	1155
APPL2:NM_001251904.1	3259	adaptor protein, phosphotyrosine interaction, PH domain and leucine zipper containing 2	1.42217	1.01222	3.10213	2.64603	209	164	471	312
APPL2:NM_001251905.1	3284	adaptor protein, phosphotyrosine interaction, PH domain and leucine zipper containing 2	1.59367	1.25565	3.29421	2.53331	236	205	504	301
APPL2:NM_018171.3	3234	adaptor protein, phosphotyrosine interaction, PH domain and leucine zipper containing 2	1.71431	1.12579	3.19912	3.02543	250	181	482	354
APRT:NM_000485.2	807	adenine phosphoribosyltransferase	20.1153	17.9464	12.2617	18.4603	732	720	461	539
APRT:NM_001030018.1	673	adenine phosphoribosyltransferase	15.1577	15.7512	9.12167	13.3883	460	527	286	326
APTX:NM_001195248.1	2002	aprataxin	0.941553	1.00474	0.889892	0.800734	85	100	83	58
APTX:NM_001195249.1	2179	aprataxin	0.956666	0.775424	0.797905	0.811797	94	84	81	64
APTX:NM_001195250.1	1848	aprataxin	0.876014	0.827235	0.96405	0.942243	73	76	83	63
APTX:NM_001195251.1	2152	aprataxin	0.927449	0.990788	0.688225	0.911886	90	106	69	71
APTX:NM_001195252.1	1794	aprataxin	0.877659	0.953046	0.717881	1.01682	71	85	60	66
APTX:NM_001195254.1	1862	aprataxin	0.857517	0.961452	0.979857	1.17266	72	89	85	79
APTX:NM_175069.2	2046	aprataxin	1.10557	0.835662	0.860264	1.12124	102	85	82	83
APTX:NM_175073.2	2116	aprataxin	0.796504	0.779499	0.68979	0.966586	76	82	68	74
APTX:NR_036576.1	2005	aprataxin	1.02863	0.782524	0.899266	1.0201	93	78	84	74
APTX:NR_036577.1	1895	aprataxin	1.02982	0.987168	0.690946	1.05014	88	93	61	72
APTX:NR_036578.1	2027	aprataxin	1.05029	0.903036	0.9954	0.831765	96	91	94	61
APTX:NR_036579.1	2174	aprataxin	0.877261	0.795712	0.839234	0.76281	86	86	85	60
AQP10:NM_080429.2	1794	aquaporin 10	0.01	0.01	0.01	0.01	0.80897	0.891877	0.835793	0.64908
AQP11:NM_173039.2	2153	aquaporin 11	0.741615	0.75676	0.81751	0.46215	72	81	82	36
AQP12A:NM_198998.2	1097	aquaporin 12A	0.01	0.01	0.01	0.01	0.494671	0.545368	0.511073	0.396901
AQP12B:NM_001102467.1	1122	aquaporin 12B	0.01	0.01	0.01	0.01	0.505945	0.557796	0.52272	0.405946
AQP1:NM_001185060.1	2487	aquaporin 1 |Colton blood group|	0.0624183	0.064704	0.0172615	0.01	7	8	2	0.899811
AQP1:NM_001185061.1	2662	aquaporin 1 |Colton blood group|	0.0166614	0.0302252	0.0403167	0.01	2	4	5	0.963127
AQP1:NM_001185062.1	2434	aquaporin 1 |Colton blood group|	0.100222	0.0578488	0.0617307	0.0340663	11	7	7	3
AQP1:NM_198098.2	2807	aquaporin 1 |Colton blood group|	0.0948045	0.0358298	0.0382341	0.01	12	5	5	1.01559
AQP2:NM_000486.5	4186	aquaporin 2 |collecting duct|	0.01	0.0144158	0.01	0.01	1.8876	3	1.95018	1.51452
AQP3:NM_004925.4	1872	aquaporin 3 |Gill blood group|	1.69403	5.25437	0.504511	0.679167	143	489	44	46
AQP4-AS1:NR_026908.1	2392	AQP4 antisense RNA 1	0.648973	0.672738	1.16656	0.554631	70	80	130	48
AQP4:NM_001650.4	5202	aquaporin 4	0.01	0.01	0.01	0.01	2.34574	2.58615	2.42352	1.88211
AQP4:NM_004028.3	5122	aquaporin 4	0.01	0.0157086	0.012572	0.01	2.30967	4	3	1.85317
AQP5:NM_001651.3	1832	aquaporin 5	0.060525	0.01	0.0117165	0.01	5	0.910769	1	0.662828
AQP6:NM_001652.3	2654	aquaporin 6, kidney specific	0.768735	1.09139	1.34255	0.645677	92	144	166	62
AQP7:NM_001170.1	1258	aquaporin 7	0.0528848	0.0319791	0.0511875	0.01	3	2	3	0.455152
AQP7P1:NR_002817.2	3180	aquaporin 7 pseudogene 1	0.292895	0.645194	0.418493	0.01	42	102	62	1.15054
AQP7P3:NR_026558.1	534	aquaporin 7 pseudogene 3	1.49503	2.07176	0.361764	0.207035	36	55	9	4
AQP8:NM_001169.2	1315	aquaporin 8	0.01	0.0458894	0.0163229	0.01	0.592974	3	1	0.475775
AQP9:NM_020980.3	3033	aquaporin 9	0.01	0.01	0.0778473	0.01	1.36767	1.50784	11	1.09736
AQPEP:NM_173800.4	4622	laeverin	0.398234	0.13056	0.0882363	0.0298995	83	30	19	5
AQR:NM_014691.2	5088	aquarius homolog |mouse|	4.33677	4.11153	8.86766	8.53945	995	1040	2102	1572
AR:NM_000044.3	10661	androgen receptor	0.01	0.01	0.785218	2.37477	4.80738	5.30006	390	916
AR:NM_001011645.2	8112	androgen receptor	0.01	0.01	0.936696	2.75642	3.65795	4.03284	354	809
ARAF:NM_001256196.1	2514	v-raf murine sarcoma 3611 viral oncogene homolog	1.16439	0.960137	3.23592	2.55063	132	120	379	232
ARAF:NM_001256197.1	1392	v-raf murine sarcoma 3611 viral oncogene homolog	1.09926	1.37278	2.09712	1.23105	69	95	136	62
ARAF:NM_001654.4	2504	v-raf murine sarcoma 3611 viral oncogene homolog	1.3196	0.915773	2.94882	2.5277	149	114	344	229
ARAP1-AS2:XR_171905.1	2061	ARAP1 antisense RNA 2	0.06456	0.0487988	0.499904	0.0938738	6	5	48	7
ARAP1:NM_001040118.2	5142	ArfGAP with RhoGAP domain, ankyrin repeat and PH domain 1	0.194075	0.207329	0.563541	0.263383	45	53	135	49
ARAP1:NM_001135190.1	4742	ArfGAP with RhoGAP domain, ankyrin repeat and PH domain 1	0.275918	0.190883	0.674448	0.308915	59	45	149	53
ARAP1:NM_015242.4	4952	ArfGAP with RhoGAP domain, ankyrin repeat and PH domain 1	0.219435	0.251842	0.645846	0.329303	49	62	149	59
ARAP2:NM_015230.3	7362	ArfGAP with RhoGAP domain, ankyrin repeat and PH domain 2	1.22599	0.838803	0.0553964	0.01	407	307	19	2.66361
ARAP3:NM_022481.5	5273	ArfGAP with RhoGAP domain, ankyrin repeat and PH domain 3	0.967297	0.55313	2.03126	0.859628	230	145	499	164
ARC:NM_015193.4	2948	activity-regulated cytoskeleton-associated protein	0.887656	0.44351	0.0582487	0.01	118	65	8	1.0666
ARCN1:NM_001142281.1	3752	archain 1	20.3027	22.774	56.9911	53.0904	3435	4248	9962	7207
ARCN1:NM_001655.4	4022	archain 1	19.5077	22.7655	55.4654	52.1309	3538	4552	10393	7586
AREG:NM_001657.2	1244	amphiregulin	61.7158	41.3616	21.1368	0.01	3462	2558	1225	0.450086
AREGB:XM_001125684.4	1024	amphiregulin B	56.5237	37.5386	20.1021	0.0539827	2610	1911	959	2
ARF1:NM_001024226.1	1986	ADP-ribosylation factor 1	16.3363	17.6841	23.3776	24.8557	1463	1746	2163	1786
ARF1:NM_001024227.1	2012	ADP-ribosylation factor 1	14.7365	17.8654	23.7903	24.2461	1337	1787	2230	1765
ARF1:NM_001024228.1	1998	ADP-ribosylation factor 1	15.3392	18.5544	24.0215	24.6926	1382	1843	2236	1785
ARF1:NM_001658.3	1892	ADP-ribosylation factor 1	17.2769	20.2212	25.6736	27.9313	1474	1902	2263	1912
ARF3:NM_001659.2	3542	ADP-ribosylation factor 3	19.8786	20.2171	26.2399	26.8744	3175	3560	4330	3444
ARF4:NM_001660.3	1742	ADP-ribosylation factor 4	18.0772	27.3087	61.6215	103.623	1420	2365	5001	6531
ARF5:NM_001662.3	1096	ADP-ribosylation factor 5	6.29274	5.98307	1.80178	3.40446	311	326	92	135
ARF6:NM_001663.3	3939	ADP-ribosylation factor 6	14.6041	11.9494	10.3808	15.9351	2594	2340	1905	2271
ARFGAP1:NM_018209.2	3250	ADP-ribosylation factor GTPase activating protein 1	0.702819	0.965514	1.69075	1.44574	103	156	256	170
ARFGAP1:NM_175609.1	3274	ADP-ribosylation factor GTPase activating protein 1	0.602839	0.909286	2.07172	1.46047	89	148	316	173
ARFGAP2:NM_001242832.1	2942	ADP-ribosylation factor GTPase activating protein 2	0.859314	0.868317	1.11628	1.29647	114	127	153	138
ARFGAP2:NM_032389.4	3039	ADP-ribosylation factor GTPase activating protein 2	0.853778	0.906791	1.04533	1.0459	117	137	148	115
ARFGAP3:NM_001142293.1	2719	ADP-ribosylation factor GTPase activating protein 3	2.19398	1.3982	10.9731	6.27192	269	189	1390	617
ARFGAP3:NM_014570.4	2842	ADP-ribosylation factor GTPase activating protein 3	2.59062	1.77651	12.0012	7.91635	332	251	1589	814
ARFGEF1:NM_006421.4	7239	ADP-ribosylation factor guanine nucleotide-exchange factor 1 |brefeldin A-inhibited|	3.17987	3.32052	8.57221	6.89165	1038	1195	2891	1805
ARFGEF2:NM_006420.2	9004	ADP-ribosylation factor guanine nucleotide-exchange factor 2 |brefeldin A-inhibited|	4.41113	3.95864	9.27575	6.3112	1791	1772	3891	2056
ARFIP1:NM_001025593.1	2995	ADP-ribosylation factor interacting protein 1	1.59196	1.67232	1.71287	1.80877	215	249	239	196
ARFIP1:NM_001025595.1	3091	ADP-ribosylation factor interacting protein 1	2.00886	1.81561	2.29854	2.06556	280	279	331	231
ARFIP1:NM_014447.2	2860	ADP-ribosylation factor interacting protein 1	1.58181	1.76533	1.6136	1.9618	204	251	215	203
ARFIP2:NM_001242854.1	3852	ADP-ribosylation factor interacting protein 2	0.863565	1.0705	1.6717	0.739053	150	205	300	103
ARFIP2:NM_001242855.1	3612	ADP-ribosylation factor interacting protein 2	0.82885	1.13049	1.59261	0.772855	135	203	268	101
ARFIP2:NM_001242856.1	3492	ADP-ribosylation factor interacting protein 2	0.641412	1.00229	1.81331	0.791499	101	174	295	100
ARFIP2:NM_012402.3	3717	ADP-ribosylation factor interacting protein 2	0.906861	1.17431	1.61115	0.691536	152	217	279	93
ARFRP1:NM_001134758.2	2633	ADP-ribosylation factor related protein 1	0.134759	0.114593	0.154891	0.230938	16	15	19	22
ARFRP1:NM_001267544.1	2636	ADP-ribosylation factor related protein 1	0.143019	0.0839391	0.146572	0.19922	17	11	18	19
ARFRP1:NM_001267545.1	2562	ADP-ribosylation factor related protein 1	0.138494	0.0314049	0.125671	0.129457	16	4	15	12
ARFRP1:NM_001267546.1	2462	ADP-ribosylation factor related protein 1	0.180149	0.0817013	0.174367	0.157168	20	10	20	14
ARFRP1:NM_001267547.1	2562	ADP-ribosylation factor related protein 1	0.164462	0.0549587	0.184318	0.269703	19	7	22	25
ARFRP1:NM_001267548.1	2462	ADP-ribosylation factor related protein 1	0.117097	0.0980416	0.183086	0.145942	13	12	21	13
ARFRP1:NM_001267549.1	2638	ADP-ribosylation factor related protein 1	0.117691	0.114376	0.0976405	0.125728	14	15	12	12
ARFRP1:NM_003224.4	2562	ADP-ribosylation factor related protein 1	0.129838	0.102066	0.159183	0.215762	15	13	19	20
ARFRP1:NR_051954.1	2568	ADP-ribosylation factor related protein 1	0.189984	0.101828	0.175529	0.129155	22	13	21	12
ARFRP1:NR_051955.1	2562	ADP-ribosylation factor related protein 1	0.0779028	0.0706611	0.201074	0.161822	9	9	24	15
ARFRP1:NR_051956.1	2562	ADP-ribosylation factor related protein 1	0.129838	0.0785124	0.100537	0.097093	15	10	12	9
ARFRP1:NR_051957.1	2552	ADP-ribosylation factor related protein 1	0.121657	0.063056	0.109342	0.0649823	14	8	13	6
ARFRP1:NR_051958.1	2499	ADP-ribosylation factor related protein 1	0.097615	0.048295	0.163197	0.154841	11	6	19	14
ARG1:NM_000045.3	1475	arginase, liver	0.120278	0.109098	0.218284	0.093692	8	8	15	5
ARG1:NM_001244438.1	1499	arginase, liver	0.118353	0.107351	0.171832	0.129069	8	8	12	7
ARG2:NM_001172.3	1981	arginase, type II	6.91821	6.82342	10.0334	8.25965	618	672	926	592
ARGFX:NM_001012659.1	5065	arginine-fifty homeobox	1.00264	1.37806	2.05959	0.960412	229	347	486	176
ARGFXP2:NR_002222.1	1215	arginine-fifty homeobox pseudogene 2	0.237278	0.165554	0.494658	0.250231	13	10	28	11
ARGLU1:NM_018011.3	1752	arginine and glutamate rich 1	14.1007	12.4225	13.0846	9.3708	1114	1082	1068	594
ARHGAP10:NM_024605.3	3062	Rho GTPase activating protein 10	4.33822	4.16487	3.75035	7.05872	599	634	535	782
ARHGAP11A:NM_014783.3	5616	Rho GTPase activating protein 11A	6.06138	6.01727	1.49824	3.45981	1535	1680	392	703
ARHGAP11A:NM_199357.1	2472	Rho GTPase activating protein 11A	6.04646	5.17519	0.920409	2.88467	674	636	106	258
ARHGAP11B:NM_001039841.1	1022	Rho GTPase activating protein 11B	6.74838	7.02643	1.07113	3.27234	311	357	51	121
ARHGAP12:NM_001270695.1	5090	Rho GTPase activating protein 12	2.43112	2.92831	1.34945	0.787362	558	741	320	145
ARHGAP12:NM_001270696.1	5015	Rho GTPase activating protein 12	2.67973	3.17265	1.29687	0.804649	606	791	303	146
ARHGAP12:NM_001270697.1	4964	Rho GTPase activating protein 12	2.50176	3.15662	1.43559	0.807348	560	779	332	145
ARHGAP12:NM_001270698.1	4874	Rho GTPase activating protein 12	2.61166	3.01269	1.40925	0.663475	574	730	320	117
ARHGAP12:NM_001270699.1	4716	Rho GTPase activating protein 12	2.81672	3.14775	1.32902	0.720868	599	738	292	123
ARHGAP12:NM_018287.6	5105	Rho GTPase activating protein 12	2.60208	2.83302	1.40435	0.860847	599	719	334	159
ARHGAP15:NM_018460.3	1762	Rho GTPase activating protein 15	0.01	0.01	0.012182	0.0313725	0.79454	0.875969	1	2
ARHGAP17:NM_001006634.1	3480	Rho GTPase activating protein 17	1.5995	1.93635	4.42245	6.25852	251	335	717	788
ARHGAP17:NM_018054.4	3246	Rho GTPase activating protein 17	2.00858	1.85285	3.95436	5.59424	294	299	598	657
ARHGAP18:NM_033515.2	3503	Rho GTPase activating protein 18	20.3784	20.7465	2.16301	6.7934	3219	3613	353	861
ARHGAP19-SLIT1:NR_037909.1	1916	ARHGAP19-SLIT1 readthrough	0.983815	1.09183	0.268868	0.533741	85	104	24	37
ARHGAP19:NM_001204300.1	5408	Rho GTPase activating protein 19	1.263	1.27206	0.392936	0.577519	308	342	99	113
ARHGAP19:NM_001256423.1	5478	Rho GTPase activating protein 19	1.19828	1.09424	0.521138	0.474275	296	298	133	94
ARHGAP19:NM_032900.5	5482	Rho GTPase activating protein 19	1.14078	1.19618	0.403294	0.610058	282	326	103	121
ARHGAP1:NM_004308.3	3452	Rho GTPase activating protein 1	5.28712	4.35278	7.59221	14.7323	823	747	1221	1840
ARHGAP20:NM_001258415.1	6199	Rho GTPase activating protein 20	0.01	0.01	0.0900275	0.78918	2.79532	3.0818	26	177
ARHGAP20:NM_001258416.1	6085	Rho GTPase activating protein 20	0.01	0.01	0.0776043	0.94023	2.74391	3.02513	22	207
ARHGAP20:NM_001258417.1	5899	Rho GTPase activating protein 20	0.01	0.01	0.0691351	0.923022	2.66004	2.93266	19	197
ARHGAP20:NM_001258418.1	6017	Rho GTPase activating protein 20	0.01	0.01	0.085616	0.923295	2.71325	2.99132	24	201
ARHGAP20:NM_020809.3	6196	Rho GTPase activating protein 20	0.01	0.01	0.0658212	0.910004	2.79397	3.08031	19	204
ARHGAP21:NM_020824.3	7172	Rho GTPase activating protein 21	9.2051	8.68877	14.7936	15.2532	2977	3098	4943	3958
ARHGAP22:NM_001256024.1	2846	Rho GTPase activating protein 22	0.0623369	0.0777455	0.497774	0.475867	8	11	66	49
ARHGAP22:NM_001256025.2	2712	Rho GTPase activating protein 22	0.0327085	0.0815869	0.649004	0.326125	4	11	82	32
ARHGAP22:NM_001256026.1	2352	Rho GTPase activating protein 22	0.066001	0.0940746	0.693585	0.282032	7	11	76	24
ARHGAP22:NM_021226.3	2798	Rho GTPase activating protein 22	0.0554805	0.0790792	0.613714	0.335858	7	11	80	34
ARHGAP22:NR_045675.1	3297	Rho GTPase activating protein 22	0.0672622	0.0610096	0.540359	0.259877	10	10	83	31
ARHGAP23:NM_001199417.1	5913	Rho GTPase activating protein 23	1.11013	0.721183	2.2325	6.96938	296	212	615	1491
ARHGAP24:NM_001025616.2	4644	Rho GTPase activating protein 24	0.0334269	0.173255	4.51109	0.910592	7	40	976	153
ARHGAP24:NM_001042669.1	4195	Rho GTPase activating protein 24	0.0528638	0.187004	3.74032	0.942168	10	39	731	143
ARHGAP24:NM_031305.2	4566	Rho GTPase activating protein 24	0.0291411	0.12335	3.31889	0.786922	6	28	706	130
ARHGAP25:NM_001007231.2	2994	Rho GTPase activating protein 25	0.01	0.01	0.01	0.01	1.35009	1.48845	1.39485	1.08325
ARHGAP25:NM_001166276.1	2934	Rho GTPase activating protein 25	0.01	0.01	0.01	0.0471015	1.32303	1.45862	1.3669	5
ARHGAP25:NM_001166277.1	2874	Rho GTPase activating protein 25	0.01	0.01	0.01	0.0384678	1.29598	1.42879	1.33895	4
ARHGAP25:NM_014882.2	2934	Rho GTPase activating protein 25	0.01	0.01	0.01	0.01	1.32303	1.45862	1.3669	1.06154
ARHGAP26-AS1:NR_046680.1	978	ARHGAP26 antisense RNA 1	0.01	0.143971	0.01	0.01	0.44101	7	0.455633	0.353846
ARHGAP26:NM_001135608.1	8876	Rho GTPase activating protein 26	1.54655	2.59254	1.02535	0.38924	619	1144	424	125
ARHGAP26:NM_015071.4	9023	Rho GTPase activating protein 26	1.57788	2.41432	0.9349	0.389025	642	1083	393	127
ARHGAP27:NM_174919.3	1382	Rho GTPase activating protein 27	0.0641862	0.0873294	0.01	0.0199994	4	6	0.64385	1
ARHGAP27:NM_199282.2	3654	Rho GTPase activating protein 27	2.64004	2.41665	0.276091	0.113461	435	439	47	15
ARHGAP28:NM_001010000.2	5532	Rho GTPase activating protein 28	0.01	0.01	0.504411	1.83362	2.49455	2.7502	130	367
ARHGAP29:NM_004815.3	9121	Rho GTPase activating protein 29	22.7793	14.6456	1.49201	8.2575	9369	6641	634	2725
ARHGAP30:NM_001025598.1	4425	Rho GTPase activating protein 30	0.0551276	0.0318201	0.0582092	0.0249845	11	7	12	4
ARHGAP30:NM_181720.2	3804	Rho GTPase activating protein 30	0.0349785	0.0317269	0.0282132	0.01	6	6	5	1.37631
ARHGAP31:NM_020754.2	8082	Rho GTPase activating protein 31	0.26616	0.587368	2.45932	2.32549	97	236	926	680
ARHGAP32:NM_001142685.1	10111	Rho GTPase activating protein 32	1.56162	1.69298	1.55184	0.404568	712	851	731	148
ARHGAP32:NM_014715.3	9443	Rho GTPase activating protein 32	1.58755	1.72115	1.41158	0.336599	676	808	621	115
ARHGAP33:NM_001172630.1	4222	Rho GTPase activating protein 33	0.073536	0.047643	0.030504	0.072011	14	10	6	11
ARHGAP33:NM_052948.3	3922	Rho GTPase activating protein 33	0.0791608	0.0461586	0.0109458	0.0281888	14	9	2	4
ARHGAP35:NM_004491.4	8892	Rho GTPase activating protein 35	9.13789	8.55086	18.0827	11.4168	3664	3780	7491	3673
ARHGAP36:NM_144967.3	3092	Rho GTPase activating protein 36	0.01	0.01	0.01	0.01	1.39428	1.53717	1.44051	1.1187
ARHGAP39:NM_025251.1	5147	Rho GTPase activating protein 39	0.771239	0.844145	0.425373	0.187948	179	216	102	35
ARHGAP40:NM_001164431.1	2838	Rho GTPase activating protein 40	0.515729	0.106315	0.0302532	0.01	66	15	4	1.0268
ARHGAP42:NM_152432.2	4752	Rho GTPase activating protein 42	1.75936	1.33337	0.731749	0.982957	377	315	162	169
ARHGAP44:NM_014859.4	4262	Rho GTPase activating protein 44	0.915776	0.56635	0.730261	0.369646	176	120	145	57
ARHGAP4:NM_001164741.1	3382	Rho GTPase activating protein 4	0.74096	0.535286	0.0317336	0.01	113	90	5	1.22363
ARHGAP4:NM_001666.4	3262	Rho GTPase activating protein 4	0.727428	0.58581	0.0131604	0.01	107	95	2	1.18021
ARHGAP5-AS1:NR_027263.1	1281	ARHGAP5 antisense RNA 1 |head to head|	0.519352	0.565289	0.804295	1.38088	30	36	48	64
ARHGAP5:NM_001030055.1	9604	Rho GTPase activating protein 5	1.84495	1.94782	5.17172	3.41028	799	930	2314	1185
ARHGAP5:NM_001173.2	9601	Rho GTPase activating protein 5	1.95178	2.06156	5.46397	3.55529	845	984	2444	1235
ARHGAP6:NM_006125.2	3632	Rho GTPase activating protein 6	0.01	0.01	0.579167	0.289176	1.63778	1.80563	98	38
ARHGAP6:NM_013423.2	3947	Rho GTPase activating protein 6	0.01	0.0101925	0.658024	0.287105	1.77982	2	121	41
ARHGAP6:NM_013427.2	5118	Rho GTPase activating protein 6	0.01	0.01	0.578765	0.28622	2.30786	2.54439	138	53
ARHGAP8:NM_001017526.1	1725	Rho GTPase activating protein 8	1.37558	1.17774	0.111989	0.0480681	107	101	9	3
ARHGAP8:NM_001198726.1	1528	Rho GTPase activating protein 8	1.34974	1.27693	0.0421426	0.0180884	93	97	3	1
ARHGAP8:NM_181335.2	1632	Rho GTPase activating protein 8	1.25014	1.24485	0.0657617	0.0169357	92	101	5	1
ARHGAP9:NM_001080156.1	2094	Rho GTPase activating protein 9	0.0105904	0.01	0.01	0.01	1	1.04102	0.975558	0.757621
ARHGAP9:NM_001080157.1	2592	Rho GTPase activating protein 9	0.01	0.01	0.01	0.0106632	1.16881	1.2886	1.20757	1
ARHGAP9:NM_032496.2	2602	Rho GTPase activating protein 9	0.0255684	0.01	0.01	0.01	3	1.29357	1.21223	0.941419
ARHGDIA:NM_001185077.1	2084	Rho GDP dissociation inhibitor |GDI| alpha	5.09715	5.53062	5.08807	9.12463	479	573	494	688
ARHGDIA:NM_001185078.1	1784	Rho GDP dissociation inhibitor |GDI| alpha	4.97227	4.78066	3.99454	7.69992	400	424	332	497
ARHGDIA:NM_004309.4	1914	Rho GDP dissociation inhibitor |GDI| alpha	5.81637	6.4212	5.30448	9.81955	502	611	473	680
ARHGDIB:NM_001175.4	1216	Rho GDP dissociation inhibitor |GDI| beta	0.291794	0.198502	0.123563	1.47742	16	12	7	65
ARHGDIG:NM_001176.3	942	Rho GDP dissociation inhibitor |GDI| gamma	0.01	0.01	0.01	0.01	0.424777	0.46831	0.438861	0.340821
ARHGEF10:NM_014629.2	5595	Rho guanine nucleotide exchange factor |GEF| 10	7.45157	5.03681	3.79036	4.90045	1880	1401	988	992
ARHGEF10L:NM_001011722.2	4269	Rho guanine nucleotide exchange factor |GEF| 10-like	0.181816	0.174338	0.50783	0.239552	35	37	101	37
ARHGEF10L:NM_018125.3	4502	Rho guanine nucleotide exchange factor |GEF| 10-like	0.172406	0.160847	0.567368	0.325383	35	36	119	53
ARHGEF11:NM_014784.3	6776	Rho guanine nucleotide exchange factor |GEF| 11	1.22729	1.43381	2.71476	1.83962	375	483	857	451
ARHGEF11:NM_198236.2	6896	Rho guanine nucleotide exchange factor |GEF| 11	1.29276	1.25135	2.70487	1.92785	402	429	869	481
ARHGEF12:NM_001198665.1	9772	Rho guanine nucleotide exchange factor |GEF| 12	6.10689	5.82944	12.997	9.78061	2691	2832	5917	3458
ARHGEF12:NM_015313.2	9829	Rho guanine nucleotide exchange factor |GEF| 12	6.03312	5.75061	12.8189	10.171	2674	2810	5870	3617
ARHGEF15:NM_025014.1	4142	Rho guanine nucleotide exchange factor |GEF| 15	0.01	0.01	0.01	0.01	1.86776	2.05917	1.92969	1.4986
ARHGEF15:NM_173728.3	4212	Rho guanine nucleotide exchange factor |GEF| 15	0.01	0.01	0.01	0.01	1.89932	2.09397	1.9623	1.52393
ARHGEF16:NM_014448.3	2919	Rho guanine nucleotide exchange factor |GEF| 16	0.74453	0.633973	0.01	0.01	98	92	1.35991	1.05611
ARHGEF17:NM_014786.3	7822	Rho guanine nucleotide exchange factor |GEF| 17	0.473466	0.203155	1.75076	2.43106	167	79	638	688
ARHGEF18:NM_001130955.1	5744	Rho/Rac guanine nucleotide exchange factor |GEF| 18	0.528927	0.577812	0.702533	1.28476	137	165	188	267
ARHGEF18:NM_015318.3	5222	Rho/Rac guanine nucleotide exchange factor |GEF| 18	0.645501	0.662535	0.817974	1.35496	152	172	199	256
ARHGEF19:NM_153213.3	3032	Rho guanine nucleotide exchange factor |GEF| 19	2.20886	1.81777	1.09022	0.638107	302	274	154	70
ARHGEF1:NM_004706.3	3222	Rho guanine nucleotide exchange factor |GEF| 1	0.757107	0.686727	1.04592	0.703417	110	110	157	82
ARHGEF1:NM_198977.1	3122	Rho guanine nucleotide exchange factor |GEF| 1	0.653499	0.811811	1.02442	0.593152	92	126	149	67
ARHGEF1:NM_199002.1	3242	Rho guanine nucleotide exchange factor |GEF| 1	0.855041	0.800376	1.09243	0.733179	125	129	165	86
ARHGEF25:NM_001111270.2	2257	Rho guanine nucleotide exchange factor |GEF| 25	0.147384	0.0891222	0.218736	0.367379	15	10	23	30
ARHGEF25:NM_182947.3	2563	Rho guanine nucleotide exchange factor |GEF| 25	0.03461	0.0313927	0.192621	0.323517	4	4	23	30
ARHGEF25:NR_046223.1	2593	Rho guanine nucleotide exchange factor |GEF| 25	0.0855239	0.0465442	0.165558	0.405047	10	6	20	38
ARHGEF26-AS1:NR_037901.1	2598	ARHGEF26 antisense RNA 1	7.01653	16.1585	23.968	8.7875	822	2087	2901	826
ARHGEF26:NM_001251962.1	5254	Rho guanine nucleotide exchange factor |GEF| 26	0.650011	0.432619	0.163416	0.199902	154	113	40	38
ARHGEF26:NM_001251963.1	5116	Rho guanine nucleotide exchange factor |GEF| 26	0.541838	0.38138	0.184606	0.0918423	125	97	44	17
ARHGEF26:NM_015595.3	5181	Rho guanine nucleotide exchange factor |GEF| 26	0.560722	0.469774	0.165718	0.144037	131	121	40	27
ARHGEF28:NM_001080479.2	6369	Rho guanine nucleotide exchange factor |GEF| 28	0.268108	0.132646	0.562819	1.98755	77	42	167	458
ARHGEF28:NM_001177693.1	6282	Rho guanine nucleotide exchange factor |GEF| 28	0.271821	0.179311	0.485192	1.87429	77	56	142	426
ARHGEF28:NM_001244364.1	5232	Rho guanine nucleotide exchange factor |GEF| 28	0.27127	0.14225	0.619488	1.77499	64	37	151	336
ARHGEF2:NM_001162383.1	4194	Rho/Rac guanine nucleotide exchange factor |GEF| 2	2.54335	0.863299	3.97152	3.13692	481	180	776	476
ARHGEF2:NM_001162384.1	4182	Rho/Rac guanine nucleotide exchange factor |GEF| 2	2.70443	0.841727	3.62363	3.00713	510	175	706	455
ARHGEF2:NM_004723.3	4119	Rho/Rac guanine nucleotide exchange factor |GEF| 2	2.5089	0.771583	3.78328	3.16048	466	158	726	471
ARHGEF3-AS1:NR_046572.1	492	ARHGEF3 antisense RNA 1	0.01	0.163536	0.174509	0.01	0.221858	4	4	0.178008
ARHGEF33:NM_001145451.2	4316	Rho guanine nucleotide exchange factor |GEF| 33	0.0205527	0.0186421	0.104439	0.0448271	4	4	21	7
ARHGEF35:NM_001003702.2	2474	Rho guanine nucleotide exchange factor |GEF| 35	4.31157	3.10585	0.251606	0.0446874	481	382	29	4
ARHGEF37:NM_001001669.2	4865	Rho guanine nucleotide exchange factor |GEF| 37	0.574351	0.450672	0.12795	0.0908995	126	109	29	16
ARHGEF38-IT1:NR_046840.1	456	ARHGEF38 intronic transcript 1 |non-protein coding|	0.01	0.01	0.0470716	0.01	0.205625	0.226698	1	0.164983
ARHGEF38:NM_001242729.1	5456	Rho guanine nucleotide exchange factor |GEF| 38	0.0325166	0.0405542	0.141629	0.0557241	8	11	36	11
ARHGEF38:NM_017700.1	1442	Rho guanine nucleotide exchange factor |GEF| 38	0.01	0.01	0.01	0.01	0.650242	0.716883	0.671803	0.521724
ARHGEF39:NM_032818.2	3763	Rho guanine nucleotide exchange factor |GEF| 39	1.9271	1.94574	1.44314	1.28537	327	364	253	175
ARHGEF3:NM_001128615.1	3649	Rho guanine nucleotide exchange factor |GEF| 3	1.75028	2.53021	1.02353	0.863486	288	459	174	114
ARHGEF3:NM_001128616.1	4065	Rho guanine nucleotide exchange factor |GEF| 3	1.1511	1.7517	0.934622	0.503148	211	354	177	74
ARHGEF3:NM_019555.2	3612	Rho guanine nucleotide exchange factor |GEF| 3	1.36914	2.26097	1.23606	0.726943	223	406	208	95
ARHGEF40:NM_018071.3	5458	Rho guanine nucleotide exchange factor |GEF| 40	0.320984	0.23218	2.41074	1.10901	79	63	613	219
ARHGEF4:NM_015320.2	3667	Rho guanine nucleotide exchange factor |GEF| 4	0.477756	0.575964	0.0643881	0.120596	79	105	11	16
ARHGEF4:NM_032995.1	4258	Rho guanine nucleotide exchange factor |GEF| 4	0.468734	0.524366	0.0302461	0.0519289	90	111	6	8
ARHGEF5:NM_005435.3	5492	Rho guanine nucleotide exchange factor |GEF| 5	2.03108	2.01075	0.125067	0.0402609	503	549	32	8
ARHGEF6:NM_004840.2	5274	Rac/Cdc42 guanine nucleotide exchange factor |GEF| 6	0.908246	0.465304	5.95019	8.35882	216	122	1462	1595
ARHGEF7:NM_001113511.1	5517	Rho guanine nucleotide exchange factor |GEF| 7	0.33363	0.360952	0.494111	0.290569	83	99	127	58
ARHGEF7:NM_001113512.1	5375	Rho guanine nucleotide exchange factor |GEF| 7	0.29706	0.321838	0.427296	0.287961	72	86	107	56
ARHGEF7:NM_001113513.1	4956	Rho guanine nucleotide exchange factor |GEF| 7	2.21942	1.729	2.43404	1.94076	496	426	562	348
[truncated: 43,294 more rows]

## Sheet: ERCC
Symbol:Refseq	concentration in Mix 1 (attomoles/ul)	HCT116_2D	HCT116_3D	CCD18_3D	CCD18_2D	avg rpkm	log conc	log avg rpkm
ERCC-00002	15000	12.8334	11.9059	6.0894	18.5737	12.3506	4.17609	1.09169
ERCC-00003	937.5	0.975499	0.884818	0.293749	1.54001	0.923519	2.97197	-0.0345541
ERCC-00004	7500	8.81965	7.07674	4.96601	13.3175	8.54498	3.87506	0.931711
ERCC-00009	937.5	0.946551	0.551932	0.458087	1.7134	0.917493	2.97197	-0.0373972
ERCC-00012	0.114441	0.01	0.01	0.01	0.01	0.01	-0.941419	-2			comment: we lose some sensitivity at low end with the NuGen kits. Decent linearity above RPKM of 0.03
ERCC-00013	0.915527	0.01	0.01	0.01	0.01	0.01	-0.0383287	-2
ERCC-00014	3.66211	0.01	0.01	0.01	0.01	0.01	0.563731	-2
ERCC-00016	0.228882	0.01	0.01	0.01	0.01	0.01	-0.640389	-2
ERCC-00017	0.114441	0.01	0.01	0.01	0.01	0.01	-0.941419	-2
ERCC-00019	29.2969	0.01	0.0312343	0.0999905	0.0858358	0.0567652	1.46682	-1.24592
ERCC-00022	234.375	0.472465	0.0267841	0.0857442	0.184016	0.192252	2.36991	-0.716128
ERCC-00024	0.228882	0.124121	0.01	0.01	0.01	0.0385303	-0.640389	-1.4142
ERCC-00025	58.5938	0.122337	0.0807016	0.0861169	0.12475	0.103476	1.76785	-0.985159
ERCC-00028	3.66211	0.01	0.01	0.0189953	0.0733782	0.0280934	0.563731	-1.5514
ERCC-00031	1.83105	0.01	0.01	0.01	0.01	0.01	0.262701	-2
ERCC-00033	1.83105	0.01	0.01	0.01	0.01	0.01	0.262701	-2
ERCC-00034	7.32422	0.01	0.01	0.0210644	0.0271238	0.017047	0.864761	-1.76835
ERCC-00035	117.188	0.255126	0.0534023	0.0189953	0.342432	0.167489	2.06888	-0.776014
ERCC-00039	3.66211	0.01	0.01	0.01	0.01	0.01	0.563731	-2
ERCC-00040	0.915527	0.01	0.01	0.01	0.01	0.01	-0.0383287	-2
ERCC-00041	0.228882	0.01	0.01	0.01	0.01	0.01	-0.640389	-2
ERCC-00042	468.75	0.758721	0.82583	0.545533	1.81019	0.985068	2.67094	-0.00653369
ERCC-00043	468.75	0.3902	0.471903	0.272767	0.729479	0.466087	2.67094	-0.331533
ERCC-00044	117.188	0.01	0.0174004	0.018568	0.167365	0.0533334	2.06888	-1.273
ERCC-00046	3750	1.95424	1.4643	1.68592	3.44165	2.13653	3.57403	0.329709
ERCC-00048	0.0143051	0.01	0.01	0.01	0.01	0.01	-1.84451	-2
ERCC-00051	58.5938	0.01	0.01	0.01	0.01	0.01	1.76785	-2
ERCC-00053	29.2969	0.01	0.0393253	0.01	0.01	0.0173313	1.46682	-1.76117
ERCC-00054	14.6484	0.01	0.0734119	0.01	0.01	0.025853	1.16579	-1.58749
ERCC-00057	0.0143051	0.01	0.01	0.01	0.01	0.01	-1.84451	-2
ERCC-00058	1.83105	0.01	0.01	0.01	0.01	0.01	0.262701	-2
ERCC-00059	14.6484	0.01	0.01	0.01	0.105292	0.033823	1.16579	-1.47079
ERCC-00060	234.375	0.466424	0.346145	0.328331	1.05695	0.549461	2.36991	-0.260063
ERCC-00061	0.0572205	0.01	0.01	0.01	0.01	0.01	-1.24245	-2
ERCC-00062	58.5938	0.0216778	0.0393253	0.01	0.135089	0.0515229	1.76785	-1.288
ERCC-00067	3.66211	0.01	0.01	0.01	0.01	0.01	0.563731	-2
ERCC-00069	1.83105	0.01	0.01	0.01	0.01	0.01	0.262701	-2
ERCC-00071	58.5938	0.0345426	0.219321	0.033434	0.387465	0.168691	1.76785	-0.772909
ERCC-00073	0.915527	0.01	0.01	0.01	0.01	0.01	-0.0383287	-2
ERCC-00074	15000	13.0849	10.5584	5.09888	21.4971	12.5598	4.17609	1.09898
ERCC-00075	0.0143051	0.01	0.01	0.01	0.01	0.01	-1.84451	-2
ERCC-00076	234.375	0.103628	0.0939947	0.033434	0.172206	0.100816	2.36991	-0.996472
ERCC-00077	3.66211	0.01	0.01	0.01	0.01	0.01	0.563731	-2
ERCC-00078	29.2969	0.066998	0.0810267	0.01	0.0835019	0.0603817	1.46682	-1.2191
ERCC-00079	58.5938	0.0344353	0.187406	0.0666604	0.128754	0.104314	1.76785	-0.981658
ERCC-00081	0.228882	0.01	0.01	0.01	0.01	0.01	-0.640389	-2
ERCC-00083	0.0286102	0.01	0.01	0.01	0.01	0.01	-1.54348	-2
ERCC-00084	29.2969	0.0892408	0.01	0.01	0.0556119	0.0412132	1.46682	-1.38496
ERCC-00085	7.32422	0.01	0.01	0.01	0.01	0.01	0.864761	-2
ERCC-00086	0.114441	0.01	0.01	0.01	0.01	0.01	-0.941419	-2
ERCC-00092	234.375	0.0789194	0.107375	0.0190967	0.14754	0.0882327	2.36991	-1.05437
ERCC-00095	117.188	0.17026	0.154433	0.01	0.318301	0.163248	2.06888	-0.787151
ERCC-00096	15000	12.7409	14.2094	6.57318	22.9702	14.1234	4.17609	1.14994
ERCC-00097	0.457764	0.01	0.01	0.01	0.01	0.01	-0.339359	-2
ERCC-00098	0.0572205	0.01	0.01	0.01	0.01	0.01	-1.24245	-2
ERCC-00099	14.6484	0.01	0.0297998	0.0158997	0.0204734	0.0190432	1.16579	-1.72026
ERCC-00104	0.228882	0.01	0.01	0.01	0.01	0.01	-0.640389	-2
ERCC-00108	937.5	2.38689	2.20437	0.798098	2.70442	2.02344	2.97197	0.306091
ERCC-00109	0.915527	0.01	0.01	0.01	0.01	0.01	-0.0383287	-2
ERCC-00111	468.75	1.87406	2.0641	1.14449	2.25228	1.83373	2.67094	0.263336
ERCC-00112	117.188	0.214736	0.336428	0.0188949	0.170312	0.185093	2.06888	-0.732611
ERCC-00113	3750	6.7585	6.15419	2.47865	8.58787	5.99481	3.57403	0.777775
ERCC-00116	468.75	0.0779681	0.121235	0.0107808	0.194349	0.101083	2.67094	-0.995322
ERCC-00117	0.0572205	0.01	0.01	0.01	0.01	0.01	-1.24245	-2
ERCC-00120	0.915527	0.01	0.01	0.01	0.01	0.01	-0.0383287	-2
ERCC-00123	0.228882	0.01	0.01	0.01	0.01	0.01	-0.640389	-2
ERCC-00126	14.6484	0.01	0.01	0.01	0.0494439	0.019861	1.16579	-1.702
ERCC-00130	30000	46.4258	40.4007	23.7347	63.7083	43.5674	4.47712	1.63916
ERCC-00131	117.188	0.0287631	0.286983	0.08352	0.215091	0.153589	2.06888	-0.81364
ERCC-00134	1.83105	0.01	0.01	0.01	0.01	0.01	0.262701	-2
ERCC-00136	1875	2.76936	3.52448	1.39219	4.54855	3.05865	3.273	0.485529
ERCC-00137	0.915527	0.01	0.01	0.01	0.01	0.01	-0.0383287	-2
ERCC-00138	0.114441	0.01	0.01	0.01	0.01	0.01	-0.941419	-2
ERCC-00142	0.228882	0.01	0.01	0.01	0.01	0.01	-0.640389	-2
ERCC-00143	3.66211	0.01	0.01	0.01	0.01	0.01	0.563731	-2
ERCC-00144	29.2969	0.04122	0.112165	0.0398971	0.01	0.0508204	1.46682	-1.29396
ERCC-00145	937.5	1.27695	1.52502	0.926976	1.2732	1.25054	2.97197	0.0970969
ERCC-00147	0.915527	0.0216778	0.01	0.01	0.01	0.0129194	-0.0383287	-1.88876
ERCC-00148	14.6484	0.01	0.01	0.01	0.0559497	0.0214874	1.16579	-1.66782
ERCC-00150	3.66211	0.01	0.01	0.01	0.0371994	0.0167998	0.563731	-1.77469
ERCC-00154	7.32422	0.01	0.01	0.01	0.01	0.01	0.864761	-2
ERCC-00156	0.457764	0.01	0.01	0.01	0.01	0.01	-0.339359	-2
ERCC-00157	7.32422	0.0217628	0.01	0.01	0.01	0.0129407	0.864761	-1.88804
ERCC-00158	0.457764	0.01	0.01	0.01	0.01	0.01	-0.339359	-2
ERCC-00160	7.32422	0.01	0.01	0.0288891	0.01	0.0147223	0.864761	-1.83202
ERCC-00162	58.5938	0.01	0.0769211	0.01	0.105695	0.0506539	1.76785	-1.29539
ERCC-00163	14.6484	0.01	0.0740879	0.01	0.01	0.026022	1.16579	-1.58466
ERCC-00164	0.457764	0.01	0.01	0.01	0.01	0.01	-0.339359	-2
ERCC-00165	58.5938	0.178021	0.0230675	0.0246154	0.0316963	0.0643501	1.76785	-1.19145
ERCC-00168	0.457764	0.01	0.01	0.01	0.01	0.01	-0.339359	-2
ERCC-00170	14.6484	0.0216778	0.0196626	0.020982	0.216142	0.0696161	1.16579	-1.15729
ERCC-00171	3750	4.65484	3.02719	1.95519	5.08998	3.6818	3.57403	0.56606

## Sheet: QC
	READS				% of Mapped Reads
Symbol:Refseq	HCT116_2D	HCT116_3D	CCD18_3D	CCD18_2D	HCT116_2D	HCT116_3D	CCD18_3D	CCD18_2D
chrM	1.23055e+07	1.37711e+07	1.0131e+07	7.35187e+06	27.2892	27.7003	21.7458	20.3199
ENSG00000198695|ENST00000361681|mitochondrially	7885	9111	3619	4258	0.017486	0.0183267	0.00776805	0.0117687
ENSG00000198712|ENST00000361739|mitochondrially	131910	137345	66113	56628	0.292528	0.276268	0.141909	0.156515
ENSG00000198727|ENST00000361789|mitochondrially	112412	119190	54067	32363	0.249289	0.239749	0.116053	0.0894485
ENSG00000198763|ENST00000361453|mitochondrially	38545	80629	22219	13684	0.0854787	0.162184	0.0476923	0.0378214
ENSG00000198786|ENST00000361567|mitochondrially	66899	79016	39460	35463	0.148358	0.15894	0.0846994	0.0980167
ENSG00000198804|ENST00000361624|mitochondrially	494721	386994	267284	207099	1.09711	0.778433	0.573715	0.572404
ENSG00000198840|ENST00000361227|mitochondrially	1819	4031	836	962	0.00403388	0.0081083	0.00179444	0.00265888
ENSG00000198886|ENST00000361381|mitochondrially	136155	165579	62494	46478	0.301942	0.33306	0.134141	0.128461
ENSG00000198888|ENST00000361390|mitochondrially	25099	48415	18615	13815	0.0556604	0.0973861	0.0399564	0.0381835
ENSG00000198899|ENST00000361899|mitochondrially	84066	89084	23128	17203	0.186428	0.179191	0.0496434	0.0475476
ENSG00000198938|ENST00000362079|mitochondrially	149876	142720	52029	47662	0.33237	0.287079	0.111678	0.131734
ENSG00000212907|ENST00000361335|mitochondrially	36210	45731	20813	13741	0.0803005	0.0919873	0.0446743	0.0379789
ENSG00000228253|ENST00000361851|mitochondrially	7297	8398	2665	1908	0.0161821	0.0168925	0.00572033	0.00527355
RNA45S5:NR_046235.1	2.03722e+06	2.39337e+06	1.3107e+06	2.02113e+06	4.51781	4.81423	2.81338	5.58624
RNA5S17:NR_023379.1	2	5	17	3	4.43527e-06	1.00574e-05	3.64899e-05	8.29174e-06
RNA5S9:NR_023371.1	1	2	12	4	2.21763e-06	4.02297e-06	2.57576e-05	1.10557e-05
RNA5SP244:NR_048572.1	1	2	2	1	2.21763e-06	4.02297e-06	4.29293e-06	2.76391e-06
RNA5SP411:NR_049740.1	0.0514061	0.0566745	0.0531106	0.0412459	1.14e-07	1.14e-07	1.14e-07	1.14e-07
RNA18S5:NR_003286.2	1.35903e+06	1.72347e+06	886299	1.45739e+06	3.01383	3.46674	1.90241	4.02809
RNA28S5:NR_003287.2	675246	668366	423141	561877	1.49745	1.34441	0.908257	1.55298
adapters_contam	0.211487	2	0.218499	0.169687	4.69e-07	4.02297e-06	4.69e-07	4.69e-07
contamR1	0.0275068	0.0303258	0.0284188	0.0220702	6.1e-08	6.1e-08	6.1e-08	6.1e-08
contamR2	43	38	14	7	9.53583e-05	7.64365e-05	3.00505e-05	1.93474e-05
Mapped reads:	45093097	49714464	46588261	36180582

## Sheet: RPKM_minus_small_RNA
Symbol:Refseq	Gene length	Description	HCT116_2D	HCT116_3D	CCD18_2D	CCD18_3D	HCT116_max	HCT116_3D/2D	CCD18_max	CCD18_3D/2D
KRTAP23-1:NM_181624.1	208	keratin associated protein 23-1	0.01	0.01	0.01	0.01	0.01	1	0.01	1
RNU105B:NR_004386.2	209	RNA, U105B small nucleolar	0.01	0.192487	0.264489	0.410806	0.192487	19.2487	0.410806	1.55321
DEFB114:NM_001037499.1	210	defensin, beta 114	0.01	0.01	0.01	0.01	0.01	1	0.01	1
RNU105C:NR_004385.1	210	RNA, U105C small nucleolar	0.01	0.01	0.01	0.01	0.01	1	0.01	1
DEFB131:NM_001040448.2	213	defensin, beta 131	0.01	0.01	0.01	0.01	0.01	1	0.01	1
GNG8:NM_033258.1	213	guanine nucleotide binding protein |G protein|, gamma 8	0.01	0.094436	0.01	0.01	0.094436	9.4436	0.01	1
TREML5P:NR_002794.1	213	triggering receptor expressed on myeloid cells-like 5, pseudogene	0.01	0.01	0.01	0.01	0.01	1	0.01	1
DEFB124:NM_001037500.1	216	defensin, beta 124	0.01	0.01	0.01	0.01	0.01	1	0.01	1
KRTAP19-5:NM_181611.1	219	keratin associated protein 19-5	0.01	0.01	0.01	0.01	0.01	1	0.01	1
KRTAP6-1:NM_181602.1	219	keratin associated protein 6-1	0.01	0.01	0.01	0.098012	0.01	1	0.098012	9.8012
LOC100616530:NR_038205.1	219	tospeak	0.01	0.01	0.01	0.01	0.01	1	0.01	1
TTTY18:NR_001550.1	221	testis-specific transcript, Y-linked 18 |non-protein coding|	0.01	0.01	0.01	0.01	0.01	1	0.01	1
DEFB108B:NM_001002035.1	222	defensin, beta 108B	0.01	0.181215	0.01	0.01	0.181215	18.1215	0.01	1
LOC100996267:XR_172018.1	222	uncharacterized LOC100996267	0.01	0.01	0.01	0.01	0.01	1	0.01	1
KRTAP20-4:NR_023342.1	224	keratin associated protein 20-4	0.01	0.01	0.01	0.01	0.01	1	0.01	1
DEFB135:NM_001033017.2	234	defensin, beta 135	0.01	0.01	0.01	0.01	0.01	1	0.01	1
DEFB110:NM_001037728.2	235	defensin, beta 110 locus	0.01	0.01	0.01	0.01	0.01	1	0.01	1
SNORA58:NR_002985.2	236	small nucleolar RNA, H/ACA box 58	0.01	0.01	0.01	0.0909518	0.01	1	0.0909518	9.09518
DEFB105A:NM_152250.1	237	defensin, beta 105A	0.01	0.01	0.01	0.271704	0.01	1	0.271704	27.1704
DEFB136:NM_001033018.2	237	defensin, beta 136	0.01	0.01	0.01	0.01	0.01	1	0.01	1
KRTAP21-1:NM_181619.1	240	keratin associated protein 21-1	0.01	0.01	0.01	0.01	0.01	1	0.01	1
DEFB113:NM_001037729.1	249	defensin, beta 113	0.01	0.01	0.01	0.01	0.01	1	0.01	1
KRTAP21-2:NM_181617.1	252	keratin associated protein 21-2	0.01	0.01	0.01	0.01	0.01	1	0.01	1
KRTAP21-3:NM_001164435.1	253	keratin associated protein 21-3	0.01	0.01	0.01	0.01	0.01	1	0.01	1
KRTAP19-4:NM_181610.1	255	keratin associated protein 19-4	0.01	0.01	0.01	0.3367	0.01	1	0.3367	33.67
LOC101060314:XR_171478.1	255	uncharacterized LOC101060314	0.01	0.01	0.01	0.01	0.01	1	0.01	1
GM140:NR_046249.1	259	uncharacterized LOC100287948	0.01	0.01	0.01	0.01	0.01	1	0.01	1
TTTY20:NR_001546.1	259	testis-specific transcript, Y-linked 20 |non-protein coding|	0.01	0.01	0.01	0.01	0.01	1	0.01	1
DEFB109P1B:NR_003668.2	264	defensin, beta 109, pseudogene 1B	0.01	0.0761927	0.104694	0.0813054	0.0761927	7.61927	0.104694	0.776603
PRLH:NM_015893.1	264	prolactin releasing hormone	0.01	0.01	0.01	0.01	0.01	1	0.01	1
SCARNA6:NR_003006.1	266	small Cajal body-specific RNA 6	0.01	0.15124	0.519533	0.242082	0.15124	15.124	0.519533	0.465962
DEFB115:NM_001037730.1	267	defensin, beta 115	0.01	0.01	0.01	0.01	0.01	1	0.01	1
LOC100507464:XR_171722.1	267	uncharacterized LOC100507464	0.01	0.0753366	0.01	0.01	0.0753366	7.53366	0.01	1
TTTY19:NR_001549.1	269	testis-specific transcript, Y-linked 19 |non-protein coding|	0.01	0.01	0.01	0.01	0.01	1	0.01	1
LCE3A:NM_178431.1	270	late cornified envelope 3A	0.01	0.01	0.01	0.01	0.01	1	0.01	1
KRTAP19-1:NM_181607.1	273	keratin associated protein 19-1	0.01	0.01	0.01	0.01	0.01	1	0.01	1
KRTAP20-3:NM_001128077.1	273	keratin associated protein 20-3	0.01	0.0736808	0.01	0.078625	0.0736808	7.36808	0.078625	7.8625
DEFB104B:NM_001040702.1	281	defensin, beta 104B	0.01	0.01	0.01	0.01	0.01	1	0.01	1
DEFB128:NM_001037732.1	282	defensin, beta 128	0.01	0.01	0.01	0.01	0.01	1	0.01	1
DEFA8P:NR_073407.1	285	defensin, alpha 8 pseudogene	0.01	0.01	0.01	0.01	0.01	1	0.01	1
DEFA9P:NR_073408.1	285	defensin, alpha 9 pseudogene	0.01	0.01	0.01	0.01	0.01	1	0.01	1
LOC100505797:XR_110151.1	285	uncharacterized LOC100505797	0.01	0.01	0.01	0.01	0.01	1	0.01	1
LOC100505797:XR_172251.1	285	uncharacterized LOC100505797	0.01	0.01	0.01	0.01	0.01	1	0.01	1
LCE3B:NM_178433.1	288	late cornified envelope 3B	0.01	0.01	0.01	0.01	0.01	1	0.01	1
DEFA10P:NR_029386.1	291	defensin, alpha 10 pseudogene	0.01	0.01	0.01	0.0737616	0.01	1	0.0737616	7.37616
KRTAP22-2:NM_001164434.1	293	keratin associated protein 22-2	0.01	0.01	0.01	0.01	0.01	1	0.01	1
LOC100996526:XR_172202.1	294	uncharacterized LOC100996526	0.01	0.273672	0.01	0.146018	0.273672	27.3672	0.146018	14.6018
MT4:NM_032935.2	294	metallothionein 4	0.01	0.01	0.01	0.01	0.01	1	0.01	1
SPINK14:NM_001001325.1	294	serine peptidase inhibitor, Kazal type 14 |putative|	0.01	0.01	0.01	0.01	0.01	1	0.01	1
DEFB4B:NM_001205266.1	298	defensin, beta 4B	0.01	0.01	0.01	0.01	0.01	1	0.01	1
DEFA11P:NR_073421.1	301	defensin, alpha 11 pseudogene	0.01	0.01	0.01	0.01	0.01	1	0.01	1
TTTY21:NR_001535.1	307	testis-specific transcript, Y-linked 21 |non-protein coding|	0.01	0.01	0.01	0.01	0.01	1	0.01	1
AZFP:XR_171337.1	309	AML-associated zinc finger protein	0.01	0.01	0.01	0.01	0.01	1	0.01	1
DEFB116:NM_001037731.1	309	defensin, beta 116	0.01	0.0650967	0.01	0.01	0.0650967	6.50967	0.01	1
LOC101060350:XM_003960645.1	309	ectonucleotide pyrophosphatase/phosphodiesterase family member 7-like	0.01	0.01	0.01	0.01	0.01	1	0.01	1
DEFB106A:NM_152251.3	312	defensin, beta 106A	0.01	0.01	0.01	0.01	0.01	1	0.01	1
PRM3:NM_021247.1	312	protamine 3	0.01	0.01	0.01	0.01	0.01	1	0.01	1
RBMY3AP:NR_001573.1	317	RNA binding motif protein, Y-linked, family 3, member A pseudogene	0.01	0.01	0.01	0.01	0.01	1	0.01	1
KRTAP19-8:NM_001099219.1	318	keratin associated protein 19-8	0.01	0.01	0.01	0.01	0.01	1	0.01	1
TMEM30C:NR_028358.1	319	transmembrane protein 30C	0.01	0.063056	0.01	0.01	0.063056	6.3056	0.01	1
NPS:NM_001030013.1	322	neuropeptide S	0.01	0.01	0.01	0.01	0.01	1	0.01	1
TSRM:XR_132861.1	327	zinc finger domain-related protein TSRM	0.01	0.01	0.01	0.01	0.01	1	0.01	1
TSRM:XR_171677.1	327	zinc finger domain-related protein TSRM	0.01	0.01	0.01	0.01	0.01	1	0.01	1
DEFB103B:NM_018661.3	330	defensin, beta 103B	0.01	0.01	0.01	0.01	0.01	1	0.01	1
KRTAP19-6:NM_181612.2	330	keratin associated protein 19-6	0.01	0.01	0.01	0.0650443	0.01	1	0.0650443	6.50443
LINC00613:XR_171468.1	330	long intergenic non-protein coding RNA 613	0.01	0.01	0.01	0.01	0.01	1	0.01	1
NPCDR1:XR_158997.1	330	nasopharyngeal carcinoma, down-regulated 1	0.01	0.243817	0.01	0.01	0.243817	24.3817	0.01	1
NPCDR1:XR_171386.1	330	nasopharyngeal carcinoma, down-regulated 1	0.01	0.121908	0.01	0.01	0.121908	12.1908	0.01	1
LOC100996521:XR_171214.1	332	uncharacterized LOC100996521	0.01	0.01	0.01	0.01	0.01	1	0.01	1
LOC100616530:NR_038207.1	335	tospeak	0.01	0.01	0.01	0.01	0.01	1	0.01	1
DEFB4A:NM_004942.2	336	defensin, beta 4A	0.01	0.01	0.01	0.01	0.01	1	0.01	1
XAGE-4:XR_113307.1	336	XAGE-4 protein	0.01	0.01	0.01	0.01	0.01	1	0.01	1
XAGE2B:NM_001079538.1	336	X antigen family, member 2B	0.01	0.01	0.01	0.01	0.01	1	0.01	1
LOC100505827:XR_172356.1	338	uncharacterized LOC100505827	0.01	0.01	0.01	0.01	0.01	1	0.01	1
DEFB112:NM_001037498.1	342	defensin, beta 112	0.01	0.01	0.01	0.01	0.01	1	0.01	1
FAM27E2:XR_171776.1	342	family with sequence similarity 27, member E2	0.01	0.01	0.01	0.01	0.01	1	0.01	1
LOC100131635:NR_034062.1	342	hCG1645011-like	0.01	0.01	0.01	0.01	0.01	1	0.01	1
PAR4:NR_022010.1	342	Prader-Willi/Angelman region gene 4	0.01	0.01	0.01	0.01	0.01	1	0.01	1
TTTY3B:NR_002176.1	344	testis-specific transcript, Y-linked 3B |non-protein coding|	0.01	0.01	0.01	0.01	0.01	1	0.01	1
FAM27E2:XR_159532.1	345	family with sequence similarity 27, member E2	0.01	0.058304	0.01	0.01	0.058304	5.8304	0.01	1
LINC00445:XR_172001.1	345	long intergenic non-protein coding RNA 445	0.01	0.01	0.01	0.01	0.01	1	0.01	1
H2AFB2:NM_001017991.1	348	H2A histone family, member B2	0.01	0.01	0.01	0.06168	0.01	1	0.06168	6.168
LOC100506236:XR_171632.1	351	uncharacterized LOC100506236	0.01	0.01	0.01	0.01	0.01	1	0.01	1
PP13:XR_109438.1	351	uncharacterized LOC100129503	0.01	0.01	0.01	0.01	0.01	1	0.01	1
PP13:XR_172227.1	351	uncharacterized LOC100129503	0.01	0.01	0.01	0.01	0.01	1	0.01	1
GAGE12F:NM_001098405.1	354	G antigen 12F	0.01	0.01	0.01	0.01	0.01	1	0.01	1
LOC100128895:XR_159222.1	354	uncharacterized LOC100128895	0.01	0.01	0.312307	0.181904	0.01	1	0.312307	0.582452
LOC100652777:XM_003403464.1	354	group 10 secretory phospholipase A2-like	0.01	0.01	0.01	0.01	0.01	1	0.01	1
LOC100507325:XR_109228.1	355	uncharacterized LOC100507325	0.01	0.113323	0.01	0.01	0.113323	11.3323	0.01	1
GOLGA8J:XM_003403669.1	357	golgin A8 family, member J, transcript variant 5	0.01	0.01	0.01	0.01	0.01	1	0.01	1
LOC100509780:XR_159443.1	357	uncharacterized LOC100509780	0.01	0.01	0.01	0.01	0.01	1	0.01	1
LOC100509780:XR_171506.1	357	uncharacterized LOC100509780	0.01	0.01	0.01	0.01	0.01	1	0.01	1
LOC653486:NM_001097610.2	358	secretoglobin, family 1C, member 1-like	0.01	0.01	0.01	0.01	0.01	1	0.01	1
CCL24:NM_002991.2	360	chemokine |C-C motif| ligand 24	0.01	0.01	0.01	0.059624	0.01	1	0.059624	5.9624
LOC100505887:XR_171150.1	360	uncharacterized LOC100505887, transcript variant 2	0.01	0.01	0.01	0.01	0.01	1	0.01	1
GHRL:NM_001134946.1	362	ghrelin/obestatin prepropeptide	0.01	0.0555659	0.01	0.01	0.0555659	5.55659	0.01	1
XGPY2:NR_003254.1	363	Xg pseudogene, Y-linked 2	0.01	0.01	0.01	0.01	0.01	1	0.01	1
HIST1H4L:NM_003546.2	364	histone cluster 1, H4l	0.01	0.01	0.45559	0.47175	0.01	1	0.47175	1.03547
DIAPH3-AS2:NR_046540.1	367	DIAPH3 antisense RNA 2	0.01	0.0548089	0.01	0.01	0.0548089	5.48089	0.01	1
HIST1H4G:NM_003547.2	367	histone cluster 1, H4g	0.01	0.01	0.01	0.01	0.01	1	0.01	1
LOC100507143:XR_171835.1	367	uncharacterized LOC100507143	0.01	0.01	0.01	0.01	0.01	1	0.01	1
HIST1H4F:NM_003540.3	368	histone cluster 1, H4f	0.01	0.01	0.0751063	0.174983	0.01	1	0.174983	2.32981
LOC100507484:XR_171968.1	368	uncharacterized LOC100507484	0.01	0.01	0.01	0.0583278	0.01	1	0.0583278	5.83278
C11orf94:NM_001080446.2	369	chromosome 11 open reading frame 94	0.01	0.01	0.01	0.174509	0.01	1	0.174509	17.4509
KRTAP25-1:NM_001128598.1	370	keratin associated protein 25-1	0.01	0.01	0.01	0.01	0.01	1	0.01	1
BANF2:NM_001159495.1	372	barrier to autointegration factor 2	0.01	0.01	0.01	0.01	0.01	1	0.01	1
LOC100129860:XR_172404.1	372	uncharacterized LOC100129860	0.01	0.01	0.01	0.01	0.01	1	0.01	1
LOC100506406:XR_171494.1	374	uncharacterized LOC100506406	0.01	0.01	0.01	0.01	0.01	1	0.01	1
LOC100505781:XM_003960953.1	375	protein FAM27D1-like	0.01	0.01	0.01	0.01	0.01	1	0.01	1
LOC100996599:XM_003846352.1	375	putative transmembrane protein FLJ36131-like	0.01	0.01	0.01	0.01	0.01	1	0.01	1
LOC100996644:XM_003960558.1	375	putative transmembrane protein FLJ36131-like	0.01	0.01	0.01	0.01	0.01	1	0.01	1
LOC101060115:XM_003960554.1	375	putative transmembrane protein ENSP00000320207-like	0.01	0.01	0.01	0.01	0.01	1	0.01	1
SKCG-1:XR_111209.1	375	sporadic kidney cancer gene 1	0.01	0.107279	0.01	0.01	0.107279	10.7279	0.01	1
TMEM30C:NR_028357.1	375	transmembrane protein 30C	0.01	0.01	0.01	0.01	0.01	1	0.01	1
GH1:NM_022562.2	376	growth hormone 1	0.01	0.01	0.01	0.01	0.01	1	0.01	1
C9orf92:NM_001271829.1	377	chromosome 9 open reading frame 92	0.01	0.01	0.0733134	0.01	0.01	1	0.0733134	0.136401
LOC100616530:NR_038209.1	377	tospeak	0.01	0.10671	0.01	0.01	0.10671	10.671	0.01	1
LOC100996299:XR_159248.1	377	uncharacterized LOC100996299	0.01	0.0533551	0.01	0.01	0.0533551	5.33551	0.01	1
LOC100996299:XR_172081.1	377	uncharacterized LOC100996299	0.01	0.10671	0.01	0.01	0.10671	10.671	0.01	1
GPC5-AS1:NR_049775.1	378	GPC5 antisense RNA 1	0.01	0.01	0.01	0.0567847	0.01	1	0.0567847	5.67847
LOC100505887:XR_171149.1	380	uncharacterized LOC100505887, transcript variant 2	0.01	0.01	0.01	0.01	0.01	1	0.01	1
LOC100996263:XR_159352.1	380	uncharacterized LOC100996263	0.01	0.01	0.01	0.01	0.01	1	0.01	1
LOC100996263:XR_171188.1	380	uncharacterized LOC100996263	0.01	0.01	0.01	0.0564859	0.01	1	0.0564859	5.64859
LOC100132859:XM_003960952.1	381	protein FAM27E2-like	0.01	0.01	0.01	0.01	0.01	1	0.01	1
LOC100506253:XR_171458.1	381	uncharacterized LOC100506253	0.01	0.01	0.01	0.0563376	0.01	1	0.0563376	5.63376
LOC100509247:XM_003960386.1	381	protein FAM27E2-like	0.01	0.01	0.01	0.01	0.01	1	0.01	1
LOC100996902:XR_159383.1	381	uncharacterized LOC100996902	0.01	0.01	0.01	0.01	0.01	1	0.01	1
LOC128322:XM_003960108.1	381	nuclear transport factor 2-like	0.01	0.01	0.01	0.01	0.01	1	0.01	1
C9orf92:NR_073471.1	382	chromosome 9 open reading frame 92	0.01	0.01	0.01	0.01	0.01	1	0.01	1
CYLC1:NM_001271680.1	382	cylicin, basic protein of sperm head cytoskeleton 1	0.01	0.01	0.01	0.01	0.01	1	0.01	1
DEFB123:NM_153324.2	382	defensin, beta 123	0.01	0.01	0.01	0.0561901	0.01	1	0.0561901	5.61901
LOC100506253:XR_112646.1	382	uncharacterized LOC100506253	0.01	0.01	0.01	0.01	0.01	1	0.01	1
LOC100996630:XR_171177.1	382	uncharacterized LOC100996630	0.01	0.01	0.01	0.01	0.01	1	0.01	1
POU6F2-AS1:NR_046711.1	382	POU6F2 antisense RNA 1	0.01	0.01	0.01	0.01	0.01	1	0.01	1
TMPRSS4-AS1:NR_038318.1	382	TMPRSS4 antisense RNA 1	0.01	0.01	0.0723538	0.01	0.01	1	0.0723538	0.13821
C10orf128:NM_001010863.1	384	chromosome 10 open reading frame 128	0.01	0.01	0.01	0.01	0.01	1	0.01	1
LINC00583:NR_038194.1	384	long intergenic non-protein coding RNA 583	0.01	0.0523825	0.01	0.01	0.0523825	5.23825	0.01	1
LOC100288310:XR_171733.1	384	uncharacterized LOC100288310	0.01	0.01	0.01	0.01	0.01	1	0.01	1
SPANXD:NM_032417.2	384	SPANX family, member D	0.01	0.01	0.01	0.01	0.01	1	0.01	1
TCTEX1D4:XM_003960906.1	384	Tctex1 domain containing 4	0.01	0.01	0.01	0.01	0.01	1	0.01	1
C1orf189:NM_001010979.1	387	chromosome 1 open reading frame 189	0.01	0.103953	0.01	0.01	0.103953	10.3953	0.01	1
LCE4A:NM_178356.2	388	late cornified envelope 4A	0.01	0.01	0.01	0.0553212	0.01	1	0.0553212	5.53212
LOC644145:NR_003935.2	388	exocyst complex component 1 pseudogene	0.01	0.01	0.01	0.01	0.01	1	0.01	1
RCAN3AS:NR_045407.1	388	RCAN3 antisense	0.01	0.0518424	0.01	0.01	0.0518424	5.18424	0.01	1
DEFB107A:NM_001037668.1	389	defensin, beta 107A	0.01	0.01	0.01	0.110358	0.01	1	0.110358	11.0358
LOC100653206:XR_159522.1	389	uncharacterized LOC100653206	0.01	0.0517092	0.01	0.01	0.0517092	5.17092	0.01	1
LOC100507461:XR_171418.1	391	uncharacterized LOC100507461	0.01	0.01	0.01	0.01	0.01	1	0.01	1
DEFB110:NM_001037497.1	392	defensin, beta 110 locus	0.01	0.01	0.01	0.01	0.01	1	0.01	1
LINC00457:NR_047036.1	392	long intergenic non-protein coding RNA 457	0.01	0.01	0.01	0.01	0.01	1	0.01	1
PRAC:NM_032391.2	392	prostate cancer susceptibility candidate	0.01	0.01	0.01	0.01	0.01	1	0.01	1
LOC101060614:XM_003960292.1	393	MAL-like protein-like	0.01	0.01	0.01	0.01	0.01	1	0.01	1
GPC5-AS1:NR_046520.1	394	GPC5 antisense RNA 1	0.01	0.01	0.01	0.01	0.01	1	0.01	1
LOC100506165:XR_133439.2	394	uncharacterized LOC100506165	0.01	0.204212	0.01	0.0544788	0.204212	20.4212	0.0544788	5.44788
LOC100506165:XR_171592.1	394	uncharacterized LOC100506165	0.01	0.102106	0.01	0.01	0.102106	10.2106	0.01	1
HMHB1:NM_021182.1	397	histocompatibility |minor| HB-1	0.01	0.01	0.01	0.01	0.01	1	0.01	1
MSMB:NM_138634.2	397	microseminoprotein, beta-	0.01	0.01	0.01	0.162201	0.01	1	0.162201	16.2201
FABP9:NM_001080526.1	399	fatty acid binding protein 9, testis	0.01	0.01	0.01	0.01	0.01	1	0.01	1
GNRH2:NM_178332.1	399	gonadotropin-releasing hormone 2	0.01	0.01	0.01	0.01	0.01	1	0.01	1
LOC100996675:XM_003846753.1	399	putative uncharacterized protein DKFZp434L187-like	0.01	0.01	0.01	0.01	0.01	1	0.01	1
LOC100129781:XR_172127.1	400	uncharacterized LOC100129781, transcript variant 2	0.01	0.0502872	0.276391	0.01	0.0502872	5.02872	0.276391	0.0361806
LOC100505645:XR_171973.1	400	uncharacterized LOC100505645	0.01	0.01	0.01	0.01	0.01	1	0.01	1
LOC389033:NR_026740.1	401	placenta-specific 9 pseudogene	0.01	0.01	0.01	0.01	0.01	1	0.01	1
GNRH2:NM_178331.1	402	gonadotropin-releasing hormone 2	0.01	0.100074	0.01	0.01	0.100074	10.0074	0.01	1
LOC651536:XM_001719621.4	402	immunoglobulin iota chain-like	0.01	0.01	0.01	0.01	0.01	1	0.01	1
LY6G6D:NM_021246.2	402	lymphocyte antigen 6 complex, locus G6D	0.01	0.01	0.01	0.01	0.01	1	0.01	1
OSTN:NM_198184.1	402	osteocrin	0.01	0.01	0.275016	0.0533946	0.01	1	0.275016	0.194151
TNP1:NM_003284.3	402	transition protein 1 |during histone to protamine replacement|	0.01	0.01	0.01	0.01	0.01	1	0.01	1
LOC100506790:XR_171137.1	405	uncharacterized LOC100506790	0.01	0.01	0.01	0.01	0.01	1	0.01	1
LOC100506790:XR_172414.1	405	uncharacterized LOC100506790	0.01	0.0496663	0.01	0.264995	0.0496663	4.96663	0.264995	26.4995
LOC101060854:XM_003960956.1	405	protein FAM27E2-like	0.01	0.148999	0.0682448	0.0529991	0.148999	14.8999	0.0682448	0.776603
IQCF4:NR_038215.1	406	IQ motif containing F5 pseudogene	0.01	0.01	0.01	0.01	0.01	1	0.01	1
LOC100506790:XR_133564.1	406	uncharacterized LOC100506790	0.01	0.01	0.01	0.105737	0.01	1	0.105737	10.5737
LOC100506790:XR_171138.1	406	uncharacterized LOC100506790	0.01	0.01	0.01	0.317211	0.01	1	0.317211	31.7211
LOC100288160:XR_172069.1	408	esophagus cancer-related gene-2 interaction susceptibility protein	0.01	0.01	0.067743	0.315656	0.01	1	0.315656	4.65962
NAALADL2-AS3:NR_046390.1	408	NAALADL2 antisense RNA 3	0.01	0.0493012	0.01	0.01	0.0493012	4.93012	0.01	1
KRTAP12-3:NM_198697.2	410	keratin associated protein 12-3	0.01	0.01	0.01	0.01	0.01	1	0.01	1
FLJ45139:XR_172349.1	411	FLJ45139 protein	0.01	0.01	0.01	0.01	0.01	1	0.01	1
LOC100506470:XR_172331.1	411	uncharacterized LOC100506470	0.01	0.01	0.01	0.01	0.01	1	0.01	1
QRFP:NM_198180.1	411	pyroglutamylated RFamide peptide	0.01	0.01	0.01	0.104451	0.01	1	0.104451	10.4451
LOC100287728:XR_172413.1	413	uncharacterized LOC100287728	0.01	0.01	0.133846	0.01	0.01	1	0.133846	0.0747129
CLPSL2:NM_207409.2	414	colipase-like 2	0.01	0.0485866	0.01	0.01	0.0485866	4.85866	0.01	1
LOC100505697:XR_112887.1	414	uncharacterized LOC100505697	0.01	0.01	0.01	0.01	0.01	1	0.01	1
LOC100505697:XR_171572.1	414	uncharacterized LOC100505697	0.01	0.01	0.01	0.01	0.01	1	0.01	1
SPANXC:NM_022661.2	417	SPANX family, member C	0.01	0.01	0.01	0.01	0.01	1	0.01	1
DEFB121:NM_001011878.2	418	defensin, beta 121	0.01	0.01	0.01	0.01	0.01	1	0.01	1
LOC100505561:XR_110441.1	418	uncharacterized LOC100505561	0.01	0.01	0.01	0.01	0.01	1	0.01	1
LOC100505561:XR_132941.1	418	uncharacterized LOC100505561	0.01	0.01	0.01	0.01	0.01	1	0.01	1
LOC100505561:XR_171866.1	418	uncharacterized LOC100505561	0.01	0.0481217	0.01	0.01	0.0481217	4.81217	0.01	1
LOC100506792:XR_172056.1	418	uncharacterized LOC100506792, transcript variant 2	0.01	0.01	0.01	0.01	0.01	1	0.01	1
PRM1:NM_002761.2	418	protamine 1	0.01	0.01	0.01	0.01	0.01	1	0.01	1
LINC00315:XR_159366.1	420	long intergenic non-protein coding RNA 315	0.01	0.01	0.0658075	0.0511063	0.01	1	0.0658075	0.776603
LINC00315:XR_172354.1	420	long intergenic non-protein coding RNA 315	0.01	0.01	0.01	0.01	0.01	1	0.01	1
LOC100506792:XR_110234.1	420	uncharacterized LOC100506792, transcript variant 2	0.01	0.01	0.01	0.01	0.01	1	0.01	1
LOC100506792:XR_133055.1	420	uncharacterized LOC100506792, transcript variant 2	0.01	0.01	0.01	0.01	0.01	1	0.01	1
SPANXA2:NM_145662.2	420	SPANX family, member A2	0.01	0.01	0.01	0.01	0.01	1	0.01	1
LOC100506923:XR_108408.2	421	uncharacterized LOC100506923	0.01	0.01	0.01	0.0509849	0.01	1	0.0509849	5.09849
LOC100506923:XR_171343.1	421	uncharacterized LOC100506923	0.01	0.01	0.01	0.01	0.01	1	0.01	1
C7orf66:NM_001024607.1	422	chromosome 7 open reading frame 66	0.01	0.01	0.01	0.01	0.01	1	0.01	1
SNURF:NM_022804.2	422	SNRPN upstream reading frame	0.01	0.0953311	4.19172	4.57777	0.0953311	9.53311	4.57777	1.0921
FABP12:NM_001105281.1	423	fatty acid binding protein 12	0.01	0.01	0.01	0.01	0.01	1	0.01	1
GNRH2:NM_001501.1	423	gonadotropin-releasing hormone 2	0.01	0.01	0.01	0.01	0.01	1	0.01	1
LOC100130169:XR_171691.1	423	uncharacterized LOC100130169	0.01	0.01	0.01	0.0507438	0.01	1	0.0507438	5.07438
LOC100506533:XM_003960100.1	423	putative uncharacterized protein FLJ35883-like	0.01	0.01	0.130681	0.0507438	0.01	1	0.130681	0.388301
LOC100506869:XR_171960.1	423	uncharacterized LOC100506869, transcript variant 3	0.01	0.01	0.01	0.0507438	0.01	1	0.0507438	5.07438
LOC100505973:XR_172340.1	424	uncharacterized LOC100505973	0.01	0.01	0.01	0.01	0.01	1	0.01	1
LOC100506206:XR_111988.1	424	uncharacterized LOC100506206, transcript variant 2	0.01	0.01	0.01	0.01	0.01	1	0.01	1
HIST1H2BH:NM_003524.2	425	histone cluster 1, H2bh	0.01	0.01	7.93406	1.11111	0.01	1	7.93406	0.140043
LCE3C:NM_178434.2	425	late cornified envelope 3C	0.01	0.01	0.01	0.01	0.01	1	0.01	1
LOC100505983:XR_109617.1	425	uncharacterized LOC100505983	0.01	0.01	0.01	0.01	0.01	1	0.01	1
LOC100505983:XR_172320.1	425	uncharacterized LOC100505983	0.01	0.01	0.01	0.01	0.01	1	0.01	1
RBMY1A3P:NR_001547.1	427	RNA binding motif protein, Y-linked, family 1, member A3 pseudogene	0.01	0.01	0.01	0.01	0.01	1	0.01	1
TTTY22:NR_001539.1	427	testis-specific transcript, Y-linked 22 |non-protein coding|	0.01	0.01	0.01	0.01	0.01	1	0.01	1
DIAPH3-AS1:NR_051994.1	428	DIAPH3 antisense RNA 1	0.01	0.01	0.129155	0.01	0.01	1	0.129155	0.0774264
LOC100506206:XR_171231.1	428	uncharacterized LOC100506206, transcript variant 2	0.01	0.01	0.01	0.01	0.01	1	0.01	1
LINC00427:XR_171998.1	429	long intergenic non-protein coding RNA 427	0.01	0.0468878	0.193281	0.100068	0.0468878	4.68878	0.193281	0.517735
RCAN3AS:NR_045408.1	429	RCAN3 antisense	0.01	0.0468878	0.01	0.01	0.0468878	4.68878	0.01	1
SCGB1D1:NM_006552.1	429	secretoglobin, family 1D, member 1	0.01	0.01	0.01	0.01	0.01	1	0.01	1
CACNA1C-IT3:NR_046769.1	430	CACNA1C intronic transcript 3 |non-protein coding|	0.01	0.01	0.01	0.0499178	0.01	1	0.0499178	4.99178
HAMP:NM_021175.2	430	hepcidin antimicrobial peptide	0.01	0.01	0.01	0.01	0.01	1	0.01	1
LCE1D:NM_178352.2	430	late cornified envelope 1D	0.01	0.01	0.01	0.01	0.01	1	0.01	1
ZEB2-AS1:NR_040248.2	430	ZEB2 antisense RNA 1	0.01	0.01	0.192831	0.0499178	0.01	1	0.192831	0.258868
LINC00545:XR_171999.1	431	long intergenic non-protein coding RNA 545	0.01	0.01	0.01	0.597623	0.01	1	0.597623	59.7623
NDFIP2-AS1:NR_046685.1	431	NDFIP2 antisense RNA 1	0.01	0.01	0.01	0.01	0.01	1	0.01	1
SCGB1C1:NM_145651.2	431	secretoglobin, family 1C, member 1	0.01	0.01	0.01	0.01	0.01	1	0.01	1
SPANXN4:NM_001009613.2	431	SPANX family, member N4	0.01	0.01	0.01	0.01	0.01	1	0.01	1
C21orf91-OT1:NR_038870.1	432	C21orf91 overlapping transcript 1 |non-protein coding|	0.01	0.0931244	0.01	0.01	0.0931244	9.31244	0.01	1
IL24:NM_001185157.1	1820	interleukin 24	0.01	0.0442085	0.01	36.9616	0.0442085	4.42085	36.9616	3696.16
CSN1S2BP:NR_033311.1	432	casein alpha s2-like B, pseudogene	0.01	0.01	0.01	0.01	0.01	1	0.01	1
FRMPD3:XM_003846769.1	432	FERM and PDZ domain containing 3	0.01	0.232811	0.01	0.01	0.232811	23.2811	0.01	1
LINC00307:NR_038855.1	432	long intergenic non-protein coding RNA 307	0.01	0.01	0.01	0.01	0.01	1	0.01	1
LOC100506558:XR_171741.1	432	uncharacterized LOC100506558	0.01	0.01	0.0639795	0.01	0.01	1	0.0639795	0.1563
M1:NR_038199.1	432	uncharacterized LOC100507027	0.01	0.0465622	0.01	0.01	0.0465622	4.65622	0.01	1
DOC2GP:NR_033791.1	434	double C2-like domains, gamma, pseudogene	0.01	0.01	0.01	0.01	0.01	1	0.01	1
SCGB1D4:NM_206998.1	434	secretoglobin, family 1D, member 4	0.01	0.01	0.01	0.01	0.01	1	0.01	1
LOC100507059:XR_132919.1	435	uncharacterized LOC100507059	0.01	0.01	0.01	0.01	0.01	1	0.01	1
LOC100507059:XR_171830.1	435	uncharacterized LOC100507059	0.01	0.01	0.01	0.01	0.01	1	0.01	1
LOC100128751:XR_171222.1	436	INM04	0.01	0.09227	0.01	0.01	0.09227	9.227	0.01	1
LOC100506882:XR_172218.1	436	uncharacterized LOC100506882	0.01	0.01	0.01	0.01	0.01	1	0.01	1
LOC100507594:XR_110327.1	436	uncharacterized LOC100507594	0.01	0.01	0.01	0.0984616	0.01	1	0.0984616	9.84616
LOC100507594:XR_171971.1	436	uncharacterized LOC100507594	0.01	0.046135	0.01	0.246154	0.046135	4.6135	0.246154	24.6154
ALDH1L1-AS1:NR_046602.1	437	ALDH1L1 antisense RNA 1	0.01	0.01	0.01	0.01	0.01	1	0.01	1
DEFB103A:NM_001081551.2	437	defensin, beta 103A	0.01	0.01	0.01	0.01	0.01	1	0.01	1
HIST1H2BA:NM_170610.2	437	histone cluster 1, H2ba	0.01	0.01	0.01	0.01	0.01	1	0.01	1
LOC100507443:NR_038437.1	437	uncharacterized LOC100507443	0.01	0.01	0.01	0.0491182	0.01	1	0.0491182	4.91182
CXorf51B:NM_001244892.1	438	chromosome X open reading frame 51B	0.01	0.01	0.01	0.01	0.01	1	0.01	1
FAM197Y6:XM_002344442.1	438	family with sequence similarity 197, Y-linked, member 6	0.01	0.01	0.01	0.01	0.01	1	0.01	1
LOC100506745:XM_003960830.1	438	protein shisa-5-like	0.01	0.0459244	0.01	0.24503	0.0459244	4.59244	0.24503	24.503
LOC100507012:XR_158970.1	438	uncharacterized LOC100507012, transcript variant 2	0.01	0.01	0.01	0.01	0.01	1	0.01	1
LOC100507012:XR_171462.1	438	uncharacterized LOC100507012, transcript variant 2	0.01	0.01	0.01	0.01	0.01	1	0.01	1
LOC100505784:XR_171475.1	439	uncharacterized LOC100505784	0.01	0.01	0.01	0.01	0.01	1	0.01	1
LOC100287728:XR_159548.1	440	uncharacterized LOC100287728	0.01	0.01	0.0628162	0.0487833	0.01	1	0.0628162	0.776603
SPINK8:NM_001080525.1	440	serine peptidase inhibitor, Kazal type 8 |putative|	0.01	0.01	0.01	0.0487833	0.01	1	0.0487833	4.87833
COX6A2:NM_005205.3	441	cytochrome c oxidase subunit VIa polypeptide 2	0.01	0.01	0.01	0.01	0.01	1	0.01	1
LOC100130348:NM_001242631.1	441	uncharacterized LOC100130348	0.01	0.0912239	0.01	0.0486726	0.0912239	9.12239	0.0486726	4.86726
LOC100505841:NM_001195535.1	441	zinc finger protein 474-like	0.01	0.0912239	0.01	0.0486726	0.0912239	9.12239	0.0486726	4.86726
LOC642422:XR_159191.1	441	uncharacterized LOC642422	0.01	0.01	0.01	0.01	0.01	1	0.01	1
LOC642422:XR_171827.1	441	uncharacterized LOC642422	0.01	0.01	0.01	0.01	0.01	1	0.01	1
LOC651337:XR_133538.1	441	uncharacterized LOC651337	0.01	0.136836	0.125348	0.389381	0.136836	13.6836	0.389381	3.10641
LOC651337:XR_171826.1	441	uncharacterized LOC651337	0.01	0.0912239	0.125348	0.340708	0.0912239	9.12239	0.340708	2.71811
CLPS:NM_001252598.1	442	colipase, pancreatic	0.01	0.01	0.01	0.01	0.01	1	0.01	1
PHGR1:NM_001145643.1	442	proline/histidine/glycine-rich 1	0.01	0.01	0.01	0.01	0.01	1	0.01	1
S100A7:NM_002963.3	442	S100 calcium binding protein A7	0.01	0.01	0.01	0.01	0.01	1	0.01	1
SCGB1D2:NM_006551.3	442	secretoglobin, family 1D, member 2	0.01	0.01	0.01	0.01	0.01	1	0.01	1
SPANXE:NM_145665.1	442	SPANX family, member E	0.01	0.01	0.01	0.097125	0.01	1	0.097125	9.7125
CASP1:NM_033295.3	443	caspase 1, apoptosis-related cysteine peptidase	0.01	0.01	0.935862	0.145359	0.01	1	0.935862	0.155321
LOC388780:XR_109642.1	443	uncharacterized LOC388780	0.01	0.01	0.01	0.01	0.01	1	0.01	1
LOC388780:XR_172303.1	443	uncharacterized LOC388780	0.01	0.01	0.01	0.01	0.01	1	0.01	1
LOC100506858:XR_171485.1	444	uncharacterized LOC100506858	0.01	0.181215	0.01	0.01	0.181215	18.1215	0.01	1
SPAG11B:NM_058207.2	444	sperm associated antigen 11B	0.01	0.01	0.01	0.01	0.01	1	0.01	1
HIST1H2BG:NM_003518.3	445	histone cluster 1, H2bg	0.01	0.045202	3.41607	5.16116	0.045202	4.5202	5.16116	1.51085
LOC100506532:XR_109854.1	445	uncharacterized LOC100506532	0.01	0.01	0.0621104	0.01	0.01	1	0.0621104	0.161004
LOC100506532:XR_171819.1	445	uncharacterized LOC100506532	0.01	0.01	0.0621104	0.0482351	0.01	1	0.0621104	0.776603
LOC100616530:NR_038203.1	445	tospeak	0.01	0.01	0.01	0.01	0.01	1	0.01	1
LOC390705:NR_033866.1	445	protein phosphatase 2, regulatory subunit B'', beta pseudogene	0.01	0.01	0.01	0.01	0.01	1	0.01	1
KRTAP12-4:NM_198698.1	447	keratin associated protein 12-4	0.01	0.01	0.01	0.01	0.01	1	0.01	1
LOC101060480:XM_003960666.1	447	putative uncharacterized protein FLJ46089-like	0.01	0.01	0.01	0.144058	0.01	1	0.144058	14.4058
PPP2R2B-IT1:NR_047115.1	447	PPP2R2B intronic transcript 1 |non-protein coding|	0.01	0.01	0.01	0.01	0.01	1	0.01	1
THEG5:NM_001205273.1	447	testis highly expressed protein 5	0.01	0.01	0.01	0.01	0.01	1	0.01	1
CST11:NM_080830.2	448	cystatin 11	0.01	0.01	0.01	0.01	0.01	1	0.01	1
LOC100505824:XR_171210.1	448	uncharacterized LOC100505824	0.01	0.01	0.01	0.01	0.01	1	0.01	1
DEFA5:NM_021010.1	449	defensin, alpha 5, Paneth cell-specific	0.01	0.01	0.01	0.01	0.01	1	0.01	1
KRTAP1-4:NM_001257305.1	449	keratin associated protein 1-4	0.01	0.01	0.01	0.01	0.01	1	0.01	1
LOC100996693:XM_003846224.1	451	CAVP-target protein-like	0.01	0.0446006	0.01	0.380747	0.0446006	4.46006	0.380747	38.0747
LOC100996693:XM_003846661.1	451	CAVP-target protein-like	0.01	0.01	0.01	0.285561	0.01	1	0.285561	28.5561
LOC100996693:XM_003960304.1	451	CAVP-target protein-like	0.01	0.01	0.122568	0.190374	0.01	1	0.190374	1.55321
BANF2:NM_001014977.3	452	barrier to autointegration factor 2	0.01	0.01	0.01	0.01	0.01	1	0.01	1
C16orf97:NM_001242473.1	452	chromosome 16 open reading frame 97	0.01	0.01	0.01	0.01	0.01	1	0.01	1
LOC100506082:NR_047550.1	452	uncharacterized LOC100506082	0.01	0.267012	0.0611485	0.0474881	0.267012	26.7012	0.0611485	0.776603
RLN3:NM_080864.2	452	relaxin 3	0.01	0.01	0.01	0.0474881	0.01	1	0.0474881	4.74881
SCGB1A1:NM_003357.4	452	secretoglobin, family 1A, member 1 |uteroglobin|	0.01	0.01	0.01	0.01	0.01	1	0.01	1
KRTAP15-1:NM_181623.1	453	keratin associated protein 15-1	0.01	0.0888074	0.01	0.01	0.0888074	8.88074	0.01	1
PLA2G2C:NM_001105572.1	453	phospholipase A2, group IIC	0.01	0.01	0.01	0.01	0.01	1	0.01	1
SPINK9:NM_001040433.1	453	serine peptidase inhibitor, Kazal type 9	0.01	0.01	0.01	0.0473833	0.01	1	0.0473833	4.73833
SPINK1:NM_003122.3	454	serine peptidase inhibitor, Kazal type 1	0.01	0.01	0.01	0.520068	0.01	1	0.520068	52.0068
ARHGEF38-IT1:NR_046840.1	456	ARHGEF38 intronic transcript 1 |non-protein coding|	0.01	0.01	0.01	0.0470716	0.01	1	0.0470716	4.70716
KCNAB1-AS1:NR_046618.1	456	KCNAB1 antisense RNA 1	0.01	0.01	0.01	0.01	0.01	1	0.01	1
LOC100506912:XR_113232.1	456	uncharacterized LOC100506912	0.01	0.01	0.01	0.01	0.01	1	0.01	1
LOC100506912:XR_171791.1	456	uncharacterized LOC100506912	0.01	0.01	0.181836	0.01	0.01	1	0.181836	0.0549945
LOC100996249:XR_158831.1	456	uncharacterized LOC100996249	0.01	0.01	0.01	0.01	0.01	1	0.01	1
LOC100996249:XR_171676.1	456	uncharacterized LOC100996249	0.01	0.01	0.01	0.0470716	0.01	1	0.0470716	4.70716
LOC100506403:NR_073512.1	457	uncharacterized LOC100506403	0.01	0.0880301	0.01	0.01	0.0880301	8.80301	0.01	1
LOC100506403:XR_133274.1	457	uncharacterized LOC100506403	0.01	0.01	0.01	0.01	0.01	1	0.01	1
LOC100653086:XR_133419.1	457	uncharacterized LOC100653086	0.01	0.01	0.01	0.0469686	0.01	1	0.0469686	4.69686
PPY:NM_002722.3	457	pancreatic polypeptide	0.01	0.01	0.01	0.01	0.01	1	0.01	1
FAM197Y3:XM_001716449.1	459	family with sequence similarity 197, Y-linked, member 3	0.01	0.01	0.01	0.01	0.01	1	0.01	1
LOC100509541:XR_111289.1	459	uncharacterized LOC100509541	0.01	0.01	0.060216	0.0935278	0.01	1	0.0935278	1.55321
XAGE-4:XR_172405.1	459	XAGE-4 protein	0.01	0.01	0.01	0.01	0.01	1	0.01	1
CHODL-AS1:NR_024354.1	461	CHODL antisense RNA 1	0.01	0.01	0.01	0.01	0.01	1	0.01	1
LOC100505735:XR_172334.1	461	uncharacterized LOC100505735	0.01	0.01	0.01	0.01	0.01	1	0.01	1
DSCR8:NR_026842.1	462	Down syndrome critical region gene 8	0.01	0.01	0.01	0.01	0.01	1	0.01	1
FAM224B:NR_002160.1	462	family with sequence similarity 224, member B |non-protein coding|	0.01	0.01	0.01	0.01	0.01	1	0.01	1
LOC101060082:XR_171029.1	462	uncharacterized LOC101060082, transcript variant 2	0.01	0.0435387	0.01	0.01	0.0435387	4.35387	0.01	1
SFTA2:NM_205854.2	462	surfactant associated 2	0.01	0.01	0.01	0.01	0.01	1	0.01	1
DEFB121:NM_001171832.1	463	defensin, beta 121	0.01	0.01	0.01	0.01	0.01	1	0.01	1
FAM224A:NR_002161.1	463	family with sequence similarity 224, member A |non-protein coding|	0.01	0.01	0.01	0.01	0.01	1	0.01	1
LOC100506797:XR_171326.1	464	uncharacterized LOC100506797, transcript variant 3	0.01	0.01	0.01	0.01	0.01	1	0.01	1
LOC100506869:XR_171959.1	464	uncharacterized LOC100506869, transcript variant 3	0.01	0.01	0.01	0.01	0.01	1	0.01	1
LOC100509303:XR_159114.1	464	uncharacterized LOC100509303, transcript variant 2	0.01	0.01	0.01	0.01	0.01	1	0.01	1
LOC100509303:XR_171248.1	464	uncharacterized LOC100509303, transcript variant 2	0.01	0.01	0.01	0.01	0.01	1	0.01	1
GAGE12B:NM_001127345.1	465	G antigen 12B	0.01	0.0432578	0.01	0.01	0.0432578	4.32578	0.01	1
LOC100506745:XM_003120308.2	465	protein shisa-5-like	0.01	0.129773	0.01	0.0461605	0.129773	12.9773	0.0461605	4.61605
LOC100506891:XR_171297.1	465	uncharacterized LOC100506891	0.01	0.0432578	0.059439	0.0461605	0.0432578	4.32578	0.059439	0.776603
LOC100652749:XR_132596.1	465	uncharacterized LOC100652749	0.01	0.01	0.01	0.01	0.01	1	0.01	1
LOC101059914:XM_003959967.1	465	protein FAM218A-like	0.01	0.01	0.01	0.01	0.01	1	0.01	1
LOC101059914:XM_003960341.1	465	protein FAM218A-like	0.01	0.01	0.01	0.01	0.01	1	0.01	1
LOC101059914:XM_003960925.1	465	protein FAM218A-like	0.01	0.01	0.01	0.01	0.01	1	0.01	1
RNASE8:NM_138331.1	465	ribonuclease, RNase A family, 8	0.01	0.01	0.01	0.01	0.01	1	0.01	1
CARD17:NM_001007232.1	466	caspase recruitment domain family, member 17	0.01	0.01	0.01	0.01	0.01	1	0.01	1
DEFB1:NM_005218.3	466	defensin, beta 1	0.01	0.01	0.01	0.01	0.01	1	0.01	1
HIST1H3F:NM_021018.2	466	histone cluster 1, H3f	0.01	0.01	1.06761	0.01	0.01	1	1.06761	0.00936675
LINC00424:NR_047040.1	466	long intergenic non-protein coding RNA 424	0.01	0.01	0.01	0.01	0.01	1	0.01	1
S100A12:NM_005621.1	466	S100 calcium binding protein A12	0.01	0.01	0.01	0.01	0.01	1	0.01	1
FAM197Y2:NR_001553.1	467	family with sequence similarity 197, Y-linked, member 2	0.01	0.01	0.01	0.01	0.01	1	0.01	1
HIST1H3G:NM_003534.2	467	histone cluster 1, H3g	0.01	0.01	0.769398	0.01	0.01	1	0.769398	0.0129972
SDC4P:NR_001580.1	467	syndecan 4 pseudogene	0.01	0.01	0.01	0.01	0.01	1	0.01	1
DEFB119:NR_073152.1	469	defensin, beta 119	0.01	0.01	0.01	0.01	0.01	1	0.01	1
INS:NM_000207.2	469	insulin	0.01	0.01	0.01	0.01	0.01	1	0.01	1
LINC00111:NR_024367.1	469	long intergenic non-protein coding RNA 111	0.01	0.01	0.01	0.01	0.01	1	0.01	1
RETN:NM_001193374.1	469	resistin	0.01	0.01	0.01	0.01	0.01	1	0.01	1
SPANXF1:NM_139019.1	469	SPANX family, member F1	0.01	0.01	0.01	0.01	0.01	1	0.01	1
LOC100131381:XM_003960488.1	470	uncharacterized LOC100131381	0.01	0.01	0.01	0.01	0.01	1	0.01	1
LINC00684:NR_034116.1	471	long intergenic non-protein coding RNA 684	0.01	0.01	0.01	0.01	0.01	1	0.01	1
LOC100129461:XR_171551.1	471	uncharacterized LOC100129461	0.01	0.01	0.0586818	0.01	0.01	1	0.0586818	0.170411
LOC100130700:NR_034019.1	472	uncharacterized LOC100130700	0.01	0.01	0.01	0.01	0.01	1	0.01	1
LOC100506797:XR_112377.2	472	uncharacterized LOC100506797, transcript variant 3	0.01	0.01	0.01	0.01	0.01	1	0.01	1
LOC100507162:XR_108890.1	472	uncharacterized LOC100507162	0.01	0.01	0.01	0.01	0.01	1	0.01	1
LOC100507162:XR_171753.1	472	uncharacterized LOC100507162	0.01	0.01	0.01	0.01	0.01	1	0.01	1
SPANXB1:NM_032461.2	472	SPANX family, member B1	0.01	0.01	0.01	0.01	0.01	1	0.01	1
AKAP14:NM_001008535.1	473	A kinase |PRKA| anchor protein 14	0.01	0.01	0.01	0.01	0.01	1	0.01	1
APOA2:NM_001643.1	473	apolipoprotein A-II	0.01	0.01	0.01	0.01	0.01	1	0.01	1
LOC100509303:XR_171249.1	473	uncharacterized LOC100509303, transcript variant 2	0.01	0.01	0.01	0.01	0.01	1	0.01	1
TTTY6B:NR_002175.3	473	testis-specific transcript, Y-linked 6B |non-protein coding|	0.01	0.01	0.01	0.01	0.01	1	0.01	1
LOC100132174:XM_003118748.1	474	uncharacterized LOC100132174	0.01	0.01	0.01	0.01	0.01	1	0.01	1
LOC101059991:XM_003960877.1	474	golgin subfamily A member 6-like protein 2-like	0.01	0.01	0.01	0.01	0.01	1	0.01	1
SCGB3A1:NM_052863.2	474	secretoglobin, family 3A, member 1	0.01	0.01	0.01	0.01	0.01	1	0.01	1
GAST:NM_000805.4	475	gastrin	0.01	0.0846942	0.01	0.135566	0.0846942	8.46942	0.135566	13.5566
LOC100505877:XR_171371.1	475	uncharacterized LOC100505877, transcript variant 3	0.01	0.01	0.01	0.01	0.01	1	0.01	1
LOC100506457:XR_108396.1	475	uncharacterized LOC100506457	0.01	0.01	0.01	0.01	0.01	1	0.01	1
LOC100506457:XR_171280.1	475	uncharacterized LOC100506457	0.01	0.01	0.01	0.01	0.01	1	0.01	1
LOC100506226:XR_171945.1	476	uncharacterized LOC100506226, transcript variant 2	0.01	0.0422581	0.01	0.01	0.0422581	4.22581	0.01	1
MAGI2-AS2:NR_046689.1	476	MAGI2 antisense RNA 2	0.01	0.01	0.174196	0.0450938	0.01	1	0.174196	0.258868
SRG7:NR_049777.1	476	spermatogenesis-related protein 7	0.01	0.0422581	0.01	0.01	0.0422581	4.22581	0.01	1
CLPSL1:NM_001010886.3	477	colipase-like 1	0.01	0.01	0.01	0.01	0.01	1	0.01	1
IL36A:NM_014440.1	477	interleukin 36, alpha	0.01	0.01	0.01	0.01	0.01	1	0.01	1
LOC100505498:XR_171340.1	477	uncharacterized LOC100505498, transcript variant 2	0.01	0.01	0.01	0.01	0.01	1	0.01	1
LOC100506304:XR_171765.1	477	uncharacterized LOC100506304	0.01	0.01	0.01	0.01	0.01	1	0.01	1
LOC100507172:XM_003960366.1	477	uncharacterized LOC100507172	0.01	0.01	0.01	0.01	0.01	1	0.01	1
LOC100509686:XM_003120094.1	477	protein FAM27D1-like	0.01	0.01	0.01	0.01	0.01	1	0.01	1
LOC100996508:XR_171792.1	477	uncharacterized LOC100996508	0.01	0.01	0.231775	0.0449992	0.01	1	0.231775	0.194151
LOC101060259:XM_003960446.1	477	protein FAM27D1-like	0.01	0.01	0.01	0.01	0.01	1	0.01	1
WFDC10B:NM_172131.2	477	WAP four-disulfide core domain 10B	0.01	0.168678	0.01	0.719988	0.168678	16.8678	0.719988	71.9988
XAGE5:NM_130775.2	477	X antigen family, member 5	0.01	0.01	0.01	0.01	0.01	1	0.01	1
LOC100506610:XR_113300.1	478	uncharacterized LOC100506610	0.01	0.01	0.01	0.01	0.01	1	0.01	1
RETN:NM_020415.3	478	resistin	0.01	0.01	0.01	0.01	0.01	1	0.01	1
SMIM2-IT1:NR_046843.1	478	SMIM2 intronic transcript 1 |non-protein coding|	0.01	0.0420813	0.01	0.01	0.0420813	4.20813	0.01	1
DEFA6:NM_001926.3	479	defensin, alpha 6, Paneth cell-specific	0.01	0.01	0.01	0.01	0.01	1	0.01	1
LOC100507205:NR_038309.1	479	uncharacterized LOC100507205	0.01	0.0839869	0.01	0.01	0.0839869	8.39869	0.01	1
LOC100507166:XR_109222.1	480	uncharacterized LOC100507166	0.01	0.01	0.01	0.01	0.01	1	0.01	1
LOC100507166:XR_111549.1	480	uncharacterized LOC100507166	0.01	0.01	0.01	0.01	0.01	1	0.01	1
LOC100507166:XR_172092.1	480	uncharacterized LOC100507166	0.01	0.01	0.01	0.01	0.01	1	0.01	1
LOC100996675:XM_003846267.1	480	putative uncharacterized protein DKFZp434L187-like	0.01	0.01	0.01	0.01	0.01	1	0.01	1
LOC100996675:XM_003960574.1	480	putative uncharacterized protein DKFZp434L187-like	0.01	0.01	0.01	0.01	0.01	1	0.01	1
LOC101060307:XM_003960420.1	480	protein FAM87B-like	0.01	0.01	0.01	0.044718	0.01	1	0.044718	4.4718
S100A7L2:NM_001045479.1	480	S100 calcium binding protein A7-like 2	0.01	0.01	0.01	0.01	0.01	1	0.01	1
HIST3H3:NM_003493.2	481	histone cluster 3, H3	0.01	0.01	0.172385	0.01	0.01	1	0.172385	0.0580095
VWC2L-IT1:NR_047698.1	481	VWC2L intronic transcript 1 |non-protein coding|	0.01	0.01	0.01	0.01	0.01	1	0.01	1
GHRL:NM_001134944.1	482	ghrelin/obestatin prepropeptide	0.01	0.01	0.01	0.133597	0.01	1	0.133597	13.3597
GHRL:NM_001134945.1	482	ghrelin/obestatin prepropeptide	0.01	0.01	0.01	0.222662	0.01	1	0.222662	22.2662
SPINT3:NM_006652.1	482	serine peptidase inhibitor, Kunitz type, 3	0.01	0.01	0.01	0.01	0.01	1	0.01	1
SYCN:NM_001080468.2	482	syncollin	0.01	0.01	0.01	0.01	0.01	1	0.01	1
KRTAP13-4:NM_181600.1	483	keratin associated protein 13-4	0.01	0.01	0.01	0.01	0.01	1	0.01	1
KRTAP9-6:XM_003846485.1	483	keratin associated protein 9-6	0.01	0.01	0.01	0.01	0.01	1	0.01	1
LOC100506272:XR_171480.1	483	uncharacterized LOC100506272	0.01	0.01	0.01	0.01	0.01	1	0.01	1
LOC100507511:XR_171938.1	483	uncharacterized LOC100507511, transcript variant 2	0.01	0.01	0.01	0.01	0.01	1	0.01	1
LOC100996337:XM_003846305.1	483	transmembrane protein 191B-like	0.01	0.0416457	0.01	0.0444402	0.0416457	4.16457	0.0444402	4.44402
LOC401164:NR_033869.1	483	uncharacterized LOC401164	0.01	0.0832914	0.01	0.01	0.0832914	8.32914	0.01	1
LOC100996601:XR_171806.1	485	uncharacterized LOC100996601	0.01	0.01	0.01	0.575341	0.01	1	0.575341	57.5341
NMS:NM_001011717.1	485	neuromedin S	0.01	0.01	0.01	0.01	0.01	1	0.01	1
LINC00458:XR_110126.1	486	long intergenic non-protein coding RNA 458	0.01	0.01	0.01	0.01	0.01	1	0.01	1
LOC100507511:XR_111239.1	486	uncharacterized LOC100507511, transcript variant 2	0.01	0.01	0.01	0.01	0.01	1	0.01	1
LOC100996465:XM_003846784.1	486	putative lung carcinoma-associated protein 10-like	0.01	0.01	0.01	0.01	0.01	1	0.01	1
LOC100996707:XM_003846471.1	486	putative uncharacterized protein C6orf214-like	0.01	0.01	0.01	0.01	0.01	1	0.01	1
LOC101060311:XM_003960512.1	486	probable ATP-dependent RNA helicase DDX11-like	0.01	0.0827772	0.01	0.01	0.0827772	8.27772	0.01	1
LOC100505877:XR_171370.1	487	uncharacterized LOC100505877, transcript variant 3	0.01	0.01	0.01	0.01	0.01	1	0.01	1
LOC100507199:XR_110935.1	487	uncharacterized LOC100507199, transcript variant 2	0.01	0.01	0.01	0.01	0.01	1	0.01	1
LOC100507199:XR_172417.1	487	uncharacterized LOC100507199, transcript variant 2	0.01	0.01	0.01	0.01	0.01	1	0.01	1
PLA2G2E:NM_014589.2	487	phospholipase A2, group IIE	0.01	0.01	0.01	0.01	0.01	1	0.01	1
LOC100652749:XR_159257.1	488	uncharacterized LOC100652749	0.01	0.01	0.01	0.01	0.01	1	0.01	1
LOC100652749:XR_172100.1	488	uncharacterized LOC100652749	0.01	0.01	0.01	0.01	0.01	1	0.01	1
LOC101059991:XM_003960563.1	489	golgin subfamily A member 6-like protein 2-like	0.01	0.01	0.01	0.01	0.01	1	0.01	1
LOC100996266:XR_171679.1	491	uncharacterized LOC100996266	0.01	0.01	0.506624	0.0874323	0.01	1	0.506624	0.172578
ARHGEF3-AS1:NR_046572.1	492	ARHGEF3 antisense RNA 1	0.01	0.163536	0.01	0.174509	0.163536	16.3536	0.174509	17.4509
DEFA3:NM_005217.3	492	defensin, alpha 3, neutrophil-specific	0.01	0.01	0.01	0.01	0.01	1	0.01	1
DEFB119:NM_001271209.1	492	defensin, beta 119	0.01	0.01	0.01	0.01	0.01	1	0.01	1
DEFB119:NM_153323.4	492	defensin, beta 119	0.01	0.01	0.01	0.01	0.01	1	0.01	1
HULC:NR_004855.2	492	highly up-regulated in liver cancer |non-protein coding|	0.01	0.122652	0.01	0.01	0.122652	12.2652	0.01	1
LOC100129476:XR_171151.1	492	uncharacterized LOC100129476	0.01	0.01	0.01	0.01	0.01	1	0.01	1
LOC100996885:XM_003846714.2	492	putative uncharacterized protein FLJ45355-like	0.01	0.01	0.01	0.01	0.01	1	0.01	1
LOC731223:NR_038421.1	492	uncharacterized LOC731223	0.01	0.0817678	0.01	0.174509	0.0817678	8.17678	0.174509	17.4509
MUCL1:NM_058173.2	492	mucin-like 1	0.01	0.01	0.0561771	0.0872546	0.01	1	0.0872546	1.55321
OMP:NM_006189.1	492	olfactory marker protein	0.01	0.01	0.0561771	0.0436273	0.01	1	0.0561771	0.776603
TFF1:NM_003225.2	492	trefoil factor 1	0.01	0.01	0.01	0.01	0.01	1	0.01	1
TMEM88B:NM_001146685.1	492	transmembrane protein 88B	0.01	0.01	0.01	0.01	0.01	1	0.01	1
TXNDC8:NM_001003936.2	492	thioredoxin domain containing 8 |spermatozoa|	0.01	0.01	0.01	0.01	0.01	1	0.01	1
XAGE1D:NM_133430.2	492	X antigen family, member 1D	0.01	0.01	0.01	0.01	0.01	1	0.01	1
PAGE2B:NM_001015038.1	493	P antigen family, member 2B	0.01	0.01	0.01	0.01	0.01	1	0.01	1
XAGE3:NM_130776.1	493	X antigen family, member 3	0.01	0.01	0.01	0.01	0.01	1	0.01	1
KRTAP19-3:NM_181609.3	494	keratin associated protein 19-3	0.01	0.01	0.01	0.01	0.01	1	0.01	1
LOC100128105:XR_158922.1	494	uncharacterized LOC100128105	0.01	0.0814367	0.01	0.0434507	0.0814367	8.14367	0.0434507	4.34507
LOC100128105:XR_159297.1	494	uncharacterized LOC100128105	0.01	0.0407184	0.01	0.01	0.0407184	4.07184	0.01	1
LOC100128105:XR_172225.1	494	uncharacterized LOC100128105	0.01	0.0814367	0.01	0.0434507	0.0814367	8.14367	0.0434507	4.34507
INS:NM_001185097.1	495	insulin	0.01	0.01	0.01	0.01	0.01	1	0.01	1
C8orf56:NR_027071.1	496	chromosome 8 open reading frame 56	0.01	0.01	0.0557241	0.0432755	0.01	1	0.0557241	0.776603
DEFB122:NR_045677.1	496	defensin, beta 122 |pseudogene|	0.01	0.01	0.01	0.173102	0.01	1	0.173102	17.3102
DEFT1P2:NR_036687.1	496	defensin, theta 1 pseudogene 2	0.01	0.01	0.01	0.01	0.01	1	0.01	1
FAM90A27P:NR_046365.1	496	family with sequence similarity 90, member A27, pseudogene	0.01	0.01	0.01	0.0432755	0.01	1	0.0432755	4.32755
LOC100996919:XM_003846653.1	497	putative T-cell surface glycoprotein CD8 beta-2 chain-like	0.01	0.01	0.01	0.01	0.01	1	0.01	1
GAGE7:NM_021123.2	498	G antigen 7	0.01	0.01	0.01	0.01	0.01	1	0.01	1
LOC100130285:XR_172433.1	498	uncharacterized LOC100130285	0.01	0.01	0.01	0.01	0.01	1	0.01	1
LOC100507277:XR_110252.1	498	uncharacterized LOC100507277	0.01	0.01	0.01	0.01	0.01	1	0.01	1
LOC100507277:XR_172064.1	498	uncharacterized LOC100507277	0.01	0.01	0.01	0.01	0.01	1	0.01	1
MEG8:NR_024149.2	498	maternally expressed 8 |non-protein coding|	0.01	0.01	1.44301	1.50856	0.01	1	1.50856	1.04543
DCD:NM_053283.2	499	dermcidin	0.01	0.01	0.01	0.01	0.01	1	0.01	1
LOC100505877:XR_171369.1	499	uncharacterized LOC100505877, transcript variant 3	0.01	0.01	0.01	0.01	0.01	1	0.01	1
LOC100506154:XR_109806.1	499	uncharacterized LOC100506154	0.01	0.01	0.01	0.01	0.01	1	0.01	1
LOC100506154:XR_171477.1	499	uncharacterized LOC100506154	0.01	0.01	0.01	0.0860306	0.01	1	0.0860306	8.60306
LOC100506189:XR_171763.1	499	uncharacterized LOC100506189	0.01	0.01	0.01	0.01	0.01	1	0.01	1
PAGE2:NM_207339.2	499	P antigen family, member 2 |prostate associated|	0.01	0.01	0.01	0.01	0.01	1	0.01	1
HIST1H2AA:NM_170745.3	500	histone cluster 1, H2aa	0.01	0.01	0.01	0.01	0.01	1	0.01	1
KIRREL3-AS2:NR_046986.1	500	KIRREL3 antisense RNA 2	0.01	0.01	0.276391	0.214646	0.01	1	0.276391	0.776603
LOC101060789:XM_003960951.1	500	low affinity immunoglobulin gamma Fc region receptor III-A-like	0.01	0.01	0.01	0.01	0.01	1	0.01	1
LOC338797:XR_109112.1	500	uncharacterized LOC338797	0.01	0.01	0.01	0.01	0.01	1	0.01	1
LOC338797:XR_171987.1	500	uncharacterized LOC338797	0.01	0.01	0.01	0.01	0.01	1	0.01	1
LOC100287894:XR_132537.1	501	uncharacterized LOC100287894	0.01	0.281046	0.0551679	0.0428436	0.281046	28.1046	0.0551679	0.776603
LOC100287894:XR_171652.1	501	uncharacterized LOC100287894	0.01	0.0802989	0.01	0.0856872	0.0802989	8.02989	0.0856872	8.56872
LOC100996390:XM_003846428.1	501	protein FAM163B-like	0.01	0.01	0.01	0.01	0.01	1	0.01	1
C21orf91-OT1:NR_038871.1	502	C21orf91 overlapping transcript 1 |non-protein coding|	0.01	0.01	0.01	0.0427582	0.01	1	0.0427582	4.27582
CMTM1:NM_181296.2	502	CKLF-like MARVEL transmembrane domain containing 1	0.01	0.0400695	0.055058	0.0855165	0.0400695	4.00695	0.0855165	1.55321
CXorf27:NM_012274.1	502	chromosome X open reading frame 27	0.01	0.01	0.01	0.01	0.01	1	0.01	1
DEFA1:NM_004084.3	502	defensin, alpha 1	0.01	0.01	0.01	0.01	0.01	1	0.01	1
GAGE12I:NM_001477.1	502	G antigen 12I	0.01	0.01	0.01	0.0427582	0.01	1	0.0427582	4.27582
GYPE:NM_002102.3	502	glycophorin E |MNS blood group|	0.01	0.01	0.01	0.0427582	0.01	1	0.0427582	4.27582
SCGB2A2:NM_002411.2	502	secretoglobin, family 2A, member 2	0.01	0.01	0.01	0.01	0.01	1	0.01	1
TTTY6:NR_001527.2	502	testis-specific transcript, Y-linked 6 |non-protein coding|	0.01	0.01	0.01	0.01	0.01	1	0.01	1
AIF1:NM_032955.1	503	allograft inflammatory factor 1	0.01	0.01	0.01	0.01	0.01	1	0.01	1
GPC5-AS1:NR_049776.1	503	GPC5 antisense RNA 1	0.01	0.01	0.01	0.0426732	0.01	1	0.0426732	4.26732
MSMB:NM_002443.3	503	microseminoprotein, beta-	0.01	0.01	0.01	0.170693	0.01	1	0.170693	17.0693
LOC729995:XR_110198.1	504	hCG1817208	0.01	0.01	0.01	0.01	0.01	1	0.01	1
LOC729995:XR_171611.1	504	hCG1817208	0.01	0.01	0.01	0.01	0.01	1	0.01	1
NRG1-IT3:NR_047475.1	505	NRG1 intronic transcript 3 |non-protein coding|	0.01	0.01	0.01	0.01	0.01	1	0.01	1
CCL14:NM_032963.3	506	chemokine |C-C motif| ligand 14	0.01	0.01	0.01	0.01	0.01	1	0.01	1
DYNLRB2:NM_130897.1	506	dynein, light chain, roadblock-type 2	0.01	0.01	0.0546228	0.0848405	0.01	1	0.0848405	1.55321
LACRT:NM_033277.1	508	lacritin	0.01	0.01	0.01	0.01	0.01	1	0.01	1
LOC100505949:XR_108594.1	508	uncharacterized LOC100505949	0.01	0.01	0.01	0.01	0.01	1	0.01	1
LOC100505949:XR_171515.1	508	uncharacterized LOC100505949	0.01	0.01	0.01	0.01	0.01	1	0.01	1
LOC100996671:XR_158868.1	508	uncharacterized LOC100996671	0.01	0.01	0.01	0.01	0.01	1	0.01	1
LOC100996671:XR_159225.1	508	uncharacterized LOC100996671	0.01	0.01	0.01	0.01	0.01	1	0.01	1
LOC100996671:XR_171983.1	508	uncharacterized LOC100996671	0.01	0.01	0.01	0.01	0.01	1	0.01	1
GAGE2B:NM_001098411.3	509	G antigen 2B	0.01	0.01	0.01	0.01	0.01	1	0.01	1
SPINK13:NM_001040129.2	509	serine peptidase inhibitor, Kazal type 13 |putative|	0.01	0.01	0.01	0.01	0.01	1	0.01	1
KRTAP9-7:XM_003846483.1	510	keratin associated protein 9-7	0.01	0.01	0.01	0.01	0.01	1	0.01	1
LOC100133301:XM_001721533.1	510	UPF0627 protein ENSP00000364708	0.01	0.01	0.01	0.01	0.01	1	0.01	1
LOC100133301:XM_003960101.1	510	UPF0627 protein ENSP00000364708	0.01	0.01	0.01	0.01	0.01	1	0.01	1
LOC729574:XM_003960105.1	510	UPF0627 protein ENSP00000341061/ENSP00000339743	0.01	0.01	0.01	0.01	0.01	1	0.01	1
C1orf227:NM_001024601.2	512	chromosome 1 open reading frame 227	0.01	0.01	0.01	0.01	0.01	1	0.01	1
C5orf58:NM_001102609.1	512	chromosome 5 open reading frame 58	0.01	0.01	0.01	0.01	0.01	1	0.01	1
DACT3-AS1:NR_040042.1	512	DACT3 antisense RNA 1	0.01	0.0392869	0.0539827	0.0838462	0.0392869	3.92869	0.0838462	1.55321
HBM:NM_001003938.3	512	hemoglobin, mu	0.01	0.01	0.01	0.01	0.01	1	0.01	1
LOC100509646:XM_003120335.1	512	PTPN13-like protein, Y-linked-like	0.01	0.01	0.01	0.01	0.01	1	0.01	1
OXT:NM_000915.2	512	oxytocin/neurophysin I prepropeptide	0.01	0.01	0.01	0.01	0.01	1	0.01	1
SLC4A8:NR_047672.1	512	solute carrier family 4, sodium bicarbonate cotransporter, member 8	0.01	0.0392869	0.0539827	0.01	0.0392869	3.92869	0.0539827	0.185245
TTTY23:NR_001540.1	512	testis-specific transcript, Y-linked 23 |non-protein coding|	0.01	0.01	0.01	0.01	0.01	1	0.01	1
FGF22:NM_020637.1	513	fibroblast growth factor 22	0.01	0.01	0.01	0.01	0.01	1	0.01	1
SCT:NM_021920.2	514	secretin	0.01	0.01	0.01	0.01	0.01	1	0.01	1
DEFB119:NM_153289.3	515	defensin, beta 119	0.01	0.01	0.01	0.01	0.01	1	0.01	1
TTTY14:NR_001543.2	515	testis-specific transcript, Y-linked 14 |non-protein coding|	0.01	0.01	0.01	0.01	0.01	1	0.01	1
GAGE2E:NM_001127200.1	517	G antigen 2E	0.01	0.01	0.01	0.01	0.01	1	0.01	1
H2AFB1:NM_001017990.1	517	H2A histone family, member B1	0.01	0.0389069	0.01	0.01	0.0389069	3.89069	0.01	1
LOC100034248:XR_158941.2	517	uncharacterized LOC100034248	0.01	0.01	0.01	0.01	0.01	1	0.01	1
LOC100034248:XR_159541.2	517	uncharacterized LOC100034248	0.01	0.01	0.01	0.01	0.01	1	0.01	1
LOC100034248:XR_172263.1	517	uncharacterized LOC100034248	0.01	0.01	0.01	0.01	0.01	1	0.01	1
AHSP:NM_016633.2	518	alpha hemoglobin stabilizing protein	0.01	0.01	0.01	0.01	0.01	1	0.01	1
LOC100505596:XR_133381.1	518	uncharacterized LOC100505596	0.01	0.01	0.01	0.01	0.01	1	0.01	1
LOC100505596:XR_171472.1	518	uncharacterized LOC100505596	0.01	0.01	0.01	0.01	0.01	1	0.01	1
SLC9A9-AS1:NR_048544.1	518	SLC9A9 antisense RNA 1	0.01	0.116495	0.01	0.0414375	0.116495	11.6495	0.0414375	4.14375
CLEC7A:NM_197954.2	519	C-type lectin domain family 7, member A	0.01	0.01	0.01	0.01	0.01	1	0.01	1
KRTAP13-3:NM_181622.1	520	keratin associated protein 13-3	0.01	0.01	0.01	0.01	0.01	1	0.01	1
LOC100130964:NR_046245.1	520	ADAM metallopeptidase domain 3A-like	0.01	0.01	0.01	0.0412781	0.01	1	0.0412781	4.12781
LOC100506861:XR_113160.1	520	uncharacterized LOC100506861	0.01	0.01	0.01	0.01	0.01	1	0.01	1
SCGB3A2:NM_054023.4	520	secretoglobin, family 3A, member 2	0.01	0.01	0.01	0.0412781	0.01	1	0.0412781	4.12781
SPAG11B:NM_058206.3	520	sperm associated antigen 11B	0.01	0.01	0.01	0.01	0.01	1	0.01	1
OR5E1P:NR_027711.1	521	olfactory receptor, family 5, subfamily E, member 1 pseudogene	0.01	0.01	0.01	0.01	0.01	1	0.01	1
SCGB2A1:NM_002407.2	521	secretoglobin, family 2A, member 1	0.01	0.0772164	0.01	0.01	0.0772164	7.72164	0.01	1
C8orf69:NR_046232.1	522	uncharacterized LOC619344	0.01	0.0385342	0.01	0.01	0.0385342	3.85342	0.01	1
DEFB127:NM_139074.3	522	defensin, beta 127	0.01	0.01	0.01	0.01	0.01	1	0.01	1
FAM183A:NM_001101376.2	522	family with sequence similarity 183, member A	0.01	0.01	0.01	0.08224	0.01	1	0.08224	8.224
H2AFB3:NM_080720.1	522	H2A histone family, member B3	0.01	0.0385342	0.01	0.01	0.0385342	3.85342	0.01	1
PCDH9-AS3:NR_046636.1	522	PCDH9 antisense RNA 3	0.01	0.0385342	0.01	0.08224	0.0385342	3.85342	0.08224	8.224
PRHOXNB:NM_001105577.1	522	parahox cluster neighbor	0.01	0.01	0.01	0.01	0.01	1	0.01	1
LELP1:NM_001010857.1	523	late cornified envelope-like proline-rich 1	0.01	0.01	0.01	0.01	0.01	1	0.01	1
LOC649352:NR_046415.1	523	ubiquitin carboxyl-terminal hydrolase 17-like protein 2-like	0.01	0.0769211	0.01	0.01	0.0769211	7.69211	0.01	1
C20orf61:XR_109647.2	524	chromosome 20 open reading frame 61	0.01	0.01	0.0527464	0.01	0.01	1	0.0527464	0.189586
C20orf61:XR_133255.2	524	chromosome 20 open reading frame 61	0.01	0.01	0.01	0.01	0.01	1	0.01	1
CXCL12:NM_001033886.2	524	chemokine |C-X-C motif| ligand 12	0.01	0.01	1.68789	0.0819261	0.01	1	1.68789	0.0485377
GAGE5:NM_001475.1	524	G antigen 5	0.01	0.01	0.0527464	0.0819261	0.01	1	0.0819261	1.55321
LINC00113:NR_024357.2	524	long intergenic non-protein coding RNA 113	0.01	0.01	0.158239	0.122889	0.01	1	0.158239	0.776603
AREG:NM_001657.2	1244	amphiregulin	61.7158	41.3616	0.01	21.1368	61.7158	0.670194	21.1368	2113.68
LOC390877:XM_003960753.1	524	adenylate kinase isoenzyme 1-like	0.01	0.01	0.01	0.01	0.01	1	0.01	1
KRTAP9-6:XM_003846481.1	525	keratin associated protein 9-6	0.01	0.01	0.01	0.01	0.01	1	0.01	1
LINC00112:NR_024028.2	525	long intergenic non-protein coding RNA 112	0.01	0.01	0.01	0.01	0.01	1	0.01	1
LOC100996762:XM_003846484.1	525	keratin-associated protein 9-2-like	0.01	0.01	0.01	0.01	0.01	1	0.01	1
XAGE3:NM_133179.2	525	X antigen family, member 3	0.01	0.01	0.01	0.01	0.01	1	0.01	1
C20orf61:XR_172304.1	526	chromosome 20 open reading frame 61	0.01	0.01	0.01	0.01	0.01	1	0.01	1
GAGE13:NM_001098412.1	527	G antigen 13	0.01	0.01	0.01	0.01	0.01	1	0.01	1
GAGE6:NM_001476.1	527	G antigen 6	0.01	0.01	0.01	0.01	0.01	1	0.01	1
GYPB:NM_002100.4	527	glycophorin B |MNS blood group|	0.01	0.01	0.01	0.01	0.01	1	0.01	1
GAGE4:NM_001474.1	528	G antigen 4	0.01	0.01	0.01	0.01	0.01	1	0.01	1
GAGE8:NM_012196.1	528	G antigen 8	0.01	0.01	0.01	0.0406527	0.01	1	0.0406527	4.06527
IQCF5:NM_001145059.1	528	IQ motif containing F5	0.01	0.01	0.01	0.01	0.01	1	0.01	1
LOC100130298:NR_034003.1	528	hCG1816373-like	0.01	0.01	0.01	0.0406527	0.01	1	0.0406527	4.06527
LOC100288728:XR_172188.1	528	uncharacterized LOC100288728	0.01	0.0380963	0.01	0.01	0.0380963	3.80963	0.01	1
LOC100287612:XR_110212.1	529	uncharacterized LOC100287612	0.01	0.0380243	0.01	0.01	0.0380243	3.80243	0.01	1
LOC100287612:XR_171596.1	529	uncharacterized LOC100287612	0.01	0.0380243	0.01	0.01	0.0380243	3.80243	0.01	1
LOC100616530:NR_038202.1	529	tospeak	0.01	0.01	0.01	0.01	0.01	1	0.01	1
DKFZp566F0947:NR_026894.1	531	uncharacterized LOC94023	0.01	0.01	0.260256	0.202115	0.01	1	0.260256	0.776603
LCN9:NM_001001676.1	531	lipocalin 9	0.01	0.01	0.01	0.01	0.01	1	0.01	1
LINC00366:NR_046999.1	531	long intergenic non-protein coding RNA 366	0.01	0.0378811	0.104102	0.121269	0.0378811	3.78811	0.121269	1.1649
LOC100652871:XM_003403491.1	531	glutathione S-transferase theta-4-like	0.01	0.01	0.01	0.01	0.01	1	0.01	1
OACYLP:NR_024021.1	531	O-acyltransferase like, pseudogene	0.01	0.01	0.01	0.01	0.01	1	0.01	1
SAA1:NM_199161.3	531	serum amyloid A1	0.01	0.113643	0.01	0.0808461	0.113643	11.3643	0.0808461	8.08461
S100A8:NM_002964.4	532	S100 calcium binding protein A8	0.01	0.01	0.01	0.01	0.01	1	0.01	1
APOC3:NM_000040.1	533	apolipoprotein C-III	0.01	0.01	0.01	0.01	0.01	1	0.01	1
LOC100652871:XM_003960818.1	534	glutathione S-transferase theta-4-like	0.01	0.01	0.01	0.01	0.01	1	0.01	1
LOC100996271:XM_003960398.1	534	putative uncharacterized protein FLJ46348-like	0.01	0.01	0.01	0.01	0.01	1	0.01	1
LOC100996372:XM_003960402.1	534	putative uncharacterized protein FLJ46348-like	0.01	0.01	0.01	0.01	0.01	1	0.01	1
LOC100996408:XM_003846245.1	534	putative uncharacterized protein FLJ46348-like	0.01	0.01	0.01	0.01	0.01	1	0.01	1
LOC100996423:XM_003846247.1	534	putative uncharacterized protein FLJ46348-like	0.01	0.01	0.01	0.01	0.01	1	0.01	1
LOC100996428:XM_003960401.1	534	putative uncharacterized protein FLJ46348-like	0.01	0.01	0.01	0.0401959	0.01	1	0.0401959	4.01959
LOC101060496:XM_003960399.1	534	putative uncharacterized protein FLJ46348-like	0.01	0.01	0.01	0.01	0.01	1	0.01	1
PI3:NM_002638.3	562	peptidase inhibitor 3, skin-derived	0.01	0.286333	0.01	16.3085	0.286333	28.6333	16.3085	1630.85
PYDC1:NM_152901.2	534	PYD |pyrin domain| containing 1	0.01	0.01	0.01	0.01	0.01	1	0.01	1
RBMY2EP:NR_001574.2	534	RNA binding motif protein, Y-linked, family 2, member E pseudogene	0.01	0.01	0.01	0.01	0.01	1	0.01	1
TTTY8:NR_001533.1	534	testis-specific transcript, Y-linked 8 |non-protein coding|	0.01	0.01	0.01	0.01	0.01	1	0.01	1
LOC100506797:XR_171327.1	535	uncharacterized LOC100506797, transcript variant 3	0.01	0.0375979	0.01	0.01	0.0375979	3.75979	0.01	1
TMED11P:NR_033768.1	535	transmembrane emp24 protein transport domain containing 11, pseudogene	0.01	0.01	0.01	0.0401208	0.01	1	0.0401208	4.01208
LOC100128108:XR_172104.1	536	uncharacterized LOC100128108, transcript variant 2	0.01	0.0375277	0.773483	0.480552	0.0375277	3.75277	0.773483	0.621282
LOC100507199:XR_110934.1	536	uncharacterized LOC100507199, transcript variant 2	0.01	0.01	0.01	0.01	0.01	1	0.01	1
LOC100507199:XR_172416.1	536	uncharacterized LOC100507199, transcript variant 2	0.01	0.01	0.01	0.01	0.01	1	0.01	1
CSF3:NM_172219.2	1593	colony stimulating factor 3 |granulocyte|	0.0278422	0.012627	0.01	14.2559	0.0278422	0.453521	14.2559	1425.59
C18orf12:XR_109479.1	537	chromosome 18 open reading frame 12	0.01	0.01	0.01	0.01	0.01	1	0.01	1
C18orf12:XR_111782.1	537	chromosome 18 open reading frame 12	0.01	0.01	0.01	0.01	0.01	1	0.01	1
C18orf12:XR_172245.1	537	chromosome 18 open reading frame 12	0.01	0.01	0.01	0.01	0.01	1	0.01	1
GH1:NM_022561.2	537	growth hormone 1	0.01	0.01	0.01	0.01	0.01	1	0.01	1
LINC00278:NR_046502.1	537	long intergenic non-protein coding RNA 278	0.01	0.01	0.01	0.01	0.01	1	0.01	1
LOC401561:XR_110095.1	537	FP7915 protein	0.01	0.01	0.01	0.01	0.01	1	0.01	1
LOC401561:XR_171824.1	537	FP7915 protein	0.01	0.01	0.01	0.01	0.01	1	0.01	1
SLURP1:NM_020427.2	537	secreted LY6/PLAUR domain containing 1	0.01	0.01	0.01	0.01	0.01	1	0.01	1
GAGE2C:NM_001472.2	538	G antigen 2C	0.01	0.0373882	0.01	0.0797942	0.0373882	3.73882	0.0797942	7.97942
KCNAB1-AS2:NR_046617.1	538	KCNAB1 antisense RNA 2	0.01	0.01	0.01	0.01	0.01	1	0.01	1
PCDH9-AS2:NR_046527.1	538	PCDH9 antisense RNA 2	0.01	0.01	0.01	0.0398971	0.01	1	0.0398971	3.98971
COL4A2-AS1:NR_046583.1	539	COL4A2 antisense RNA 1	0.01	0.01	1.4358	1.11505	0.01	1	1.4358	0.776603
LINC00502:NR_047467.2	540	long intergenic non-protein coding RNA 502	0.01	0.01	0.01	0.01	0.01	1	0.01	1
LOC100506004:XR_172034.1	540	uncharacterized LOC100506004	0.01	0.01	0.01	0.0397493	0.01	1	0.0397493	3.97493
PFN3:NM_001029886.2	540	profilin 3	0.01	0.01	0.01	0.01	0.01	1	0.01	1
GHRL:NM_001134941.1	541	ghrelin/obestatin prepropeptide	0.01	0.01	0.01	0.0793517	0.01	1	0.0793517	7.93517
CCL1:NM_002981.1	542	chemokine |C-C motif| ligand 1	0.01	0.01	0.01	0.01	0.01	1	0.01	1
DEFA4:NM_001925.1	542	defensin, alpha 4, corticostatin	0.01	0.01	0.01	0.01	0.01	1	0.01	1
GAGE2A:NM_001127212.1	542	G antigen 2A	0.01	0.01	0.01	0.01	0.01	1	0.01	1
HTN1:NM_002159.2	542	histatin 1	0.01	0.01	0.01	0.0792053	0.01	1	0.0792053	7.92053
LOC100507224:XR_108490.1	542	uncharacterized LOC100507224	0.01	0.01	0.01	0.01	0.01	1	0.01	1
LOC100507224:XR_171410.1	542	uncharacterized LOC100507224	0.01	0.01	0.0509947	0.01	0.01	1	0.0509947	0.196099
LYPD2:NM_205545.1	542	LY6/PLAUR domain containing 2	0.01	0.01	0.01	0.01	0.01	1	0.01	1
NEGR1-IT1:NR_046218.1	542	NEGR1 intronic transcript 1 |non-protein coding|	0.01	0.01	0.0509947	0.01	0.01	1	0.0509947	0.196099
PAGE5:NM_001013435.1	542	P antigen family, member 5 |prostate associated|	0.01	0.01	0.01	0.01	0.01	1	0.01	1
GPHB5:NM_145171.3	543	glycoprotein hormone beta 5	0.01	0.037044	0.01	0.01	0.037044	3.7044	0.01	1
SMCR9:NM_001243312.1	543	Smith-Magenis syndrome chromosome region, candidate 9	0.01	0.01	0.01	0.01	0.01	1	0.01	1
LOC100506238:XR_171884.1	544	uncharacterized LOC100506238	0.01	0.0369759	0.01	0.039457	0.0369759	3.69759	0.039457	3.9457
LOC100506348:XR_172329.1	544	uncharacterized LOC100506348	0.01	0.01	0.01	0.01	0.01	1	0.01	1
LOC100506110:XR_111423.1	545	uncharacterized LOC100506110	0.01	0.073816	0.01	0.0787693	0.073816	7.3816	0.0787693	7.87693
LOC100506110:XR_172036.1	545	uncharacterized LOC100506110	0.01	0.18454	0.01	0.01	0.18454	18.454	0.01	1
TMEM244:NM_001010876.1	545	transmembrane protein 244	0.01	0.01	0.01	0.01	0.01	1	0.01	1
LOC100507342:XR_158933.1	546	uncharacterized LOC100507342, transcript variant 3	0.01	0.184202	0.101242	0.196563	0.184202	18.4202	0.196563	1.94151
LOC100996280:XR_159026.1	546	uncharacterized LOC100996280	0.01	0.01	0.01	0.01	0.01	1	0.01	1
LOC100996280:XR_172051.1	546	uncharacterized LOC100996280	0.01	0.01	0.01	0.01	0.01	1	0.01	1
SRG7:NR_034168.1	546	spermatogenesis-related protein 7	0.01	0.0368404	0.01	0.0393125	0.0368404	3.68404	0.0393125	3.93125
LOC100505948:XR_172157.1	547	uncharacterized LOC100505948	0.01	0.01	0.01	0.01	0.01	1	0.01	1
C11orf70:NM_001195005.1	548	chromosome 11 open reading frame 70	0.01	0.01	0.857418	0.352521	0.01	1	0.857418	0.411143
FRMD6-AS2:NR_051990.1	548	FRMD6 antisense RNA 2	0.01	0.01	0.100873	0.01	0.01	1	0.100873	0.0991348
KCNMB2-IT1:NR_046786.1	548	KCNMB2 intronic transcript 1 |non-protein coding|	0.01	0.01	0.01	0.01	0.01	1	0.01	1
LINC00489:NR_047461.1	548	long intergenic non-protein coding RNA 489	0.01	0.01	0.01	0.01	0.01	1	0.01	1
LOC728012:NR_038384.1	548	uncharacterized LOC728012	0.01	0.0734119	0.01	0.039169	0.0734119	7.34119	0.039169	3.9169
DKFZp667F0711:XR_171833.1	549	uncharacterized protein DKFZp667F0711	0.01	0.01	0.01	0.117293	0.01	1	0.117293	11.7293
GAGE10:NM_001098413.2	549	G antigen 10	0.01	0.01	0.01	0.01	0.01	1	0.01	1
LOC100506664:XR_108804.1	549	uncharacterized LOC100506664	0.01	0.01	0.01	0.01	0.01	1	0.01	1
LOC100506664:XR_171681.1	549	uncharacterized LOC100506664	0.01	0.01	0.01	0.01	0.01	1	0.01	1
LOC100996261:XM_003846796.1	549	putative uncharacterized protein FLJ46348-like	0.01	0.01	0.01	0.01	0.01	1	0.01	1
LOC100996261:XM_003960379.1	549	putative uncharacterized protein FLJ46348-like	0.01	0.01	0.01	0.01	0.01	1	0.01	1
LOC100996271:XM_003846797.1	549	putative uncharacterized protein FLJ46348-like	0.01	0.01	0.01	0.01	0.01	1	0.01	1
LOC100996278:XM_003846798.1	549	putative uncharacterized protein FLJ46348-like	0.01	0.01	0.01	0.01	0.01	1	0.01	1
LOC100996278:XM_003960382.1	549	putative uncharacterized protein FLJ46348-like	0.01	0.01	0.01	0.01	0.01	1	0.01	1
LOC101060229:XM_003960992.1	549	zinc finger protein 486-like	0.01	0.01	0.01	0.01	0.01	1	0.01	1
LOC101060380:XM_003960380.1	549	putative uncharacterized protein FLJ46348-like	0.01	0.01	0.01	0.01	0.01	1	0.01	1
LOC101060417:XM_003960762.1	549	zinc finger protein 486-like	0.01	0.0732782	0.01	0.01	0.0732782	7.32782	0.01	1
LOC101060742:XM_003960000.1	549	putative uncharacterized protein FLJ46348-like	0.01	0.01	0.01	0.01	0.01	1	0.01	1
PP2672:XR_171256.1	549	uncharacterized LOC100130249	0.01	0.01	0.01	0.01	0.01	1	0.01	1
LOC100507103:XR_108974.1	550	uncharacterized LOC100507103	0.01	0.182862	0.01	0.0390266	0.182862	18.2862	0.0390266	3.90266
LOC100507103:XR_171796.1	550	uncharacterized LOC100507103	0.01	0.0365725	0.01	0.0390266	0.0365725	3.65725	0.0390266	3.90266
LOC100506125:XR_171953.1	551	uncharacterized LOC100506125, transcript variant 2	0.01	0.0730122	0.01	0.01	0.0730122	7.30122	0.01	1
LOC100996445:XM_003846707.1	551	uncharacterized LOC100996445	0.01	0.01	0.01	0.01	0.01	1	0.01	1
LOC100996456:XR_171422.1	551	uncharacterized LOC100996456	0.01	0.01	0.01	0.116867	0.01	1	0.116867	11.6867
MLN:NM_001184698.1	551	motilin	0.01	0.01	0.01	0.01	0.01	1	0.01	1
NKX6-3:NM_152568.2	551	NK6 homeobox 3	0.01	0.01	0.01	0.01	0.01	1	0.01	1
VCY:NM_004679.2	551	variable charge, Y-linked	0.01	0.01	0.01	0.01	0.01	1	0.01	1
C5orf46:NM_206966.2	552	chromosome 5 open reading frame 46	0.01	0.01	0.01	0.01	0.01	1	0.01	1
COL18A1-AS2:NR_052004.1	552	COL18A1 antisense RNA 2	0.01	0.03644	0.0500709	0.233311	0.03644	3.644	0.233311	4.65962
COX7B2:NM_130902.2	552	cytochrome c oxidase subunit VIIb2	0.01	0.01	0.01	0.01	0.01	1	0.01	1
LNX1-AS1:NR_046622.1	552	LNX1 antisense RNA 1	0.01	0.01	0.01	0.194426	0.01	1	0.194426	19.4426
LOC101060641:XM_003960457.1	552	putative uncharacterized protein UNQ6494/PRO21346-like	0.01	0.01	0.01	0.01	0.01	1	0.01	1
MYO16-AS1:NR_047700.1	552	MYO16 antisense RNA 1	0.01	0.01	0.01	0.0388852	0.01	1	0.0388852	3.88852
SPINK7:NM_032566.2	552	serine peptidase inhibitor, Kazal type 7 |putative|	0.01	0.01	0.0500709	0.01	0.01	1	0.0500709	0.199717
TYROBP:NR_033390.1	552	TYRO protein tyrosine kinase binding protein	0.01	0.01	0.01	0.01	0.01	1	0.01	1
VCY1B:NM_181880.1	552	variable charge, Y-linked 1B	0.01	0.01	0.01	0.01	0.01	1	0.01	1
CST11:NM_130794.1	553	cystatin 11	0.01	0.01	0.01	0.01	0.01	1	0.01	1
CCDC13-AS1:NR_046732.1	554	CCDC13 antisense RNA 1	0.01	0.01	0.01	0.116234	0.01	1	0.116234	11.6234
M1:NR_038200.1	554	uncharacterized LOC100507027	0.01	0.108925	0.0498901	0.116234	0.108925	10.8925	0.116234	2.32981
DEFB119:NR_073153.1	555	defensin, beta 119	0.01	0.01	0.01	0.01	0.01	1	0.01	1
KLK3:NM_001030050.1	555	kallikrein-related peptidase 3	0.01	0.01	0.01	0.01	0.01	1	0.01	1
LOC100873065:NR_073010.1	557	uncharacterized LOC100873065	0.01	0.01	0.01	0.0385361	0.01	1	0.0385361	3.85361
LOC645321:XR_108275.1	557	uncharacterized LOC645321, transcript variant 2	0.01	0.01	0.01	0.01	0.01	1	0.01	1
LOC645321:XR_172257.1	557	uncharacterized LOC645321, transcript variant 2	0.01	0.01	0.01	0.01	0.01	1	0.01	1
LOC729296:XR_172330.1	557	uncharacterized LOC729296	0.01	0.01	0.01	0.01	0.01	1	0.01	1
HGC6.3:XM_003846691.1	558	uncharacterized LOC100128124	0.01	0.01	0.01	0.01	0.01	1	0.01	1
LOC100506534:XR_108717.1	558	uncharacterized LOC100506534	0.01	0.01	0.01	0.01	0.01	1	0.01	1
LOC100996825:XM_003846723.1	558	IQ motif and SEC7 domain-containing protein 3-like	0.01	0.01	0.19813	0.01	0.01	1	0.19813	0.0504719
SYNPR-AS1:NR_046677.1	558	SYNPR antisense RNA 1	0.01	0.01	0.01	0.01	0.01	1	0.01	1
LOC100507468:XR_171659.1	559	uncharacterized LOC100507468	0.01	0.01	0.01	0.01	0.01	1	0.01	1
LOC441167:XR_171597.1	559	hCG1820801	0.01	0.01	0.01	0.0383983	0.01	1	0.0383983	3.83983
LST1:NM_001166538.1	560	leukocyte specific transcript 1	0.01	0.01	0.01	0.01	0.01	1	0.01	1
CELF2-AS1:XR_171837.1	561	CELF2 antisense RNA 1	0.01	0.01	0.01	0.01	0.01	1	0.01	1
LOC100505947:XR_171372.1	561	uncharacterized LOC100505947	0.01	0.01	0.01	0.01	0.01	1	0.01	1
LOC100996672:XR_158930.1	561	uncharacterized LOC100996672	0.01	0.01	0.01	0.01	0.01	1	0.01	1
LOC100996672:XR_172280.1	561	uncharacterized LOC100996672	0.01	0.01	0.01	0.01	0.01	1	0.01	1
CCL14:NM_032962.4	562	chemokine |C-C motif| ligand 14	0.01	0.01	0.01	0.01	0.01	1	0.01	1
CLPS:NM_001832.3	562	colipase, pancreatic	0.01	0.01	0.01	0.01	0.01	1	0.01	1
KRTAP8-1:NM_175857.3	562	keratin associated protein 8-1	0.01	0.01	0.01	0.01	0.01	1	0.01	1
LOC100507353:XR_172266.1	562	uncharacterized LOC100507353, transcript variant 2	0.01	0.01	0.01	0.0763866	0.01	1	0.0763866	7.63866
LOC285419:NR_027105.2	562	uncharacterized LOC285419	0.01	0.01	0.934419	0.420126	0.01	1	0.934419	0.449612
NEBL-AS1:NR_046283.1	562	NEBL antisense RNA 1	0.01	0.01	0.01	0.01	0.01	1	0.01	1
NPY:NM_000905.3	562	neuropeptide Y	0.01	0.01	0.01	0.01	0.01	1	0.01	1
CSF3:NM_000759.3	1602	colony stimulating factor 3 |granulocyte|	0.01	0.0251122	0.01	13.9346	0.0251122	2.51122	13.9346	1393.46
ST8SIA6-AS1:NR_034129.1	562	ST8SIA6 antisense RNA 1	0.01	0.01	0.01	0.01	0.01	1	0.01	1
TYROBP:NM_001173514.1	562	TYRO protein tyrosine kinase binding protein	0.01	0.01	0.01	0.01	0.01	1	0.01	1
TYROBP:NM_001173515.1	562	TYRO protein tyrosine kinase binding protein	0.01	0.01	0.01	0.01	0.01	1	0.01	1
LOC100130301:NM_001243237.1	563	uncharacterized LOC100130301	0.01	0.01	0.01	0.01	0.01	1	0.01	1
LOC440981:XR_172467.1	563	phospholipid scramblase-like	0.01	0.01	0.01	0.01	0.01	1	0.01	1
GAGE12G:NM_001098409.1	564	G antigen 12G	0.01	0.01	0.01	0.01	0.01	1	0.01	1
GAGE12H:NM_001098410.1	564	G antigen 12H	0.01	0.01	0.01	0.01	0.01	1	0.01	1
GAGE12J:NM_001098406.1	564	G antigen 12J	0.01	0.01	0.01	0.01	0.01	1	0.01	1
HIST1H2AE:NM_021052.2	564	histone cluster 1, H2ae	0.01	0.0713293	1.81321	1.4462	0.0713293	7.13293	1.81321	0.797592
HOXB-AS5:NR_024103.1	564	HOXB cluster antisense RNA 5	0.01	0.01	0.01	0.01	0.01	1	0.01	1
LINC00474:NR_024032.1	564	long intergenic non-protein coding RNA 474	0.01	0.01	0.01	0.0761157	0.01	1	0.0761157	7.61157
LOC100130849:NR_038450.1	564	phosphorylase kinase, gamma 1 |muscle| pseudogene	0.01	0.0713293	0.01	0.152231	0.0713293	7.13293	0.152231	15.2231
LOC100996392:XM_003960381.1	564	putative uncharacterized protein FLJ46348-like	0.01	0.01	0.01	0.01	0.01	1	0.01	1
LOC100996587:XR_158741.1	564	uncharacterized LOC100996587	0.01	0.01	0.01	0.01	0.01	1	0.01	1
LOC100996587:XR_171146.1	564	uncharacterized LOC100996587	0.01	0.01	0.01	0.01	0.01	1	0.01	1
LOC101060767:XM_003960885.1	564	putative uncharacterized protein FLJ46089-like	0.01	0.01	0.01	0.0761157	0.01	1	0.0761157	7.61157
C17orf98:NM_001080465.2	566	chromosome 17 open reading frame 98	0.01	0.0710773	0.0488324	0.01	0.0710773	7.10773	0.0488324	0.204782
LOC100996269:XR_171617.1	566	uncharacterized LOC100996269	0.01	0.01	0.01	0.01	0.01	1	0.01	1
LOC101060011:XM_003959917.1	566	putative IQ and AAA domain-containing protein 1-like	0.01	0.01	0.01	0.01	0.01	1	0.01	1
LOC101060011:XM_003960414.1	566	putative IQ and AAA domain-containing protein 1-like	0.01	0.01	0.01	0.01	0.01	1	0.01	1
OTOS:NM_148961.3	566	otospiralin	0.01	0.01	0.0976648	0.01	0.01	1	0.0976648	0.102391
PCP4:NM_006198.2	566	Purkinje cell protein 4	0.01	0.01	0.01	0.01	0.01	1	0.01	1
KRTAP9-1:XM_003846596.2	567	keratin associated protein 9-1	0.01	0.01	0.01	0.01	0.01	1	0.01	1
LOC101060474:XM_003960389.1	567	putative uncharacterized protein FLJ46235-like	0.01	0.01	0.01	0.01	0.01	1	0.01	1
LOC101060745:XM_003960003.1	567	putative uncharacterized protein FLJ46235-like	0.01	0.01	0.01	0.01	0.01	1	0.01	1
LOC400464:XR_172111.1	567	uncharacterized LOC400464	0.01	0.17738	0.146239	0.0378565	0.17738	17.738	0.146239	0.258868
DSCR8:NR_026841.1	568	Down syndrome critical region gene 8	0.01	0.01	0.0486604	0.0755797	0.01	1	0.0755797	1.55321
LOC100128139:XR_109584.1	568	uncharacterized LOC100128139	0.01	0.01	0.01	0.01	0.01	1	0.01	1
LOC100128139:XR_172271.1	568	uncharacterized LOC100128139	0.01	0.01	0.01	0.01	0.01	1	0.01	1
LOC728716:NR_040065.1	568	uncharacterized LOC728716	0.01	0.01	0.01	0.01	0.01	1	0.01	1
CTSL1P8:NR_033405.1	569	cathepsin L1 pseudogene 8	0.01	0.01	0.01	0.01	0.01	1	0.01	1
LOC100652732:XM_003846542.2	569	coiled-coil and C2 domain-containing protein 2A-like	0.01	0.01	0.01	0.01	0.01	1	0.01	1
LOC100996349:XR_172272.1	569	testis-expressed sequence 264 protein-like	0.01	0.01	0.01	0.0377234	0.01	1	0.0377234	3.77234
MLN:NM_001040109.1	569	motilin	0.01	0.01	0.01	0.01	0.01	1	0.01	1
LOC100132705:XM_003960816.1	570	immunoglobulin superfamily member 3-like	0.01	0.0352892	0.01	0.0376573	0.0352892	3.52892	0.0376573	3.76573
LOC101060210:XM_003960081.1	570	cancer/testis antigen family 45 member A2-like	0.01	0.0352892	0.01	0.0376573	0.0352892	3.52892	0.0376573	3.76573
CDRT15P2:NR_033865.1	571	CMT1A duplicated region transcript 15 pseudogene 2	0.01	0.01	0.01	0.01	0.01	1	0.01	1
LOC100507438:XR_171804.1	571	uncharacterized LOC100507438	0.01	0.01	0.01	0.01	0.01	1	0.01	1
LOC283440:NR_033958.1	571	uncharacterized LOC283440	0.01	0.01	0.0484048	0.01	0.01	1	0.0484048	0.206591
LY6G6E:NR_024541.1	571	lymphocyte antigen 6 complex, locus G6E |pseudogene|	0.01	0.01	0.01	0.01	0.01	1	0.01	1
MPC1L:NM_001195522.1	571	mitochondrial pyruvate carrier 1-like	0.01	0.01	0.01	0.01	0.01	1	0.01	1
C20orf144:NM_080825.3	572	chromosome 20 open reading frame 144	0.01	0.01	0.01	0.0375256	0.01	1	0.0375256	3.75256
FABP1:NM_001443.2	572	fatty acid binding protein 1, liver	0.01	0.01	0.01	0.01	0.01	1	0.01	1
IL4:NM_172348.2	572	interleukin 4	0.01	0.0703317	0.01	0.01	0.0703317	7.03317	0.01	1
LOC100506630:XR_172397.1	572	uncharacterized LOC100506630	0.01	0.01	0.01	0.01	0.01	1	0.01	1
LOC100507134:XR_108488.2	572	uncharacterized LOC100507134	0.01	0.01	0.0483202	0.01	0.01	1	0.0483202	0.206953
LOC100507134:XR_112587.2	572	uncharacterized LOC100507134	0.01	0.01	0.01	0.01	0.01	1	0.01	1
LOC100507134:XR_171407.1	572	uncharacterized LOC100507134	0.01	0.01	0.01	0.01	0.01	1	0.01	1
LOC728095:XR_171531.1	572	uncharacterized LOC728095	0.01	0.01	0.0483202	0.375256	0.01	1	0.375256	7.76603
MLN:NM_002418.2	572	motilin	0.01	0.01	0.01	0.01	0.01	1	0.01	1
PLA2G1B:NM_000928.2	572	phospholipase A2, group IB |pancreas|	0.01	0.01	0.01	0.01	0.01	1	0.01	1
SPANXN5:NM_001009616.2	572	SPANX family, member N5	0.01	0.01	0.01	0.01	0.01	1	0.01	1
AOAH-IT1:NR_046764.1	573	AOAH intronic transcript 1 |non-protein coding|	0.01	0.01	0.01	0.0374601	0.01	1	0.0374601	3.74601
FDCSP:NM_152997.3	573	follicular dendritic cell secreted protein	0.01	0.01	0.01	0.0749202	0.01	1	0.0749202	7.49202
IGFL4:NM_001002923.1	573	IGF-like family member 4	0.01	0.01	0.01	0.01	0.01	1	0.01	1
KIAA1024L:NM_001257308.1	573	KIAA1024-like	0.01	0.01	0.57883	0.299681	0.01	1	0.57883	0.517735
LOC255411:NR_029449.1	573	uncharacterized LOC255411	0.01	0.01	0.01	0.01	0.01	1	0.01	1
LOC400743:XR_108366.1	573	uncharacterized LOC400743	0.01	0.01	0.01	0.01	0.01	1	0.01	1
LOC400743:XR_171158.1	573	uncharacterized LOC400743	0.01	0.01	0.01	0.01	0.01	1	0.01	1
LOC729668:XR_171057.1	573	golgin A6 family, member A pseudogene	0.01	0.01	0.01	0.01	0.01	1	0.01	1
LOC729668:XR_172422.1	573	golgin A6 family, member A pseudogene	0.01	0.01	0.01	0.0374601	0.01	1	0.0374601	3.74601
LOC100996324:XR_158926.1	574	uncharacterized LOC100996324	0.01	0.01	0.01	0.01	0.01	1	0.01	1
LOC100996400:XR_172239.1	574	uncharacterized LOC100996400	0.01	0.01	0.01	0.01	0.01	1	0.01	1
GUCA2A:NM_033553.2	575	guanylate cyclase activator 2A |guanylin|	0.01	0.0349824	0.01	0.01	0.0349824	3.49824	0.01	1
LINC00577:NR_046407.1	575	long intergenic non-protein coding RNA 577	0.01	0.01	0.01	0.01	0.01	1	0.01	1
LOC100505555:XR_172264.1	575	uncharacterized LOC100505555	0.01	0.01	0.24034	0.223979	0.01	1	0.24034	0.931924
PMCHL1:NR_003921.1	575	pro-melanin-concentrating hormone-like 1, pseudogene	0.01	0.0349824	0.01	0.01	0.0349824	3.49824	0.01	1
LOC723805:XR_158938.1	576	interleukin-like	0.01	0.0349216	0.01	0.01	0.0349216	3.49216	0.01	1
LOC723805:XR_159320.1	576	interleukin-like	0.01	0.01	0.01	0.01	0.01	1	0.01	1
LOC723805:XR_172301.1	576	interleukin-like	0.01	0.01	0.01	0.01	0.01	1	0.01	1
VCX:XM_003960823.1	576	variable charge, X-linked	0.01	0.01	0.01	0.01	0.01	1	0.01	1
FLJ41733:XR_109691.1	577	FLJ41733 protein	0.01	0.01	0.01	0.01	0.01	1	0.01	1
HCRT:NM_001524.1	577	hypocretin |orexin| neuropeptide precursor	0.01	0.01	0.01	0.01	0.01	1	0.01	1
STATH:NM_001009181.1	578	statherin	0.01	0.01	0.01	0.01	0.01	1	0.01	1
TSHB:NM_000549.3	578	thyroid stimulating hormone, beta	0.01	0.0348008	0.01	0.148544	0.0348008	3.48008	0.148544	14.8544
LINC00313:NR_026863.1	579	long intergenic non-protein coding RNA 313	0.01	0.01	0.01	0.01	0.01	1	0.01	1
LOC100129297:XR_112517.1	579	uncharacterized LOC100129297	0.01	0.01	0.01	0.01	0.01	1	0.01	1
LOC100129297:XR_171399.1	579	uncharacterized LOC100129297	0.01	0.01	0.01	0.01	0.01	1	0.01	1
LOC100996474:XR_171718.1	579	uncharacterized LOC100996474	0.01	0.01	0.01	0.01	0.01	1	0.01	1
CSF3:NM_001178147.1	1485	colony stimulating factor 3 |granulocyte|	0.01	0.0541815	0.01	12.7342	0.0541815	5.41815	12.7342	1273.42
CXorf61:NM_001017978.3	580	chromosome X open reading frame 61	0.01	0.01	0.01	0.01	0.01	1	0.01	1
LOC100133123:NR_045260.1	580	uncharacterized LOC100133123	0.01	0.01	0.01	0.111024	0.01	1	0.111024	11.1024
LOC100506126:XR_171870.1	580	uncharacterized LOC100506126	0.01	0.277446	0.0476537	0.01	0.277446	27.7446	0.0476537	0.209847
LOC100506206:XR_111987.2	580	uncharacterized LOC100506206, transcript variant 2	0.01	0.01	0.01	0.01	0.01	1	0.01	1
LOC100506206:XR_171230.1	580	uncharacterized LOC100506206, transcript variant 2	0.01	0.01	0.01	0.01	0.01	1	0.01	1
SSX9:NR_073393.1	580	synovial sarcoma, X breakpoint 9	0.01	0.01	0.01	0.01	0.01	1	0.01	1
TMEM220-AS1:NR_073458.1	580	TMEM220 antisense RNA 1	0.01	0.0693616	0.142961	0.01	0.0693616	6.93616	0.142961	0.0699491
FRMD6-AS2:NR_047477.1	581	FRMD6 antisense RNA 2	0.01	0.01	0.0951433	0.01	0.01	1	0.0951433	0.105105
LOC100507562:XR_171282.1	581	uncharacterized LOC100507562	0.01	0.01	0.01	0.184721	0.01	1	0.184721	18.4721
LOC100652778:XR_172242.1	581	uncharacterized LOC100652778	0.01	0.0346211	0.01	0.01	0.0346211	3.46211	0.01	1
FXYD2:NM_021603.3	582	FXYD domain containing ion transport regulator 2	0.01	0.01	0.01	0.184404	0.01	1	0.184404	18.4404
LOC100287294:XM_003960929.1	582	equilibrative nucleoside transporter 4-like	0.01	0.01	0.01	0.01	0.01	1	0.01	1
MSGN1:NM_001105569.1	582	mesogenin 1	0.01	0.01	0.01	0.01	0.01	1	0.01	1
PINLYP:NM_001193622.1	582	phospholipase A2 inhibitor and LY6/PLAUR domain containing	0.01	0.01	0.18996	0.295047	0.01	1	0.295047	1.55321
PIP:NM_002652.2	582	prolactin-induced protein	0.01	0.01	0.01	0.01	0.01	1	0.01	1
PRR21:XM_003960316.1	582	proline rich 21	0.01	0.01	0.01	0.01	0.01	1	0.01	1
RETNLB:NM_032579.2	582	resistin like beta	0.01	0.0345616	0.01	0.01	0.0345616	3.45616	0.01	1
TPTE2P2:XR_133030.1	582	transmembrane phosphoinositide 3-phosphatase and tensin homolog 2 pseudogene 2	0.01	0.01	0.01	0.01	0.01	1	0.01	1
HTN3:NM_000200.2	583	histatin 3	0.01	0.01	0.01	0.01	0.01	1	0.01	1
LINC00609:NR_073454.1	583	long intergenic non-protein coding RNA 609	0.01	0.01	0.01	0.01	0.01	1	0.01	1
CSF3:NM_172220.2	1494	colony stimulating factor 3 |granulocyte|	0.01	0.0538551	0.01	12.7294	0.0538551	5.38551	12.7294	1272.94
FXYD2:NM_001680.4	584	FXYD domain containing ion transport regulator 2	0.01	0.01	0.01	0.220527	0.01	1	0.220527	22.0527
IL24:NM_001185156.1	1979	interleukin 24	0.0224117	0.101642	0.0418986	45.6083	0.101642	4.53521	45.6083	1088.54
LOC101060091:XM_003960298.1	584	uncharacterized LOC101060091	0.01	0.01	0.0946546	0.073509	0.01	1	0.0946546	0.776603
MS4A4E:XM_003119183.1	584	membrane-spanning 4-domains, subfamily A, member 4E	0.01	0.01	0.01	0.01	0.01	1	0.01	1
MS4A4E:XM_003960489.1	584	membrane-spanning 4-domains, subfamily A, member 4E	0.01	0.01	0.01	0.01	0.01	1	0.01	1
SLC6A1-AS1:NR_046647.1	584	SLC6A1 antisense RNA 1	0.01	0.01	0.01	0.01	0.01	1	0.01	1
CCL23:NM_145898.1	585	chemokine |C-C motif| ligand 23	0.01	0.01	0.01	0.01	0.01	1	0.01	1
GAGE12D:NM_001127199.1	585	G antigen 12D	0.01	0.01	0.01	0.01	0.01	1	0.01	1
LOC100289308:XR_133259.1	585	uncharacterized LOC100289308	0.01	0.01	0.01	0.01	0.01	1	0.01	1
LOC100506053:XR_112159.1	585	uncharacterized LOC100506053	0.01	0.01	0.01	0.01	0.01	1	0.01	1
LOC100506053:XR_172321.1	585	uncharacterized LOC100506053	0.01	0.01	0.01	0.01	0.01	1	0.01	1
DSCR8:NR_026840.1	586	Down syndrome critical region gene 8	0.01	0.01	0.01	0.0366291	0.01	1	0.0366291	3.66291
LOC100507562:XR_133296.1	586	uncharacterized LOC100507562	0.01	0.01	0.01	0.01	0.01	1	0.01	1
PVALB:NM_002854.2	586	parvalbumin	0.01	0.01	0.01	0.01	0.01	1	0.01	1
S100A9:NM_002965.3	586	S100 calcium binding protein A9	0.01	0.01	0.01	0.01	0.01	1	0.01	1
LINC00028:NR_024358.1	587	long intergenic non-protein coding RNA 28	0.01	0.01	0.01	0.01	0.01	1	0.01	1
LOC100505570:XR_111146.1	587	uncharacterized LOC100505570	0.01	0.01	0.01	0.01	0.01	1	0.01	1
LOC100505570:XR_171881.1	587	uncharacterized LOC100505570	0.01	0.01	0.01	0.01	0.01	1	0.01	1
LOC100507420:XR_171716.1	587	uncharacterized LOC100507420, transcript variant 2	0.01	0.0342672	0.188342	0.0365667	0.0342672	3.42672	0.188342	0.194151
CSHL1:NM_022580.1	588	chorionic somatomammotropin hormone-like 1	0.01	0.01	0.01	0.01	0.01	1	0.01	1
KRTAP4-11:XM_003960729.1	588	keratin associated protein 4-11	0.01	0.01	0.01	0.01	0.01	1	0.01	1
KRTAP4-8:XM_003846479.1	588	keratin associated protein 4-8	0.01	0.01	0.01	0.01	0.01	1	0.01	1
LOC100505774:XR_171287.1	588	uncharacterized LOC100505774	0.01	0.01	0.01	0.01	0.01	1	0.01	1
LOC642452:XR_172182.1	588	uncharacterized LOC642452	0.01	0.01	0.01	0.01	0.01	1	0.01	1
C3orf79:NM_001101337.1	589	chromosome 3 open reading frame 79	0.01	0.01	0.01	0.072885	0.01	1	0.072885	7.2885
LYNX1:NM_177458.1	589	Ly6/neurotoxin 1	0.01	0.01	0.01	0.01	0.01	1	0.01	1
LOC100506926:XR_171590.1	590	uncharacterized LOC100506926, transcript variant 2	0.01	0.034093	0.01	0.0727615	0.034093	3.4093	0.0727615	7.27615
OR1D4:NR_033795.1	590	olfactory receptor, family 1, subfamily D, member 4 |gene/pseudogene|	0.01	0.01	0.01	0.01	0.01	1	0.01	1
HBCBP:XR_111301.1	591	HBcAg-binding protein	0.01	0.01	0.01	0.01	0.01	1	0.01	1
HBCBP:XR_171956.1	591	HBcAg-binding protein	0.01	0.01	0.01	0.108958	0.01	1	0.108958	10.8958
LOC100505913:XR_108842.1	591	uncharacterized LOC100505913	0.01	0.01	0.01	0.0363192	0.01	1	0.0363192	3.63192
LOC100506899:XR_171247.1	591	uncharacterized LOC100506899	0.01	0.01	0.01	0.01	0.01	1	0.01	1
LOC100506978:XR_110102.1	591	uncharacterized LOC100506978	0.01	0.01	0.01	0.01	0.01	1	0.01	1
LOC100506978:XR_171990.1	591	uncharacterized LOC100506978	0.01	0.01	0.01	0.01	0.01	1	0.01	1
LOC100996906:XM_003846595.1	591	F-box/WD repeat-containing protein 10-like	0.01	0.01	0.01	0.01	0.01	1	0.01	1
MGC39545:XR_171927.1	591	uncharacterized LOC403312	0.01	0.01	0.01	0.01	0.01	1	0.01	1
DEFB119:NR_073151.1	592	defensin, beta 119	0.01	0.01	0.01	0.01	0.01	1	0.01	1
LCE2A:NM_178428.3	592	late cornified envelope 2A	0.01	0.01	0.140063	0.0362578	0.01	1	0.140063	0.258868
LINC00290:NR_033918.1	592	long intergenic non-protein coding RNA 290	0.01	0.01	0.01	0.01	0.01	1	0.01	1
LOC100132336:XM_001714378.3	592	GDNF family receptor alpha-2-like	0.01	0.01	0.01	0.01	0.01	1	0.01	1
LOC100505609:XR_171426.1	592	uncharacterized LOC100505609, transcript variant 2	0.01	0.01	0.01	0.0362578	0.01	1	0.0362578	3.62578
LOC100505840:XR_110474.1	592	uncharacterized LOC100505840	0.01	0.01	0.01	0.01	0.01	1	0.01	1
LOC100505840:XR_171174.1	592	uncharacterized LOC100505840	0.01	0.01	0.01	0.01	0.01	1	0.01	1
SAA1:NM_001178006.1	592	serum amyloid A1	0.01	0.0679556	0.01	0.181289	0.0679556	6.79556	0.181289	18.1289
LOC100134423:XR_112193.1	593	uncharacterized LOC100134423, transcript variant 2	0.01	0.01	0.01	0.01	0.01	1	0.01	1
TMEM190:NM_139172.1	593	transmembrane protein 190	0.01	0.0339205	0.326263	0.687737	0.0339205	3.39205	0.687737	2.10792
C8orf87:NM_001242668.1	594	chromosome 8 open reading frame 87	0.01	0.0338634	0.0465305	0.01	0.0338634	3.38634	0.0465305	0.214913
DUX3:NM_012148.2	594	double homeobox 3	0.01	0.01	0.01	0.01	0.01	1	0.01	1
DUX5:NM_012149.2	594	double homeobox 5	0.01	0.01	0.01	0.01	0.01	1	0.01	1
IQCF2:NM_203424.1	594	IQ motif containing F2	0.01	0.01	0.01	0.0722715	0.01	1	0.0722715	7.22715
LOC100505913:XR_171665.1	594	uncharacterized LOC100505913	0.01	0.0338634	0.01	0.0361357	0.0338634	3.38634	0.0361357	3.61357
IFNL3:NM_172139.2	595	interferon, lambda 3	0.01	0.0338065	0.01	0.01	0.0338065	3.38065	0.01	1
LINC00226:NR_033375.1	595	long intergenic non-protein coding RNA 226	0.01	0.01	0.01	0.01	0.01	1	0.01	1
LOC100506899:XR_110854.1	595	uncharacterized LOC100506899	0.01	0.01	0.01	0.01	0.01	1	0.01	1
LOC100506899:XR_133220.1	595	uncharacterized LOC100506899	0.01	0.01	0.01	0.01	0.01	1	0.01	1
LOC285095:XM_001722643.2	595	uncharacterized LOC285095	0.01	0.01	0.01	0.01	0.01	1	0.01	1
LOC285095:XM_003960315.1	595	uncharacterized LOC285095	0.01	0.01	0.01	0.01	0.01	1	0.01	1
SPACA5B:NM_001079900.1	595	sperm acrosome associated 5B	0.01	0.01	0.01	0.07215	0.01	1	0.07215	7.215
FAM66D:XR_171720.1	596	family with sequence similarity 66, member D	0.01	0.01	0.01	0.01	0.01	1	0.01	1
IL37:NM_173203.1	596	interleukin 37	0.01	0.01	0.01	0.01	0.01	1	0.01	1
KRTAP12-1:NM_181686.1	596	keratin associated protein 12-1	0.01	0.01	0.01	0.01	0.01	1	0.01	1
LOC728290:XR_112513.2	596	uncharacterized LOC728290	0.01	0.0337498	0.01	0.0360145	0.0337498	3.37498	0.0360145	3.60145
LOC728290:XR_158989.1	596	uncharacterized LOC728290	0.01	0.01	0.0463744	0.01	0.01	1	0.0463744	0.215636
LOC728290:XR_171395.1	596	uncharacterized LOC728290	0.01	0.01	0.01	0.01	0.01	1	0.01	1
GUCA2B:NM_007102.2	597	guanylate cyclase activator 2B |uroguanylin|	0.01	0.01	0.01	0.01	0.01	1	0.01	1
TYROBP:NM_198125.2	597	TYRO protein tyrosine kinase binding protein	0.01	0.01	0.01	0.01	0.01	1	0.01	1
CSH2:NM_022645.2	598	chorionic somatomammotropin hormone 2	0.01	0.01	0.01	0.01	0.01	1	0.01	1
LCE1F:NM_178354.2	598	late cornified envelope 1F	0.01	0.01	0.01	0.01	0.01	1	0.01	1
SMR3A:NM_012390.3	598	submaxillary gland androgen regulated protein 3A	0.01	0.0336369	0.01	0.17947	0.0336369	3.36369	0.17947	17.947
ACTN1-AS1:NR_073422.1	599	ACTN1 antisense RNA 1	0.01	0.01	0.0922843	0.01	0.01	1	0.0922843	0.108361
LOC100505515:XR_172305.1	599	uncharacterized LOC100505515	0.01	0.01	0.01	0.01	0.01	1	0.01	1
LOC100506865:XR_171394.1	599	uncharacterized LOC100506865	0.01	0.0671615	0.01	0.01	0.0671615	6.71615	0.01	1
MT3:NM_005954.2	599	metallothionein 3	0.01	0.01	0.01	0.01	0.01	1	0.01	1
TNP2:NM_005425.4	599	transition protein 2 |during histone to protamine replacement|	0.01	0.0671615	0.01	0.01	0.0671615	6.71615	0.01	1
LGALS16:NM_001190441.1	600	lectin, galactoside-binding, soluble, 16	0.01	0.01	0.01	0.01	0.01	1	0.01	1
LOC100616530:NR_038201.1	600	tospeak	0.01	0.0335248	0.01	0.01	0.0335248	3.35248	0.01	1
LOC100996492:XM_003846583.1	600	uncharacterized LOC100996492	0.01	0.01	0.01	0.01	0.01	1	0.01	1
LOC729454:XM_001130287.3	600	destrin-like	0.01	0.0335248	0.01	0.01	0.0335248	3.35248	0.01	1
LOC729454:XM_003960328.1	600	destrin-like	0.01	0.01	0.01	0.01	0.01	1	0.01	1
PSORS1C3:NR_026816.1	600	psoriasis susceptibility 1 candidate 3 |non-protein coding|	0.01	0.01	0.01	0.01	0.01	1	0.01	1
TYROBP:NM_003332.3	600	TYRO protein tyrosine kinase binding protein	0.01	0.01	0.01	0.01	0.01	1	0.01	1
KRTAP3-1:NM_031958.1	602	keratin associated protein 3-1	0.01	0.01	0.01	0.0356555	0.01	1	0.0356555	3.56555
LGALS13:NM_013268.2	602	lectin, galactoside-binding, soluble, 13	0.01	0.01	0.01	0.01	0.01	1	0.01	1
LINC00651:NR_051976.1	602	long intergenic non-protein coding RNA 651	0.01	0.01	0.01	0.01	0.01	1	0.01	1
LOC100134317:NR_029389.1	602	uncharacterized LOC100134317	0.01	0.01	0.0918244	0.178278	0.01	1	0.178278	1.94151
MYL7:NM_021223.2	602	myosin, light chain 7, regulatory	0.01	0.01	0.0459122	0.01	0.01	1	0.0459122	0.217807
SLIT2-IT1:NR_037876.2	602	SLIT2 intronic transcript 1 |non-protein coding|	0.01	0.01	0.137737	0.0356555	0.01	1	0.137737	0.258868
SPANXN3:NM_001009609.2	602	SPANX family, member N3	0.01	0.01	0.01	0.0356555	0.01	1	0.0356555	3.56555
TMEM220-AS1:NR_073457.1	602	TMEM220 antisense RNA 1	0.01	0.01	0.01	0.0356555	0.01	1	0.0356555	3.56555
LOC100130480:NM_001243517.1	603	uncharacterized LOC100130480	0.01	0.01	0.01	0.01	0.01	1	0.01	1
VSTM5:NM_001144871.1	603	V-set and transmembrane domain containing 5	0.01	0.01	0.0916721	0.0355964	0.01	1	0.0916721	0.388301
LOC100506454:XR_109700.2	604	uncharacterized LOC100506454	0.01	0.01	0.01	0.01	0.01	1	0.01	1
LOC440335:NM_001253793.1	604	uncharacterized LOC440335	0.01	0.0999083	0.01	0.14215	0.0999083	9.99083	0.14215	14.215
LOC643037:NM_001190462.1	604	uncharacterized LOC643037	0.01	0.0333028	0.01	0.01	0.0333028	3.33028	0.01	1
NUPR1L:NM_001145712.1	604	nuclear protein, transcriptional regulator, 1-like	0.01	0.01	0.01	0.0355375	0.01	1	0.0355375	3.55375
ECRP:NR_033909.1	605	ribonuclease, RNase A family, 2 |liver, eosinophil-derived neurotoxin| pseudogene	0.01	0.0332477	0.01	0.0709575	0.0332477	3.32477	0.0709575	7.09575
LOC100128108:XR_172103.1	605	uncharacterized LOC100128108, transcript variant 2	0.01	0.0332477	1.23348	0.56766	0.0332477	3.32477	1.23348	0.460209
LOC100996594:XM_003846307.1	606	glutathione S-transferase theta-4-like	0.01	0.01	0.01	0.01	0.01	1	0.01	1
LOC730058:XM_003960592.1	606	UPF0621 protein C-like	0.01	0.01	0.01	0.01	0.01	1	0.01	1
FAM90A10P:NR_046351.1	607	family with sequence similarity 90, member A10, pseudogene	0.01	0.01	0.01	0.01	0.01	1	0.01	1
CRYGA:NM_014617.3	608	crystallin, gamma A	0.01	0.01	0.01	0.01	0.01	1	0.01	1
LOC100128644:XR_112483.1	608	LMNE6487	0.01	0.01	0.01	0.0353037	0.01	1	0.0353037	3.53037
LOC100996637:XR_171267.1	608	uncharacterized LOC100996637	0.01	0.0661673	0.01	0.01	0.0661673	6.61673	0.01	1
LOC646813:NR_024504.2	608	DEAH |Asp-Glu-Ala-His| box polypeptide 9 pseudogene	0.01	0.132335	0.01	0.0706074	0.132335	13.2335	0.0706074	7.06074
LST1:NR_029462.1	608	leukocyte specific transcript 1	0.01	0.01	0.01	0.01	0.01	1	0.01	1
PGCP1:NR_029429.1	608	progastricsin |pepsinogen C| pseudogene 1	0.01	0.01	0.01	0.01	0.01	1	0.01	1
STATH:NM_003154.2	608	statherin	0.01	0.01	0.01	0.01	0.01	1	0.01	1
C21orf54:NR_024102.1	609	chromosome 21 open reading frame 54	0.01	0.01	0.01	0.0352457	0.01	1	0.0352457	3.52457
FAM27L:NR_028336.1	609	family with sequence similarity 27-like	0.01	0.01	0.0907689	0.0352457	0.01	1	0.0907689	0.388301
LCE2D:NM_178430.2	609	late cornified envelope 2D	0.01	0.01	0.01	0.01	0.01	1	0.01	1
LOC100130700:NR_034018.1	609	uncharacterized LOC100130700	0.01	0.01	0.01	0.01	0.01	1	0.01	1
LOC100287592:XR_171503.1	609	uncharacterized LOC100287592	0.01	0.01	0.01	0.01	0.01	1	0.01	1
LOC100505775:XR_171721.1	609	uncharacterized LOC100505775	0.01	0.01	0.01	0.01	0.01	1	0.01	1
LST1:NM_205840.2	609	leukocyte specific transcript 1	0.01	0.01	0.01	0.01	0.01	1	0.01	1
LOC100507714:XM_003846744.2	610	HLA class II histocompatibility antigen, DRB1-7 beta chain-like, transcript variant 3	0.01	0.01	0.01	0.01	0.01	1	0.01	1
SPINK6:NM_001195290.1	610	serine peptidase inhibitor, Kazal type 6	0.01	0.01	0.01	0.01	0.01	1	0.01	1
LCE3E:NM_178435.2	611	late cornified envelope 3E	0.01	0.01	0.01	0.01	0.01	1	0.01	1
LINC00244:NR_024119.1	611	long intergenic non-protein coding RNA 244	0.01	0.0329212	0.01	0.01	0.0329212	3.29212	0.01	1
BANF2:NM_178477.4	612	barrier to autointegration factor 2	0.01	0.01	0.01	0.01	0.01	1	0.01	1
CD3D:NM_001040651.1	612	CD3d molecule, delta |CD3-TCR complex|	0.01	0.01	0.01	0.01	0.01	1	0.01	1
CMTM1:NM_181272.2	612	CKLF-like MARVEL transmembrane domain containing 1	0.01	0.0657349	0.045162	0.105219	0.0657349	6.57349	0.105219	2.32981
LINC00317:NR_038872.1	612	long intergenic non-protein coding RNA 317	0.01	0.0657349	0.045162	0.105219	0.0657349	6.57349	0.105219	2.32981
LINC00446:NR_047028.1	612	long intergenic non-protein coding RNA 446	0.01	0.01	0.01	0.105219	0.01	1	0.105219	10.5219
LOC100996380:XM_003846238.1	612	putative uncharacterized protein FLJ46348-like	0.01	0.01	0.01	0.01	0.01	1	0.01	1
LOC100996380:XM_003960388.1	612	putative uncharacterized protein FLJ46348-like	0.01	0.01	0.01	0.01	0.01	1	0.01	1
NREP-AS1:NR_046678.1	612	NREP antisense RNA 1	0.01	0.01	0.01	0.01	0.01	1	0.01	1
LOC100505498:XR_171339.1	613	uncharacterized LOC100505498, transcript variant 2	0.01	0.0328138	0.0450883	0.01	0.0328138	3.28138	0.0450883	0.221787
LOC100505836:XM_003960321.1	613	uncharacterized LOC100505836, transcript variant 2	0.01	0.01	0.01	0.0350157	0.01	1	0.0350157	3.50157
SPANXN1:NM_001009614.2	613	SPANX family, member N1	0.01	0.01	0.01	0.01	0.01	1	0.01	1
LCE2C:NM_178429.2	614	late cornified envelope 2C	0.01	0.01	0.01	0.0349587	0.01	1	0.0349587	3.49587
LOC100506216:XR_108384.1	614	uncharacterized LOC100506216	0.01	0.01	0.01	0.01	0.01	1	0.01	1
LOC100506216:XR_171273.1	614	uncharacterized LOC100506216	0.01	0.01	0.01	0.01	0.01	1	0.01	1
LOC151121:XR_109891.1	614	uncharacterized LOC151121	0.01	0.01	0.01	0.01	0.01	1	0.01	1
LOC151121:XR_112384.1	614	uncharacterized LOC151121	0.01	0.01	0.01	0.01	0.01	1	0.01	1
LOC151121:XR_171331.1	614	uncharacterized LOC151121	0.01	0.01	0.01	0.01	0.01	1	0.01	1
CCL17:NM_002987.2	615	chemokine |C-C motif| ligand 17	0.01	0.01	0.01	0.01	0.01	1	0.01	1
LOC100652834:XR_171234.1	615	uncharacterized LOC100652834	0.01	0.0654142	0.01	0.0349018	0.0654142	6.54142	0.0349018	3.49018
LOC101060187:XR_171073.1	615	putative uncharacterized protein FLJ25328-like	0.01	0.01	0.01	0.01	0.01	1	0.01	1
LOC101060187:XR_172277.1	615	putative uncharacterized protein FLJ25328-like	0.01	0.01	0.01	0.01	0.01	1	0.01	1
LOC101060187:XR_172439.1	615	putative uncharacterized protein FLJ25328-like	0.01	0.01	0.01	0.01	0.01	1	0.01	1
WFDC11:NM_147197.2	615	WAP four-disulfide core domain 11	0.01	0.0327071	0.0898834	0.244313	0.0327071	3.27071	0.244313	2.71811
KRTAP6-3:NM_181605.3	616	keratin associated protein 6-3	0.01	0.01	0.01	0.0348452	0.01	1	0.0348452	3.48452
LOC643733:NR_034079.1	616	caspase 4, apoptosis-related cysteine peptidase pseudogene	0.01	0.01	0.134606	0.313607	0.01	1	0.313607	2.32981
IL21:NM_021803.3	617	interleukin 21	0.01	0.01	0.01	0.01	0.01	1	0.01	1
LCE3D:NM_032563.1	617	late cornified envelope 3D	0.01	0.01	0.01	0.0347887	0.01	1	0.0347887	3.47887
GSC2:NM_005315.1	618	goosecoid homeobox 2	0.01	0.01	0.01	0.01	0.01	1	0.01	1
IGFL2:NM_001135113.1	618	IGF-like family member 2	0.01	0.01	0.01	0.01	0.01	1	0.01	1
ATP6V0CP3:NR_037141.1	619	ATPase, H+ transporting, lysosomal 16kDa, V0 subunit c pseudogene 3	0.01	0.01	0.01	0.01	0.01	1	0.01	1
FAM87A:XR_110087.1	619	family with sequence similarity 87, member A	0.01	0.01	0.01	0.138705	0.01	1	0.138705	13.8705
LCE2B:NM_014357.4	619	late cornified envelope 2B	0.01	0.01	0.01	0.01	0.01	1	0.01	1
LOC101060862:XR_172437.1	619	uncharacterized LOC101060862, transcript variant 2	0.01	0.01	0.0893025	0.104029	0.01	1	0.104029	1.1649
SCGB1B2P:NR_027620.2	619	secretoglobin, family 1B, member 2, pseudogene	0.01	0.0649915	0.01	0.27741	0.0649915	6.49915	0.27741	27.741
WFDC6:NM_080827.1	619	WAP four-disulfide core domain 6	0.01	0.01	0.01	0.01	0.01	1	0.01	1
LOC100507481:XR_171719.1	620	uncharacterized LOC100507481	0.01	0.01	0.01	0.01	0.01	1	0.01	1
AVP:NM_000490.4	621	arginine vasopressin	0.01	0.01	0.01	0.01	0.01	1	0.01	1
LOC100507353:XR_172267.1	621	uncharacterized LOC100507353, transcript variant 2	0.01	0.01	0.01	0.0691293	0.01	1	0.0691293	6.91293
C20orf141:NM_001256538.1	622	chromosome 20 open reading frame 141	0.01	0.01	0.0444359	0.01	0.01	1	0.0444359	0.225043
GHRL:NR_024136.1	622	ghrelin/obestatin prepropeptide	0.01	0.032339	0.01	0.103527	0.032339	3.2339	0.103527	10.3527
IL4:NM_000589.3	622	interleukin 4	0.01	0.032339	0.01	0.01	0.032339	3.2339	0.01	1
IL8:NM_000584.3	1718	interleukin 8	1.93623	8.13727	2.6706	2734.79	8.13727	4.20263	2734.79	1024.04
NPB:NM_148896.3	622	neuropeptide B	0.01	0.01	0.01	0.01	0.01	1	0.01	1
SPRR1B:NM_003125.2	622	small proline-rich protein 1B	0.01	0.161695	0.01	0.01	0.161695	16.1695	0.01	1
VAV3-AS1:NR_046653.1	622	VAV3 antisense RNA 1	0.01	0.01	0.01	0.01	0.01	1	0.01	1
XAGE1D:NM_020411.2	622	X antigen family, member 1D	0.01	0.01	0.01	0.01	0.01	1	0.01	1
LOC727944:XR_109992.1	623	uncharacterized LOC727944, transcript variant 2	0.01	0.01	0.01	0.0344537	0.01	1	0.0344537	3.44537
LOC727944:XR_171266.1	623	uncharacterized LOC727944, transcript variant 2	0.01	0.01	0.01	0.01	0.01	1	0.01	1
FGF16:NM_003868.1	624	fibroblast growth factor 16	0.01	0.01	0.01	0.01	0.01	1	0.01	1
LOC100996646:XM_003846554.2	624	uncharacterized LOC100996646	0.01	0.01	0.01	0.01	0.01	1	0.01	1
LOC100996646:XM_003960506.1	624	uncharacterized LOC100996646	0.01	0.01	0.01	0.01	0.01	1	0.01	1
LCE1A:NM_178348.2	625	late cornified envelope 1A	0.01	0.01	0.01	0.01	0.01	1	0.01	1
LOC100506993:XR_171344.1	625	uncharacterized LOC100506993	0.01	0.01	0.01	0.01	0.01	1	0.01	1
LOC101060019:XR_171300.1	625	uncharacterized LOC101060019	0.01	0.01	0.01	0.0343434	0.01	1	0.0343434	3.43434
RNASEH2B-AS1:NR_046552.1	625	RNASEH2B antisense RNA 1	0.01	0.128735	0.0442226	0.01	0.128735	12.8735	0.0442226	0.226129
HBB:NM_000518.4	626	hemoglobin, beta	0.01	0.01	0.01	0.01	0.01	1	0.01	1
LOC101060004:XR_171074.1	626	uncharacterized LOC101060004	0.01	0.01	0.01	0.01	0.01	1	0.01	1
LOC101060004:XR_172447.1	626	uncharacterized LOC101060004	0.01	0.01	0.01	0.01	0.01	1	0.01	1
LOC644634:XM_001133559.5	626	UPF0627 protein ENSP00000358171-like	0.01	0.0963971	0.01	0.0685771	0.0963971	9.63971	0.0685771	6.85771
LOC644634:XM_003960111.1	626	UPF0627 protein ENSP00000358171-like	0.01	0.192794	0.01	0.01	0.192794	19.2794	0.01	1
FGF10:NM_004465.1	627	fibroblast growth factor 10	0.01	0.01	0.01	0.410806	0.01	1	0.410806	41.0806
LOC101060153:XR_171728.1	627	uncharacterized LOC101060153	0.01	0.0641623	0.01	0.0342339	0.0641623	6.41623	0.0342339	3.42339
LOC145757:XR_172102.1	628	uncharacterized LOC145757	0.01	0.01	0.01	0.0341794	0.01	1	0.0341794	3.41794
LOC100506069:XR_172322.1	630	uncharacterized LOC100506069	0.01	0.01	0.01	0.01	0.01	1	0.01	1
LOC100996665:XR_172279.1	630	uncharacterized LOC100996665, transcript variant 2	0.01	0.01	0.01	0.01	0.01	1	0.01	1
LOC100506107:XR_112700.1	631	uncharacterized LOC100506107	0.01	0.01	0.01	0.0680337	0.01	1	0.0680337	6.80337
LOC100506107:XR_171476.1	631	uncharacterized LOC100506107	0.01	0.01	0.01	0.01	0.01	1	0.01	1
LOC100507652:XR_171168.1	631	uncharacterized LOC100507652	0.01	0.01	0.01	0.01	0.01	1	0.01	1
LOC101059928:XR_171084.1	631	uncharacterized LOC101059928, transcript variant 2	0.01	0.01	0.01	0.0340169	0.01	1	0.0340169	3.40169
ATP6V1G3:NM_133262.2	632	ATPase, H+ transporting, lysosomal 13kDa, V1 subunit G3	0.01	0.01	0.01	0.01	0.01	1	0.01	1
CCL23:NM_005064.3	632	chemokine |C-C motif| ligand 23	0.01	0.01	0.01	0.01	0.01	1	0.01	1
CECR5-AS1:NR_024483.1	632	CECR5 antisense RNA 1	0.01	0.01	0.01	0.01	0.01	1	0.01	1
CRYGB:NM_005210.3	632	crystallin, gamma B	0.01	0.01	0.01	0.01	0.01	1	0.01	1
CRYGC:NM_020989.3	632	crystallin, gamma C	0.01	0.01	0.01	0.01	0.01	1	0.01	1
LINC00633:NR_033941.1	632	long intergenic non-protein coding RNA 633	0.01	0.127309	0.01	0.407556	0.127309	12.7309	0.407556	40.7556
LOC730159:NM_001195190.1	632	uncharacterized LOC730159	0.01	0.127309	0.01	0.01	0.127309	12.7309	0.01	1
PAGE3:NR_033460.1	632	P antigen family, member 3 |prostate associated|	0.01	0.01	0.01	0.01	0.01	1	0.01	1
LOC101060615:XM_003960540.1	633	uncharacterized LOC101060615	0.01	0.01	0.01	0.01	0.01	1	0.01	1
LOC285095:XR_171033.1	633	uncharacterized LOC285095	0.01	0.01	0.01	0.01	0.01	1	0.01	1
LOC400879:XR_110308.1	633	uncharacterized LOC400879	0.01	0.01	0.01	0.01	0.01	1	0.01	1
LOC100505903:XR_110201.2	635	uncharacterized LOC100505903	0.01	0.01	0.01	0.01	0.01	1	0.01	1
LOC100505903:XR_112951.2	635	uncharacterized LOC100505903	0.01	0.01	0.01	0.01	0.01	1	0.01	1
LOC100996567:XM_003846496.1	635	anthrax toxin receptor-like	0.01	0.01	0.01	0.01	0.01	1	0.01	1
LOC729461:XR_172365.1	636	uncharacterized LOC729461	0.01	0.01	0.01	0.01	0.01	1	0.01	1
ZNF826P:NR_036455.1	636	zinc finger protein 826, pseudogene	0.01	0.01	0.217289	0.337494	0.01	1	0.337494	1.55321
HMGB4:NR_033264.1	637	high mobility group box 4	0.01	0.01	0.01	0.01	0.01	1	0.01	1
LOC100506700:XR_172050.1	637	uncharacterized LOC100506700	0.01	0.01	0.01	0.01	0.01	1	0.01	1
PTGS2:NM_000963.2	4499	prostaglandin-endoperoxide synthase 2 |prostaglandin G/H synthase and cyclooxygenase|	1.81886	3.49629	2.38364	2115.03	3.49629	1.92224	2115.03	887.313
IL24:NM_006850.3	1976	interleukin 24	0.0448914	0.0814367	0.0559497	45.4929	0.0814367	1.81408	45.4929	813.103
CXCL5:NM_002994.3	2462	chemokine |C-X-C motif| ligand 5	0.477395	1.34807	0.819519	662.431	1.34807	2.82381	662.431	808.316
LOC100507012:XR_109821.2	638	uncharacterized LOC100507012, transcript variant 2	0.01	0.01	0.01	0.01	0.01	1	0.01	1
LOC100507012:XR_171461.1	638	uncharacterized LOC100507012, transcript variant 2	0.01	0.01	0.01	0.01	0.01	1	0.01	1
LOC100996567:XM_003846540.1	638	anthrax toxin receptor-like	0.01	0.01	0.01	0.01	0.01	1	0.01	1
AIF1:NM_001623.3	639	allograft inflammatory factor 1	0.01	0.01	0.01	0.01	0.01	1	0.01	1
LOC101060103:XR_171328.1	639	uncharacterized LOC101060103	0.01	0.094436	0.01	0.235137	0.094436	9.4436	0.235137	23.5137
BTF3P11:NR_026983.1	640	basic transcription factor 3 pseudogene 11	0.01	0.0314295	0.0431861	0.201231	0.0314295	3.14295	0.201231	4.65962
FERD3L:NM_152898.2	640	Fer3-like |Drosophila|	0.01	0.01	0.01	0.01	0.01	1	0.01	1
LOC100507384:NR_047569.1	640	uncharacterized LOC100507384	0.01	0.01	0.01	0.01	0.01	1	0.01	1
LOC101060103:XR_171078.1	640	uncharacterized LOC101060103	0.01	0.0942885	0.0431861	0.335385	0.0942885	9.42885	0.335385	7.76603
LOC101060193:XM_003960826.1	640	G antigen family D member 3-like	0.01	0.01	0.01	0.01	0.01	1	0.01	1
LINC00461:NR_015436.1	641	long intergenic non-protein coding RNA 461	0.01	0.01	0.01	0.01	0.01	1	0.01	1
VPREB1:NM_007128.2	641	pre-B lymphocyte 1	0.01	0.01	0.01	0.01	0.01	1	0.01	1
AA06:NR_037584.2	642	uncharacterized LOC100506677	0.01	0.01	0.01	0.01	0.01	1	0.01	1
C10orf53:NM_001042427.1	642	chromosome 10 open reading frame 53	0.01	0.01	0.01	0.01	0.01	1	0.01	1
C9orf24:NM_001252195.1	642	chromosome 9 open reading frame 24	0.01	0.01	0.01	0.100302	0.01	1	0.100302	10.0302
LOC100996694:XR_171466.1	642	uncharacterized LOC100996694	0.01	0.01	0.01	0.01	0.01	1	0.01	1
LOC101060036:XR_171062.1	642	uncharacterized LOC101060036	0.01	0.01	0.01	0.01	0.01	1	0.01	1
LOC101060036:XR_172106.1	642	uncharacterized LOC101060036	0.01	0.01	0.01	0.01	0.01	1	0.01	1
LOC101060036:XR_172431.1	642	uncharacterized LOC101060036	0.01	0.01	0.01	0.01	0.01	1	0.01	1
SPRR1A:NM_005987.3	642	small proline-rich protein 1A	0.01	0.01	0.01	0.01	0.01	1	0.01	1
TMEM220-AS1:NR_073456.1	642	TMEM220 antisense RNA 1	0.01	0.01	0.01	0.033434	0.01	1	0.033434	3.3434
LOC100507210:XR_171409.1	643	uncharacterized LOC100507210	0.01	0.01	0.01	0.01	0.01	1	0.01	1
LOC729458:XM_001130308.3	643	methyl-CpG-binding domain protein 3-like 2-like	0.01	0.01	0.01	0.01	0.01	1	0.01	1
LOC729458:XM_003403847.1	643	methyl-CpG-binding domain protein 3-like 2-like	0.01	0.01	0.01	0.01	0.01	1	0.01	1
CD300LD:NM_001115152.1	644	CD300 molecule-like family member d	0.01	0.01	0.01	0.01	0.01	1	0.01	1
LOC100128002:XR_159537.1	645	uncharacterized LOC100128002	0.01	0.01	0.01	0.01	0.01	1	0.01	1
LOC100996589:XR_172035.1	645	uncharacterized LOC100996589	0.01	0.01	0.01	0.066557	0.01	1	0.066557	6.6557
LOC100996701:XM_003846260.1	645	uncharacterized LOC100996701	0.01	0.01	0.01	0.01	0.01	1	0.01	1
OR2M1P:NR_002141.1	645	olfactory receptor, family 2, subfamily M, member 1 pseudogene	0.01	0.01	0.01	0.01	0.01	1	0.01	1
DYDC1:NM_001269053.1	646	DPY30 domain containing 1	0.01	0.0311376	0.01	0.01	0.0311376	3.11376	0.01	1
LOC100506944:XR_112514.1	646	uncharacterized LOC100506944	0.01	0.01	0.01	0.033227	0.01	1	0.033227	3.3227
LOC100506944:XR_171396.1	646	uncharacterized LOC100506944	0.01	0.01	0.01	0.01	0.01	1	0.01	1
LINC00486:NR_027099.1	647	long intergenic non-protein coding RNA 486	0.01	0.01	0.01	0.01	0.01	1	0.01	1
DPRX:NM_001012728.1	648	divergent-paired related homeobox	0.01	0.01	0.01	0.01	0.01	1	0.01	1
INS:NM_001185098.1	648	insulin	0.01	0.01	0.01	0.01	0.01	1	0.01	1
JRKL-AS1:NR_047481.1	648	JRKL antisense RNA 1	0.01	0.01	0.01	0.01	0.01	1	0.01	1
KRTAP4-11:XM_003960730.1	648	keratin associated protein 4-11	0.01	0.01	0.01	0.01	0.01	1	0.01	1
CLC:NM_001828.5	649	Charcot-Leyden crystal protein	0.01	0.01	0.01	0.01	0.01	1	0.01	1
ASCL3:NM_020646.1	650	achaete-scute complex homolog 3 |Drosophila|	0.01	0.030946	0.01	0.165113	0.030946	3.0946	0.165113	16.5113
LOC100996542:XR_171362.1	650	uncharacterized LOC100996542	0.01	0.01	0.01	0.01	0.01	1	0.01	1
LOC199897:XM_001718592.1	650	uncharacterized LOC199897	0.01	0.01	0.01	0.01	0.01	1	0.01	1
SPRR2G:NM_001014291.3	650	small proline-rich protein 2G	0.01	0.01	0.01	0.01	0.01	1	0.01	1
GPC6-AS2:NR_046536.1	651	GPC6 antisense RNA 2	0.01	0.01	0.254739	0.164859	0.01	1	0.254739	0.647169
LAIR2:NM_021270.3	651	leukocyte-associated immunoglobulin-like receptor 2	0.01	0.01	0.01	0.0659436	0.01	1	0.0659436	6.59436
LOC100509620:XM_003403386.1	651	aquaporin-7-like, transcript variant 2	0.01	0.01	0.01	0.01	0.01	1	0.01	1
RNASE10:NM_001012975.1	651	ribonuclease, RNase A family, 10 |non-active|	0.01	0.01	0.01	0.01	0.01	1	0.01	1
SPAG11B:NM_058203.2	651	sperm associated antigen 11B	0.01	0.01	0.01	0.01	0.01	1	0.01	1
LOC100287834:NR_028349.1	652	uncharacterized LOC100287834	0.01	0.01	0.01	0.01	0.01	1	0.01	1
LY6G6E:NR_003673.3	652	lymphocyte antigen 6 complex, locus G6E |pseudogene|	0.01	0.01	0.01	0.01	0.01	1	0.01	1
ADARB2-AS1:NR_033387.1	653	ADARB2 antisense RNA 1	0.01	0.01	0.01	0.01	0.01	1	0.01	1
HBQ1:NM_005331.4	653	hemoglobin, theta 1	0.01	0.01	0.01	0.01	0.01	1	0.01	1
LOC100506014:XR_171270.1	653	uncharacterized LOC100506014, transcript variant 4	0.01	0.0924113	0.0423264	0.0657416	0.0924113	9.24113	0.0657416	1.55321
LOC100507160:XR_171455.1	653	uncharacterized LOC100507160	0.01	0.01	0.01	0.01	0.01	1	0.01	1
LST1:NM_007161.3	653	leukocyte specific transcript 1	0.01	0.0308038	0.01	0.01	0.0308038	3.08038	0.01	1
BSPH1:NM_001128326.2	654	binder of sperm protein homolog 1	0.01	0.01	0.01	0.01	0.01	1	0.01	1
C11orf40:NM_144663.1	654	chromosome 11 open reading frame 40	0.01	0.01	0.01	0.01	0.01	1	0.01	1
GIMD1:NM_001195138.1	654	GIMAP family P-loop NTPase domain containing 1	0.01	0.01	0.01	0.01	0.01	1	0.01	1
LCE6A:NM_001128600.1	654	late cornified envelope 6A	0.01	0.0307567	0.01	0.01	0.0307567	3.07567	0.01	1
LOC100287704:NR_028348.1	655	uncharacterized LOC100287704	0.01	0.01	0.0421972	0.0327704	0.01	1	0.0421972	0.776603
SAA3P:NR_026576.1	655	serum amyloid A3 pseudogene	0.01	0.01	0.01	0.01	0.01	1	0.01	1
RP1-177G6.2:NR_028345.1	656	uncharacterized LOC286411	0.01	0.01	0.01	0.065441	0.01	1	0.065441	6.5441
TAL2:NM_005421.2	656	T-cell acute lymphocytic leukemia 2	0.01	0.01	0.0842657	0.01	0.01	1	0.0842657	0.118672
CTSL3P:NR_027917.1	657	cathepsin L family member 3, pseudogene	0.01	0.0306162	0.01	0.0326707	0.0306162	3.06162	0.0326707	3.26707
DKFZp779M0652:NR_027134.1	657	uncharacterized DKFZp779M0652	0.01	0.01	0.168275	0.0653414	0.01	1	0.168275	0.388301
LOC255411:NR_029448.1	657	uncharacterized LOC255411	0.01	0.0306162	0.01	0.01	0.0306162	3.06162	0.01	1
SPRR2F:NM_001014450.1	657	small proline-rich protein 2F	0.01	0.01	0.01	0.0326707	0.01	1	0.0326707	3.26707
LOC100996673:XR_158949.1	658	uncharacterized LOC100996673	0.01	0.0917091	0.01	0.01	0.0917091	9.17091	0.01	1
LOC100996673:XR_172307.1	658	uncharacterized LOC100996673	0.01	0.122279	0.01	0.01	0.122279	12.2279	0.01	1
BOLA3-AS1:NR_045637.1	659	BOLA3 antisense RNA 1 |head to head|	0.01	0.0305233	0.167764	0.0977146	0.0305233	3.05233	0.167764	0.582452
C20orf78:NM_001242671.1	659	chromosome 20 open reading frame 78	0.01	0.01	0.01	0.01	0.01	1	0.01	1
IL37:NM_173204.1	659	interleukin 37	0.01	0.01	0.01	0.01	0.01	1	0.01	1
IL37:NM_173205.1	659	interleukin 37	0.01	0.01	0.01	0.01	0.01	1	0.01	1
LOC100507008:XR_171857.1	659	uncharacterized LOC100507008	0.01	0.01	0.01	0.01	0.01	1	0.01	1
LOC100507291:XR_159422.1	659	uncharacterized LOC100507291, transcript variant 2	0.01	0.0305233	0.01	0.0977146	0.0305233	3.05233	0.0977146	9.77146
TTTY13:NR_001537.1	659	testis-specific transcript, Y-linked 13 |non-protein coding|	0.01	0.01	0.01	0.01	0.01	1	0.01	1
DPPA5:NM_001025290.2	660	developmental pluripotency associated 5	0.01	0.01	0.01	0.0325222	0.01	1	0.0325222	3.25222
LOC101060085:XM_003959914.1	660	uncharacterized LOC101060085	0.01	0.01	0.01	0.130089	0.01	1	0.130089	13.0089
LOC101060085:XM_003960901.1	660	uncharacterized LOC101060085	0.01	0.01	0.125632	0.0325222	0.01	1	0.125632	0.258868
LOC101060859:XM_003960961.1	660	putative tripartite motif-containing protein 53-like	0.01	0.01	0.01	0.01	0.01	1	0.01	1
MS4A6E:NM_139249.2	660	membrane-spanning 4-domains, subfamily A, member 6E	0.01	0.01	0.01	0.01	0.01	1	0.01	1
PPY2:NR_002181.1	660	pancreatic polypeptide 2	0.01	0.01	0.01	0.01	0.01	1	0.01	1
CIB3:NM_054113.2	661	calcium and integrin binding family member 3	0.01	0.030431	0.01	0.01	0.030431	3.0431	0.01	1
CSHL1:NM_001318.2	661	chorionic somatomammotropin hormone-like 1	0.01	0.01	0.01	0.01	0.01	1	0.01	1
LOC100133985:NR_024444.1	661	uncharacterized LOC100133985	0.01	0.01	0.01	0.032473	0.01	1	0.032473	3.2473
LOC100506288:XR_171553.1	661	uncharacterized LOC100506288	0.01	0.0608619	0.01	0.01	0.0608619	6.08619	0.01	1
CARD18:NM_021571.3	662	caspase recruitment domain family, member 18	0.01	0.01	0.01	0.0324239	0.01	1	0.0324239	3.24239
CCL4L2:NM_207007.2	662	chemokine |C-C motif| ligand 4-like 2	0.01	0.01	0.01	0.01	0.01	1	0.01	1
CLPS:NM_001252597.1	662	colipase, pancreatic	0.01	0.06077	0.0835019	0.226967	0.06077	6.077	0.226967	2.71811
FLJ16126:XR_109873.1	662	uncharacterized LOC645010	0.01	0.01	0.01	0.01	0.01	1	0.01	1
FLJ16126:XR_171153.1	662	uncharacterized LOC645010	0.01	0.01	0.01	0.01	0.01	1	0.01	1
IGFL3:NM_207393.1	662	IGF-like family member 3	0.01	0.06077	0.01	0.0648478	0.06077	6.077	0.0648478	6.48478
LINC00254:NR_033914.1	662	long intergenic non-protein coding RNA 254	0.01	0.01	0.01	0.01	0.01	1	0.01	1
LINC00310:NR_027267.1	662	long intergenic non-protein coding RNA 310	0.01	0.06077	0.01	0.0648478	0.06077	6.077	0.0648478	6.48478
LOC101060278:XM_003960674.1	662	c-C motif chemokine 4-like	0.01	0.01	0.01	0.129696	0.01	1	0.129696	12.9696
MRVI1-AS1:NR_034093.2	662	MRVI1 antisense RNA 1	0.01	0.01	0.0835019	0.01	0.01	1	0.0835019	0.119758
MYLPF:NM_013292.3	662	myosin light chain, phosphorylatable, fast skeletal muscle	0.01	0.030385	0.01	0.0648478	0.030385	3.0385	0.0648478	6.48478
SPRR1A:NM_001199828.1	662	small proline-rich protein 1A	0.01	0.01	0.01	0.01	0.01	1	0.01	1
SPRR2B:NM_001017418.1	662	small proline-rich protein 2B	0.01	0.030385	0.01	0.129696	0.030385	3.0385	0.129696	12.9696
DUPD1:NM_001003892.1	663	dual specificity phosphatase and pro isomerase domain containing 1	0.01	0.01	0.01	0.01	0.01	1	0.01	1
LOC100652931:XR_132690.1	663	putative transcript Y 11 protein-like	0.01	0.01	0.01	0.01	0.01	1	0.01	1
LOC100996646:XM_003846367.1	663	uncharacterized LOC100996646	0.01	0.01	0.01	0.01	0.01	1	0.01	1
LOC100506102:XR_171524.1	664	uncharacterized LOC100506102	0.01	0.01	0.01	0.01	0.01	1	0.01	1
LOC100506675:XR_109076.1	664	uncharacterized LOC100506675, transcript variant 2	0.01	0.01	0.01	0.01	0.01	1	0.01	1
LOC100506675:XR_171888.1	664	uncharacterized LOC100506675, transcript variant 2	0.01	0.01	0.01	0.01	0.01	1	0.01	1
RIPPLY2:NM_001009994.1	664	ripply2 homolog |zebrafish|	0.01	0.01	0.01	0.25861	0.01	1	0.25861	25.861
SEBOX:NM_001080837.2	665	SEBOX homeobox	0.01	0.0907438	0.01	0.161388	0.0907438	9.07438	0.161388	16.1388
LOC402269:XM_003960396.1	666	equilibrative nucleoside transporter 4-like	0.01	0.01	0.01	0.01	0.01	1	0.01	1
CCL4:NM_002984.2	667	chemokine |C-C motif| ligand 4	0.01	0.01	0.01	0.0965426	0.01	1	0.0965426	9.65426
LOC100128420:NR_038462.1	668	uncharacterized LOC100128420	0.01	0.01	0.01	0.01	0.01	1	0.01	1
WFDC9:NM_147198.3	668	WAP four-disulfide core domain 9	0.01	0.01	0.01	0.0321327	0.01	1	0.0321327	3.21327
LOC154872:NM_001024603.1	669	uncharacterized protein LOC154872	0.01	0.01	0.01	0.01	0.01	1	0.01	1
VMO1:NM_001144941.1	669	vitelline membrane outer layer 1 homolog |chicken|	0.01	0.01	0.0413141	0.01	0.01	1	0.0413141	0.242048
LOC100506837:XR_109475.2	670	uncharacterized LOC100506837	0.01	0.01	0.01	0.01	0.01	1	0.01	1
LOC100506837:XR_133155.2	670	uncharacterized LOC100506837	0.01	0.01	0.01	0.01	0.01	1	0.01	1
LOC100506837:XR_172241.1	670	uncharacterized LOC100506837	0.01	0.01	0.01	0.01	0.01	1	0.01	1
TMEM210:XM_003846333.1	671	transmembrane protein 210	0.01	0.01	0.01	0.01	0.01	1	0.01	1
TMEM210:XM_003960464.1	671	transmembrane protein 210	0.01	0.01	0.01	0.01	0.01	1	0.01	1
BCAR4:NR_024050.1	672	breast cancer anti-estrogen resistance 4 |non-protein coding|	0.01	0.01	0.01	0.01	0.01	1	0.01	1
FAM197Y1:XM_003846785.1	672	family with sequence similarity 197, Y-linked, member 1	0.01	0.01	0.01	0.01	0.01	1	0.01	1
LEUTX:NM_001143832.1	672	leucine twenty homeobox	0.01	0.01	0.01	0.01	0.01	1	0.01	1
LOC100506414:XR_108963.1	672	uncharacterized LOC100506414	0.01	0.01	0.01	0.01	0.01	1	0.01	1
LOC100506414:XR_171789.1	672	uncharacterized LOC100506414	0.01	0.01	0.01	0.01	0.01	1	0.01	1
PAGE1:NM_003785.3	672	P antigen family, member 1 |prostate associated|	0.01	0.01	0.01	0.0638828	0.01	1	0.0638828	6.38828
TBC1D29:NM_015594.2	672	TBC1 domain family, member 29	0.01	0.0299328	0.01	0.191649	0.0299328	2.99328	0.191649	19.1649
TMSB15B:NM_194324.2	672	thymosin beta 15B	0.01	0.0299328	0.534686	0.606887	0.0299328	2.99328	0.606887	1.13504
LOC100288079:NR_038424.1	673	microtubule-associated protein 1 light chain 3 beta pseudogene	0.01	0.01	0.01	0.031894	0.01	1	0.031894	3.1894
LOC100996346:XM_003846360.1	673	uncharacterized LOC100996346	0.01	0.149442	0.01	0.01	0.149442	14.9442	0.01	1
LOC645188:XR_171139.1	673	uncharacterized LOC645188	0.01	0.01	0.01	0.01	0.01	1	0.01	1
LOC645188:XR_172415.1	673	uncharacterized LOC645188	0.01	0.01	0.01	0.01	0.01	1	0.01	1
MACROD2-AS1:NR_037841.2	673	MACROD2 antisense RNA 1	0.01	0.149442	0.01	0.01	0.149442	14.9442	0.01	1
LOC645321:XR_172256.1	674	uncharacterized LOC645321, transcript variant 2	0.01	0.01	0.01	0.0318466	0.01	1	0.0318466	3.18466
LOC100507494:XM_003119694.1	675	uncharacterized LOC100507494	0.01	0.01	0.01	0.01	0.01	1	0.01	1
SAA4:NM_006512.3	675	serum amyloid A4, constitutive	0.01	0.01	0.01	0.01	0.01	1	0.01	1
LOC100506412:XR_159238.1	676	uncharacterized LOC100506412, transcript variant 2	0.01	0.01	0.01	0.01	0.01	1	0.01	1
LST1:NM_205838.2	676	leukocyte specific transcript 1	0.01	0.01	0.01	0.01	0.01	1	0.01	1
LOC100128909:XR_108975.1	677	uncharacterized LOC100128909	0.01	0.01	0.01	0.063411	0.01	1	0.063411	6.3411
LOC100128909:XR_171795.1	677	uncharacterized LOC100128909	0.01	0.01	0.01	0.01	0.01	1	0.01	1
LOC100132529:XR_172170.1	677	uncharacterized LOC100132529	0.01	0.01	0.01	0.01	0.01	1	0.01	1
SCP2D1:NM_178483.2	677	SCP2 sterol-binding domain containing 1	0.01	0.01	0.01	0.01	0.01	1	0.01	1
SPAG11B:NM_058202.2	677	sperm associated antigen 11B	0.01	0.01	0.01	0.0317055	0.01	1	0.0317055	3.17055
LOC100133746:XR_172088.1	678	uncharacterized LOC100133746	0.01	0.01	0.01	0.01	0.01	1	0.01	1
LOC100506384:NR_040513.1	678	uncharacterized LOC100506384	0.01	0.01	0.01	0.01	0.01	1	0.01	1
LOC101060411:XM_003960845.1	678	uncharacterized LOC101060411	0.01	0.01	0.01	0.01	0.01	1	0.01	1
SPRR2C:NR_003062.1	678	small proline-rich protein 2C |pseudogene|	0.01	0.01	0.01	0.0316588	0.01	1	0.0316588	3.16588
LOC100506300:XR_109988.1	680	uncharacterized LOC100506300	0.01	0.01	0.01	0.01	0.01	1	0.01	1
LOC100506300:XR_171295.1	680	uncharacterized LOC100506300	0.01	0.01	0.01	0.01	0.01	1	0.01	1
LOC100133746:XR_158882.1	681	uncharacterized LOC100133746	0.01	0.01	0.0405861	0.01	0.01	1	0.0405861	0.24639
LOC100996791:XM_003846669.1	681	uncharacterized LOC100996791	0.01	0.01	0.01	0.0315193	0.01	1	0.0315193	3.15193
TMEM247:NM_001145051.2	681	transmembrane protein 247	0.01	0.01	0.01	0.01	0.01	1	0.01	1
ATP6V1G3:NM_133326.1	682	ATPase, H+ transporting, lysosomal 13kDa, V1 subunit G3	0.01	0.01	0.01	0.01	0.01	1	0.01	1
KRTAP27-1:NM_001077711.1	682	keratin associated protein 27-1	0.01	0.01	0.01	0.01	0.01	1	0.01	1
LOC100270679:NR_038394.1	682	uncharacterized LOC100270679	0.01	0.0589879	0.01	0.01	0.0589879	5.89879	0.01	1
LOC100286922:NR_037696.1	682	DnaJ |Hsp40| homolog, subfamily B, member 3 pseudogene	0.01	0.01	0.01	0.01	0.01	1	0.01	1
LOC286238:NM_001100111.1	682	uncharacterized LOC286238	0.01	0.01	0.01	0.01	0.01	1	0.01	1
SPRR2A:NM_005988.2	682	small proline-rich protein 2A	0.01	0.01	0.01	0.01	0.01	1	0.01	1
SPRR2D:NM_006945.4	682	small proline-rich protein 2D	0.01	0.01	0.01	0.01	0.01	1	0.01	1
TNNC2:NM_003279.2	682	troponin C type 2 |fast|	0.01	0.01	0.24316	0.377677	0.01	1	0.377677	1.55321
LOC100506631:XR_171556.1	683	uncharacterized LOC100506631	0.01	0.01	0.0404673	0.282843	0.01	1	0.282843	6.98943
LOC152586:XM_003960339.1	683	glycosyltransferase 54 domain-containing protein	0.01	0.01	0.01	0.01	0.01	1	0.01	1
LOC727944:XR_109991.1	683	uncharacterized LOC727944, transcript variant 2	0.01	0.01	0.01	0.01	0.01	1	0.01	1
LOC727944:XR_171265.1	683	uncharacterized LOC727944, transcript variant 2	0.01	0.01	0.01	0.01	0.01	1	0.01	1
PRM2:NM_002762.2	683	protamine 2	0.01	0.01	0.01	0.01	0.01	1	0.01	1
COX4I2:NM_032609.2	684	cytochrome c oxidase subunit IV isoform 2 |lung|	0.01	0.01	0.01	0.01	0.01	1	0.01	1
DAPK1-IT1:XR_172487.1	684	DAPK1 intronic transcript 1 |non-protein coding|	0.01	0.0294077	0.121224	0.188286	0.0294077	2.94077	0.188286	1.55321
LCE4A:XM_003960896.1	684	late cornified envelope 4A	0.01	0.01	0.01	0.01	0.01	1	0.01	1
SPRR2E:NM_001024209.2	684	small proline-rich protein 2E	0.01	0.01	0.01	0.031381	0.01	1	0.031381	3.1381
CLLU1OS:NM_001025232.1	686	chronic lymphocytic leukemia up-regulated 1 opposite strand	0.01	0.01	0.01	0.01	0.01	1	0.01	1
CLECL1:NM_172004.3	687	C-type lectin-like 1	0.01	0.01	0.01	0.01	0.01	1	0.01	1
CXorf28:NR_038428.1	687	chromosome X open reading frame 28	0.01	0.0292793	0.281621	0.01	0.0292793	2.92793	0.281621	0.0355087
LOC100996470:XM_003960534.1	687	uncharacterized LOC100996470	0.01	0.0292793	0.0402316	0.01	0.0292793	2.92793	0.0402316	0.248561
LOC101060688:XR_171566.1	687	uncharacterized LOC101060688	0.01	0.0292793	0.01	0.01	0.0292793	2.92793	0.01	1
LOC152586:XM_003959966.1	687	glycosyltransferase 54 domain-containing protein	0.01	0.01	0.01	0.01	0.01	1	0.01	1
LOC729966:NR_036575.1	687	uncharacterized LOC729966	0.01	0.01	0.01	0.031244	0.01	1	0.031244	3.1244
BANCR:NR_047671.2	688	BRAF-activated non-protein coding RNA	0.01	0.0292367	0.01	0.0311986	0.0292367	2.92367	0.0311986	3.11986
LOC100506775:XR_111974.1	688	uncharacterized LOC100506775, transcript variant 2	0.01	0.01	0.01	0.01	0.01	1	0.01	1
LOC100506775:XR_171238.1	688	uncharacterized LOC100506775, transcript variant 2	0.01	0.0292367	0.01	0.01	0.0292367	2.92367	0.01	1
LOC100505540:NR_038330.1	689	uncharacterized LOC100505540	0.01	0.01	0.01	0.01	0.01	1	0.01	1
LOC100506775:XR_171239.1	689	uncharacterized LOC100506775, transcript variant 2	0.01	0.01	0.01	0.01	0.01	1	0.01	1
OBP2A:NM_014582.2	689	odorant binding protein 2A	0.01	0.01	0.01	0.01	0.01	1	0.01	1
OBP2B:NM_014581.2	689	odorant binding protein 2B	0.01	0.01	0.01	0.01	0.01	1	0.01	1
OOEP:NM_001080507.2	689	oocyte expressed protein	0.01	0.01	0.01	0.0623066	0.01	1	0.0623066	6.23066
CLDN25:NM_001101389.1	690	claudin 25	0.01	0.01	0.01	0.01	0.01	1	0.01	1
LOC100506134:NR_038984.1	690	uncharacterized LOC100506134	0.01	0.029152	0.0400567	0.0311082	0.029152	2.9152	0.0400567	0.776603
SPG20OS:NR_045181.1	690	SPG20 opposite strand	0.01	0.01	0.0801134	0.01	0.01	1	0.0801134	0.124823
ZNF135:NM_001164527.1	690	zinc finger protein 135	0.01	0.01	0.280397	0.373298	0.01	1	0.373298	1.33132
BRWD1-AS1:NR_046655.1	691	BRWD1 antisense RNA 1	0.01	0.01	0.0399987	0.01	0.01	1	0.0399987	0.250008
CRYAB:NM_001885.1	691	crystallin, alpha B	0.01	0.01	8.47973	4.19352	0.01	1	8.47973	0.494535
KRBOX1:NM_001205272.1	692	KRAB box domain containing 1	0.01	0.01	0.519232	0.01	0.01	1	0.519232	0.0192592
LOC100128420:NR_038461.1	692	uncharacterized LOC100128420	0.01	0.01	0.01	0.01	0.01	1	0.01	1
LOC100505622:NR_038332.1	692	uncharacterized LOC100505622	0.01	0.01	0.01	0.496292	0.01	1	0.496292	49.6292
FLJ32756:XR_109737.3	693	uncharacterized LOC642757	0.01	0.01	0.01	0.309735	0.01	1	0.309735	30.9735
FLJ32756:XR_172390.1	693	uncharacterized LOC642757	0.01	0.01	0.0797666	0.278761	0.01	1	0.278761	3.49471
LOC100507058:XR_171858.1	693	uncharacterized LOC100507058	0.01	0.0580516	0.01	0.01	0.0580516	5.80516	0.01	1
LOC729911:NR_038997.1	693	uncharacterized LOC729911	0.01	0.01	0.01	0.01	0.01	1	0.01	1
SFTA1P:NR_027082.1	693	surfactant associated 1, pseudogene	0.01	0.01	0.319066	0.0309735	0.01	1	0.319066	0.0970754
UPK3A:NM_001167574.1	693	uroplakin 3A	0.01	0.01	0.01	0.01	0.01	1	0.01	1
CST2:NM_001322.2	694	cystatin SA	0.01	0.01	0.0398258	0.185573	0.01	1	0.185573	4.65962
LCN12:NM_178536.3	694	lipocalin 12	0.01	0.0579679	0.01	0.01	0.0579679	5.79679	0.01	1
LINC00160:NR_024351.2	694	long intergenic non-protein coding RNA 160	0.01	0.01	0.01	0.01	0.01	1	0.01	1
CARD16:NM_001017534.1	695	caspase recruitment domain family, member 16	0.01	0.0578845	6.4425	1.35891	0.0578845	5.78845	6.4425	0.210929
LCE1C:NM_178351.3	695	late cornified envelope 1C	0.01	0.01	0.01	0.0308844	0.01	1	0.0308844	3.08844
LOC101060385:XR_171268.1	696	uncharacterized LOC101060385	0.01	0.01	0.01	0.06168	0.01	1	0.06168	6.168
HES3:NM_001024598.3	697	hairy and enhancer of split 3 |Drosophila|	0.01	0.01	0.01	0.01	0.01	1	0.01	1
LOC100507274:XR_108494.2	697	uncharacterized LOC100507274, transcript variant 3	0.01	0.01	0.01	0.01	0.01	1	0.01	1
LOC100507274:XR_171411.1	697	uncharacterized LOC100507274, transcript variant 3	0.01	0.01	0.01	0.01	0.01	1	0.01	1
LOC100996679:XR_171984.1	697	uncharacterized LOC100996679	0.01	0.01	0.01	0.01	0.01	1	0.01	1
FAM159A:NM_001042693.1	698	family with sequence similarity 159, member A	0.01	0.01	0.01	0.01	0.01	1	0.01	1
LOC100130285:XR_109235.3	698	uncharacterized LOC100130285	0.01	0.01	0.01	0.01	0.01	1	0.01	1
CRCT1:NM_019060.2	699	cysteine-rich C-terminal 1	0.01	0.01	0.01	0.01	0.01	1	0.01	1
LOC100291699:XM_002344870.1	699	A disintegrin and metalloproteinase with thrombospondin motifs 7-like	0.01	0.0287766	0.01	0.01	0.0287766	2.87766	0.01	1
MIXL1:NM_031944.1	699	Mix paired-like homeobox	0.01	0.01	0.01	0.0307076	0.01	1	0.0307076	3.07076
DEFB129:NM_080831.3	700	defensin, beta 129	0.01	0.01	0.01	0.01	0.01	1	0.01	1
LOC100508751:XR_112271.1	700	uncharacterized LOC100508751	0.01	0.01	0.01	0.01	0.01	1	0.01	1
C1QTNF9B-AS1:NM_001135816.1	701	C1QTNF9B antisense RNA 1	0.01	0.01	0.197141	0.0918601	0.01	1	0.197141	0.465962
KCNQ5-IT1:XR_171586.1	701	KCNQ5 intronic transcript 1 |non-protein coding|	0.01	0.0286945	0.197141	0.03062	0.0286945	2.86945	0.197141	0.155321
LOC646513:XR_172373.1	701	VLGN1945	0.01	0.01	0.01	0.03062	0.01	1	0.03062	3.062
NPPC:NM_024409.2	701	natriuretic peptide C	0.01	0.0573891	0.0394282	0.24496	0.0573891	5.73891	0.24496	6.21282
PPP1R14A:NM_001243947.1	701	protein phosphatase 1, regulatory |inhibitor| subunit 14A	0.01	0.01	0.01	0.01	0.01	1	0.01	1
TMEM239:NM_001167670.1	701	transmembrane protein 239	0.01	0.01	0.01	0.01	0.01	1	0.01	1
BSX:NM_001098169.1	702	brain-specific homeobox	0.01	0.01	0.01	0.01	0.01	1	0.01	1
GH1:NM_022560.2	702	growth hormone 1	0.01	0.01	0.01	0.01	0.01	1	0.01	1
IL17B:NM_014443.2	702	interleukin 17B	0.01	0.085961	0.01	0.0611528	0.085961	8.5961	0.0611528	6.11528
LAIR2:NM_002288.4	702	leukocyte-associated immunoglobulin-like receptor 2	0.01	0.01	0.01	0.0611528	0.01	1	0.0611528	6.11528
LOC100288524:NM_001195127.1	702	forkhead box L1-like	0.01	0.01	0.01	0.01	0.01	1	0.01	1
LOC100505985:XR_108661.1	702	uncharacterized LOC100505985	0.01	0.01	0.01	0.01	0.01	1	0.01	1
LOC100505985:XR_171578.1	702	uncharacterized LOC100505985	0.01	0.01	0.01	0.0305764	0.01	1	0.0305764	3.05764
LOC100507395:XR_159544.1	702	uncharacterized LOC100507395	0.01	0.0286537	0.078744	0.152882	0.0286537	2.86537	0.152882	1.94151
LOC100652997:XR_171834.1	702	uncharacterized LOC100652997	0.01	0.01	0.039372	0.01	0.01	1	0.039372	0.253988
WDR86-AS1:NR_034013.1	702	WDR86 antisense RNA 1	0.01	0.01	0.039372	0.01	0.01	1	0.039372	0.253988
LOC100131381:XM_001716729.4	704	uncharacterized LOC100131381	0.01	0.01	0.01	0.01	0.01	1	0.01	1
LOC100505683:XR_133258.1	704	uncharacterized LOC100505683	0.01	0.0857168	0.01	0.0304895	0.0857168	8.57168	0.0304895	3.04895
IFNA13:NM_006900.3	705	interferon, alpha 13	0.01	0.01	0.01	0.943835	0.01	1	0.943835	94.3835
LOC100506047:XR_109976.1	706	uncharacterized LOC100506047	0.01	0.01	0.01	0.01	0.01	1	0.01	1
IL21:NM_001207006.2	707	interleukin 21	0.01	0.01	0.01	0.01	0.01	1	0.01	1
LOC100506047:XR_171288.1	707	uncharacterized LOC100506047	0.01	0.028451	0.01	0.01	0.028451	2.8451	0.01	1
LOC100507274:XR_171413.1	707	uncharacterized LOC100507274, transcript variant 3	0.01	0.01	0.01	0.01	0.01	1	0.01	1
TNNI2:NM_001145841.1	707	troponin I type 2 |skeletal, fast|	0.01	0.01	0.01	0.01	0.01	1	0.01	1
BHLHA9:NM_001164405.1	708	basic helix-loop-helix family, member a9	0.01	0.01	0.01	0.01	0.01	1	0.01	1
C5orf52:NM_001145132.1	708	chromosome 5 open reading frame 52	0.01	0.01	0.01	0.01	0.01	1	0.01	1
CASP12:NR_034068.1	708	caspase 12 |gene/pseudogene|	0.01	0.01	0.01	0.01	0.01	1	0.01	1
KRTAP7-1:NM_181606.2	708	keratin associated protein 7-1 |gene/pseudogene|	0.01	0.01	0.01	0.0303173	0.01	1	0.0303173	3.03173
LOC100131372:XR_171616.1	708	uncharacterized LOC100131372	0.01	0.01	0.01	0.01	0.01	1	0.01	1
LOC100996378:XM_003960513.1	708	uncharacterized LOC100996378	0.01	0.01	0.01	0.212221	0.01	1	0.212221	21.2221
NPPB:NM_002521.2	708	natriuretic peptide B	0.01	0.01	0.0390383	0.0606346	0.01	1	0.0606346	1.55321
TM4SF5:NM_003963.2	708	transmembrane 4 L six family member 5	0.01	0.01	0.01	0.01	0.01	1	0.01	1
CRYBA2:NM_057094.1	709	crystallin, beta A2	0.01	0.0283708	0.01	0.01	0.0283708	2.83708	0.01	1
DEFB125:NM_153325.2	709	defensin, beta 125	0.01	0.01	0.01	0.01	0.01	1	0.01	1
LINC00544:NR_033889.1	709	long intergenic non-protein coding RNA 544	0.01	0.01	0.01	0.01	0.01	1	0.01	1
LOC100505664:XR_109653.1	709	uncharacterized LOC100505664	0.01	0.01	0.01	0.01	0.01	1	0.01	1
LOC100505664:XR_172309.1	709	uncharacterized LOC100505664	0.01	0.01	0.01	0.01	0.01	1	0.01	1
LOC100507480:XR_172076.1	709	uncharacterized LOC100507480	0.01	0.340449	0.01	0.01	0.340449	34.0449	0.01	1
LOC100509490:XM_003119886.2	709	uncharacterized LOC100509490	0.01	0.01	0.01	0.01	0.01	1	0.01	1
LOC150185:NR_024381.1	710	uncharacterized LOC150185	0.01	0.01	0.01	0.01	0.01	1	0.01	1
UCN3:NM_053049.2	710	urocortin 3	0.01	0.01	0.01	0.01	0.01	1	0.01	1
LOC100996433:XM_003846692.1	711	uncharacterized LOC100996433	0.01	0.01	0.310989	0.332083	0.01	1	0.332083	1.06783
LOC101060129:XR_171068.1	711	uncharacterized LOC101060129	0.01	0.01	0.01	0.01	0.01	1	0.01	1
LOC101060129:XR_172156.1	711	uncharacterized LOC101060129	0.01	0.01	0.01	0.01	0.01	1	0.01	1
LOC101060821:XM_003960869.1	711	alpha-2-macroglobulin-P-like	0.01	0.01	0.01	0.01	0.01	1	0.01	1
LOC100505874:XR_172419.1	712	uncharacterized LOC100505874, transcript variant 3	0.01	0.0282512	0.116457	0.0602939	0.0282512	2.82512	0.116457	0.517735
XAGE2:NM_130777.1	712	X antigen family, member 2	0.01	0.01	0.01	0.01	0.01	1	0.01	1
LOC100287632:NR_037662.1	713	selenoprotein K pseudogene	0.01	0.01	0.01	0.01	0.01	1	0.01	1
LOC100288346:NR_034101.1	713	uncharacterized LOC100288346	0.01	0.01	0.01	0.01	0.01	1	0.01	1
KRTAP3-3:NM_033185.2	714	keratin associated protein 3-3	0.01	0.01	0.01	0.01	0.01	1	0.01	1
LCN6:NM_198946.2	714	lipocalin 6	0.01	0.01	0.01	0.01	0.01	1	0.01	1
LOC100505663:XR_133262.1	714	uncharacterized LOC100505663, transcript variant 2	0.01	0.01	0.01	0.01	0.01	1	0.01	1
LOC100505663:XR_172316.1	714	uncharacterized LOC100505663, transcript variant 2	0.01	0.01	0.01	0.01	0.01	1	0.01	1
PRB1:NM_199354.2	714	proline-rich protein BstNI subfamily 1	0.01	0.01	0.01	0.060125	0.01	1	0.060125	6.0125
PRB4:NM_001261399.1	714	proline-rich protein BstNI subfamily 4	0.01	0.01	0.01	0.01	0.01	1	0.01	1
TEX29:NM_152324.1	714	testis expressed 29	0.01	0.169033	0.0387103	0.0300625	0.169033	16.9033	0.0387103	0.776603
TP53TG1:NR_015381.1	714	TP53 target 1 |non-protein coding|	0.01	0.0281721	5.14847	3.45719	0.0281721	2.81721	5.14847	0.671499
CCDC162P:NR_028595.1	715	coiled-coil domain containing 162, pseudogene	0.01	0.0281327	0.01	0.01	0.0281327	2.81327	0.01	1
CRYGD:NM_006891.3	716	crystallin, gamma D	0.01	0.01	0.01	0.01	0.01	1	0.01	1
IL37:NM_173202.1	716	interleukin 37	0.01	0.01	0.01	0.01	0.01	1	0.01	1
LOC100506431:XR_108674.1	716	B2 RNA	0.01	0.01	0.0386021	0.0299785	0.01	1	0.0386021	0.776603
LOC100506431:XR_171555.1	716	B2 RNA	0.01	0.01	0.0772043	0.0599571	0.01	1	0.0772043	0.776603
RNASE3:NM_002935.2	716	ribonuclease, RNase A family, 3	0.01	0.0280934	0.01	0.0299785	0.0280934	2.80934	0.0299785	2.99785
LOC100287294:XM_003960384.1	717	equilibrative nucleoside transporter 4-like	0.01	0.01	0.01	0.01	0.01	1	0.01	1
LOC648761:XM_003846786.1	717	uncharacterized LOC648761	0.01	0.01	0.01	0.01	0.01	1	0.01	1
TFF2:NM_005423.4	717	trefoil factor 2	0.01	0.01	0.01	0.01	0.01	1	0.01	1
C9orf24:NM_147168.1	718	chromosome 9 open reading frame 24	0.01	0.01	0.01	0.0597901	0.01	1	0.0597901	5.97901
INSL5:NM_005478.4	718	insulin-like 5	0.01	0.01	0.01	0.0597901	0.01	1	0.0597901	5.97901
LOC100132154:XM_003403546.2	718	putative ankyrin repeat domain-containing protein 30B-like	0.01	0.01	0.01	0.01	0.01	1	0.01	1
SPAG11B:NM_058201.2	718	sperm associated antigen 11B	0.01	0.01	0.01	0.01	0.01	1	0.01	1
SYNE1-AS1:XR_171606.1	718	SYNE1 antisense RNA 1	0.01	0.01	0.346452	0.23916	0.01	1	0.346452	0.690314
C11orf88:NM_001100388.1	719	chromosome 11 open reading frame 88	0.01	0.01	0.230646	0.01	0.01	1	0.230646	0.0433564
IQCF4:NR_038214.1	719	IQ motif containing F5 pseudogene	0.01	0.01	0.01	0.01	0.01	1	0.01	1
LINC00207:NR_028411.1	719	long intergenic non-protein coding RNA 207	0.01	0.01	0.01	0.01	0.01	1	0.01	1
LINC00642:NR_033986.1	719	long intergenic non-protein coding RNA 642	0.01	0.01	0.01	0.01	0.01	1	0.01	1
DSCAM-IT1:NR_046774.1	720	DSCAM intronic transcript 1 |non-protein coding|	0.01	0.01	0.01	0.029812	0.01	1	0.029812	2.9812
GSTTP1:NR_003081.1	721	glutathione S-transferase theta pseudogene 1	0.01	0.01	0.01	0.01	0.01	1	0.01	1
FIGLA:NM_001004311.3	722	folliculogenesis specific basic helix-loop-helix	0.01	0.0278599	0.01	0.01	0.0278599	2.78599	0.01	1
FLJ40194:NR_034161.1	722	uncharacterized FLJ40194	0.01	0.01	0.01	0.01	0.01	1	0.01	1
KISS1:NM_002256.3	722	KiSS-1 metastasis-suppressor	0.01	0.0278599	0.57422	0.0297294	0.0278599	2.78599	0.57422	0.0517735
SPATA25:NM_080608.3	722	spermatogenesis associated 25	0.01	0.0557199	0.01	0.0594588	0.0557199	5.57199	0.0594588	5.94588
GML:NM_002066.2	723	glycosylphosphatidylinositol anchored molecule like	0.01	0.01	0.01	0.01	0.01	1	0.01	1
LOC100506412:XR_133042.1	725	uncharacterized LOC100506412, transcript variant 2	0.01	0.01	0.01	0.01	0.01	1	0.01	1
LOC100507560:XR_111238.1	725	uncharacterized LOC100507560	0.01	0.01	0.01	0.01	0.01	1	0.01	1
LOC100507560:XR_171940.1	725	uncharacterized LOC100507560	0.01	0.01	0.01	0.01	0.01	1	0.01	1
LOC100652869:XR_171060.1	725	uncharacterized LOC100652869	0.01	0.01	0.01	0.01	0.01	1	0.01	1
LOC100652869:XR_172012.1	725	uncharacterized LOC100652869	0.01	0.01	0.01	0.01	0.01	1	0.01	1
PYCARD:NM_145182.2	725	PYD and CARD domain containing	0.01	0.0554893	2.74485	0.828979	0.0554893	5.54893	2.74485	0.302012
LINC00308:NR_038400.1	727	long intergenic non-protein coding RNA 308	0.01	0.01	0.01	0.01	0.01	1	0.01	1
LOC100287175:XR_172113.1	727	uncharacterized LOC100287175	0.01	0.01	0.01	0.01	0.01	1	0.01	1
DSCR8:NR_026839.1	728	Down syndrome critical region gene 8	0.01	0.01	0.01	0.01	0.01	1	0.01	1
C11orf39:XR_132808.2	729	chromosome 11 open reading frame 39	0.01	0.01	0.01	0.01	0.01	1	0.01	1
C11orf39:XR_171930.1	729	chromosome 11 open reading frame 39	0.01	0.01	0.01	0.01	0.01	1	0.01	1
GZMH:NM_001270781.1	729	granzyme H |cathepsin G-like 2, protein h-CCPX|	0.01	0.01	0.01	0.01	0.01	1	0.01	1
LOC100129083:NM_001256795.1	729	uncharacterized LOC100129083	0.01	0.01	0.01	0.01	0.01	1	0.01	1
LOC101060142:XR_171352.1	729	uncharacterized LOC101060142, transcript variant 2	0.01	0.01	0.01	0.01	0.01	1	0.01	1
LOC642633:XR_133277.1	729	uncharacterized LOC642633	0.01	0.01	0.01	0.01	0.01	1	0.01	1
LOC642633:XR_172364.1	729	uncharacterized LOC642633	0.01	0.01	0.01	0.01	0.01	1	0.01	1
CSF3:NR_033662.1	1769	colony stimulating factor 3 |granulocyte|	0.01	0.0227415	0.0156242	12.2308	0.0227415	2.27415	12.2308	782.816
LINC00162:NR_024089.1	730	long intergenic non-protein coding RNA 162	0.01	0.01	0.01	0.01	0.01	1	0.01	1
CLDN17:NM_012131.2	731	claudin 17	0.01	0.01	0.01	0.01	0.01	1	0.01	1
KLRF2:NM_001190765.1	731	killer cell lectin-like receptor subfamily F, member 2	0.01	0.01	0.01	0.01	0.01	1	0.01	1
LOC100505478:NM_001199233.1	731	uncharacterized LOC100505478	0.01	0.0275169	0.01	0.117454	0.0275169	2.75169	0.117454	11.7454
LOC100507420:XR_171715.1	731	uncharacterized LOC100507420, transcript variant 2	0.01	0.0275169	0.22686	0.01	0.0275169	2.75169	0.22686	0.04408
C20orf141:NM_080739.2	732	chromosome 20 open reading frame 141	0.01	0.01	0.01	0.01	0.01	1	0.01	1
CRYGN:NM_144727.1	732	crystallin, gamma N	0.01	0.01	0.01	0.01	0.01	1	0.01	1
LALBA:NM_002289.2	732	lactalbumin, alpha-	0.01	0.01	0.01	0.0293233	0.01	1	0.0293233	2.93233
LOC100996831:XM_003846630.1	732	uncharacterized LOC100996831	0.01	0.01	0.01	0.0293233	0.01	1	0.0293233	2.93233
LOC389023:NR_036580.1	732	uncharacterized LOC389023	0.01	0.01	0.01	0.01	0.01	1	0.01	1
LOC503519:NR_038852.1	732	uncharacterized LOC503519	0.01	0.01	0.01	0.01	0.01	1	0.01	1
MS4A5:NM_023945.2	732	membrane-spanning 4-domains, subfamily A, member 5	0.01	0.01	0.01	0.01	0.01	1	0.01	1
SBSN:NM_001166035.1	732	suprabasin	0.01	0.01	0.0755168	0.01	0.01	1	0.0755168	0.132421
TMEM31:NM_182541.2	732	transmembrane protein 31	0.01	0.01	0.0755168	0.01	0.01	1	0.0755168	0.132421
XAGE1D:NR_033256.1	732	X antigen family, member 1D	0.01	0.01	0.01	0.01	0.01	1	0.01	1
LOC100132339:XM_003960661.1	733	uncharacterized LOC100132339	0.01	0.01	0.01	0.01	0.01	1	0.01	1
LOC100996321:XR_158988.1	733	uncharacterized LOC100996321	0.01	0.01	0.01	0.01	0.01	1	0.01	1
LOC100996321:XR_171392.1	733	uncharacterized LOC100996321	0.01	0.0274418	0.01	0.01	0.0274418	2.74418	0.01	1
LOC101060448:XM_003960546.1	733	putative neurofibromin 1-like protein 4/6-like	0.01	0.192093	0.301655	0.614949	0.192093	19.2093	0.614949	2.03858
IFNL2:NM_172138.1	734	interferon, lambda 2	0.01	0.01	0.01	0.01	0.01	1	0.01	1
LINC00359:NR_051966.1	734	long intergenic non-protein coding RNA 359	0.01	0.0822134	0.01	0.01	0.0822134	8.22134	0.01	1
LOC101060344:XM_003960252.1	734	uncharacterized LOC101060344	0.01	0.01	0.112966	0.526381	0.01	1	0.526381	4.65962
LOC101060544:XM_003960668.1	734	uncharacterized LOC101060544	0.01	0.01	0.01	0.01	0.01	1	0.01	1
LOC100506412:XR_133041.1	735	uncharacterized LOC100506412, transcript variant 2	0.01	0.01	0.01	0.01	0.01	1	0.01	1
RNASE2:NM_002934.2	735	ribonuclease, RNase A family, 2 |liver, eosinophil-derived neurotoxin|	0.01	0.01	0.01	0.0292036	0.01	1	0.0292036	2.92036
CST4:NM_001899.2	736	cystatin S	0.01	0.01	0.01	0.0291639	0.01	1	0.0291639	2.91639
CSTL1:NM_138283.1	736	cystatin-like 1	0.01	0.01	0.01	0.01	0.01	1	0.01	1
CACNA1C-AS4:NR_046578.1	737	CACNA1C antisense RNA 4	0.01	0.01	0.0750044	0.407741	0.01	1	0.407741	5.43622
IFNA7:NM_021057.2	737	interferon, alpha 7	0.01	0.01	0.01	0.116497	0.01	1	0.116497	11.6497
LOC100507242:XR_110250.1	737	uncharacterized LOC100507242	0.01	0.01	4.27525	1.42709	0.01	1	4.27525	0.333803
LOC100507242:XR_172063.1	737	uncharacterized LOC100507242	0.01	0.01	4.27525	1.25235	0.01	1	4.27525	0.292929
LOC100507406:XR_171602.1	737	uncharacterized LOC100507406, transcript variant 2	0.01	0.01	0.01	0.0291243	0.01	1	0.0291243	2.91243
SPINK6:NM_205841.3	737	serine peptidase inhibitor, Kazal type 6	0.01	0.01	0.01	0.01	0.01	1	0.01	1
APOC2:NM_000483.4	738	apolipoprotein C-II	0.01	0.01	0.01	0.01	0.01	1	0.01	1
C20orf181:XR_109593.1	738	chromosome 20 open reading frame 181	0.01	0.01	0.01	0.01	0.01	1	0.01	1
KRTAP10-3:NM_198696.2	738	keratin associated protein 10-3	0.01	0.01	0.01	0.01	0.01	1	0.01	1
LINC00272:NR_034131.1	738	long intergenic non-protein coding RNA 272	0.01	0.01	0.01	0.01	0.01	1	0.01	1
SLN:NM_003063.2	738	sarcolipin	0.01	0.01	0.01	0.0872546	0.01	1	0.0872546	8.72546
TMEM220-AS1:NR_073455.1	738	TMEM220 antisense RNA 1	0.01	0.0272559	0.0749028	0.01	0.0272559	2.72559	0.0749028	0.133506
TNNI2:NM_003282.3	738	troponin I type 2 |skeletal, fast|	0.01	0.01	0.01	0.01	0.01	1	0.01	1
DZANK1-AS1:NR_034167.1	739	DZANK1 antisense RNA 1 |tail to tail|	0.01	0.01	0.01	0.01	0.01	1	0.01	1
LOC100996338:XR_158898.1	739	uncharacterized LOC100996338	0.01	0.01	0.01	0.01	0.01	1	0.01	1
LOC100996338:XR_172162.1	739	uncharacterized LOC100996338	0.01	0.01	0.01	0.0290455	0.01	1	0.0290455	2.90455
LST1:NM_205837.2	739	leukocyte specific transcript 1	0.01	0.027219	0.01	0.01	0.027219	2.7219	0.01	1
HTT-AS1:NR_045414.1	740	HTT antisense RNA 1 |head to head|	0.01	0.01	0.01	0.0580125	0.01	1	0.0580125	5.80125
PF4V1:NM_002620.2	741	platelet factor 4 variant 1	0.01	0.01	0.447597	0.115868	0.01	1	0.447597	0.258868
TMCO2:NM_001008740.3	741	transmembrane and coiled-coil domains 2	0.01	0.01	0.01	0.01	0.01	1	0.01	1
KRTAP12-2:NM_181684.2	742	keratin associated protein 12-2	0.01	0.01	0.01	0.01	0.01	1	0.01	1
KRTAP4-1:NM_033060.2	742	keratin associated protein 4-1	0.01	0.054218	0.01	0.01	0.054218	5.4218	0.01	1
LOC100505550:XR_108641.1	742	uncharacterized LOC100505550	0.01	0.01	0.01	0.01	0.01	1	0.01	1
LOC100505550:XR_171570.1	742	uncharacterized LOC100505550	0.01	0.01	0.01	0.01	0.01	1	0.01	1
LOC100507073:XR_171299.1	742	uncharacterized LOC100507073	0.01	0.01	0.01	0.14464	0.01	1	0.14464	14.464
PAGE5:NM_130467.3	742	P antigen family, member 5 |prostate associated|	0.01	0.01	0.01	0.01	0.01	1	0.01	1
SPACA5:NM_205856.2	742	sperm acrosome associated 5	0.01	0.01	0.111749	0.14464	0.01	1	0.14464	1.29434
UBE2DNL:NR_024062.1	742	ubiquitin-conjugating enzyme E2D N-terminal like |pseudogene|	0.01	0.01	0.01	0.01	0.01	1	0.01	1
IZUMO3:NM_001271706.1	743	IZUMO family member 3	0.01	0.01	0.01	0.01	0.01	1	0.01	1
LOC100505862:XR_171577.1	743	uncharacterized LOC100505862	0.01	0.01	0.01	0.01	0.01	1	0.01	1
LOC100509457:XM_003120272.2	743	HLA class II histocompatibility antigen, DQ alpha 1 chain-like, transcript variant 4	0.01	0.01	0.01	0.01	0.01	1	0.01	1
FGF6:NM_020996.1	744	fibroblast growth factor 6	0.01	0.01	0.01	0.01	0.01	1	0.01	1
LOC100507109:XR_109037.1	744	uncharacterized LOC100507109	0.01	0.01	0.01	0.01	0.01	1	0.01	1
LOC100996492:XM_003846273.1	744	uncharacterized LOC100996492	0.01	0.01	0.01	0.01	0.01	1	0.01	1
LOC100996492:XM_003960594.1	744	uncharacterized LOC100996492	0.01	0.0270361	0.01	0.01	0.0270361	2.70361	0.01	1
AMELX:NM_182681.1	745	amelogenin, X-linked	0.01	0.01	0.01	0.17287	0.01	1	0.17287	17.287
CIB4:NM_001029881.1	745	calcium and integrin binding family member 4	0.01	0.0269998	0.01	0.01	0.0269998	2.69998	0.01	1
LOC100507661:XR_171423.1	745	uncharacterized LOC100507661	0.01	0.01	0.01	0.01	0.01	1	0.01	1
HLA-DQA1:XM_003846470.1	746	major histocompatibility complex, class II, DQ alpha 1	0.01	0.01	0.01	0.01	0.01	1	0.01	1
LOC100506091:XR_108663.2	746	uncharacterized LOC100506091	0.01	0.01	0.01	0.01	0.01	1	0.01	1
LOC100506091:XR_171552.1	746	uncharacterized LOC100506091	0.01	0.01	0.01	0.01	0.01	1	0.01	1
TNNI2:NM_001145829.1	746	troponin I type 2 |skeletal, fast|	0.01	0.01	0.01	0.01	0.01	1	0.01	1
GRXCR2:NM_001080516.1	747	glutaredoxin, cysteine rich 2	0.01	0.01	0.01	0.01	0.01	1	0.01	1
LINC00403:XR_133036.1	747	long intergenic non-protein coding RNA 403	0.01	0.01	0.01	0.01	0.01	1	0.01	1
LINC00403:XR_172024.1	747	long intergenic non-protein coding RNA 403	0.01	0.01	0.01	0.01	0.01	1	0.01	1
LOC101060797:XM_003960936.1	747	mucin-3A-like	0.01	0.01	0.01	0.01	0.01	1	0.01	1
TCTE3:NM_174910.1	747	t-complex-associated-testis-expressed 3	0.01	0.01	0.01	0.143672	0.01	1	0.143672	14.3672
LOC101060526:XR_172015.1	748	uncharacterized LOC101060526, transcript variant 2	0.01	0.0537831	0.332556	0.114784	0.0537831	5.37831	0.332556	0.345157
MBD3L1:NM_145208.2	748	methyl-CpG binding domain protein 3-like 1	0.01	0.01	0.01	0.01	0.01	1	0.01	1
RNASE12:NM_001024822.2	748	ribonuclease, RNase A family, 12 |non-active|	0.01	0.01	0.01	0.01	0.01	1	0.01	1
LOC100507109:XR_171889.1	749	uncharacterized LOC100507109	0.01	0.01	0.01	0.01	0.01	1	0.01	1
LOC100996413:XM_003846270.1	749	uncharacterized LOC100996413	0.01	0.01	0.01	0.01	0.01	1	0.01	1
LOC100996890:XM_003846754.1	749	uncharacterized LOC100996890	0.01	0.01	0.01	0.01	0.01	1	0.01	1
LOC101060580:XM_003960590.1	749	uncharacterized LOC101060580	0.01	0.01	0.01	0.0286577	0.01	1	0.0286577	2.86577
LOC101060588:XM_003960591.1	749	uncharacterized LOC101060588	0.01	0.01	0.01	0.0286577	0.01	1	0.0286577	2.86577
MASP2:NM_139208.2	749	mannan-binding lectin serine peptidase 2	0.01	0.01	0.01	0.0573154	0.01	1	0.0573154	5.73154
DGAT2L7P:XM_003960410.1	750	diacylglycerol O-acyltransferase 2-like 7, pseudogene	0.01	0.01	0.01	0.01	0.01	1	0.01	1
GNLY:NM_006433.3	751	granulysin	0.01	0.0267841	0.01	0.01	0.0267841	2.67841	0.01	1
LOC100132159:XR_158859.1	751	uncharacterized LOC100132159	0.01	0.01	0.01	0.01	0.01	1	0.01	1
LOC100132159:XR_171832.1	751	uncharacterized LOC100132159	0.01	0.01	0.01	0.01	0.01	1	0.01	1
LOC100506937:XR_171685.1	751	uncharacterized LOC100506937	0.01	0.01	0.01	0.01	0.01	1	0.01	1
SLED1:NR_003542.1	751	proteoglycan 3 pseudogene	0.01	0.0267841	0.0368031	0.514465	0.0267841	2.67841	0.514465	13.9789
AGR3:NM_176813.3	752	anterior gradient 3 homolog |Xenopus laevis|	0.01	0.0267485	0.01	0.01	0.0267485	2.67485	0.01	1
CD3D:NM_000732.4	752	CD3d molecule, delta |CD3-TCR complex|	0.01	0.01	0.01	0.01	0.01	1	0.01	1
CGA:NM_000735.3	752	glycoprotein hormones, alpha polypeptide	0.01	0.01	0.183771	0.199804	0.01	1	0.199804	1.08724
CMTM1:NM_181270.2	752	CKLF-like MARVEL transmembrane domain containing 1	0.01	0.106994	0.0367542	0.114174	0.106994	10.6994	0.114174	3.10641
CTAG1B:NM_001327.2	752	cancer/testis antigen 1B	0.01	0.01	0.01	0.01	0.01	1	0.01	1
GPHA2:NM_130769.3	752	glycoprotein hormone alpha 2	0.01	0.01	0.01	0.01	0.01	1	0.01	1
KRTAP13-1:NM_181599.2	752	keratin associated protein 13-1	0.01	0.01	0.01	0.01	0.01	1	0.01	1
LOC100169752:NR_023362.1	752	uncharacterized LOC100169752	0.01	0.01	0.01	0.01	0.01	1	0.01	1
LOC100506226:XR_171946.1	752	uncharacterized LOC100506226, transcript variant 2	0.01	0.01	0.01	0.01	0.01	1	0.01	1
PDE6H:NM_006205.2	752	phosphodiesterase 6H, cGMP-specific, cone, gamma	0.01	0.01	0.01	0.01	0.01	1	0.01	1
SLAMF9:NM_001146173.1	752	SLAM family member 9	0.01	0.01	0.01	0.01	0.01	1	0.01	1
VMO1:NM_001144940.1	752	vitelline membrane outer layer 1 homolog |chicken|	0.01	0.01	0.01	0.01	0.01	1	0.01	1
FOLR4:NM_001199206.1	753	folate receptor 4, delta |putative|	0.01	0.01	0.01	0.01	0.01	1	0.01	1
KRTAP9-1:NM_001190460.1	753	keratin associated protein 9-1	0.01	0.026713	0.01	0.01	0.026713	2.6713	0.01	1
CST5:NM_001900.4	754	cystatin D	0.01	0.01	0.01	0.01	0.01	1	0.01	1
LOC100506908:XR_112897.1	754	uncharacterized LOC100506908	0.01	0.01	0.01	0.113871	0.01	1	0.113871	11.3871
LINC00207:NR_028410.1	755	long intergenic non-protein coding RNA 207	0.01	0.01	0.01	0.01	0.01	1	0.01	1
SPAG11B:NM_058200.2	755	sperm associated antigen 11B	0.01	0.01	0.01	0.01	0.01	1	0.01	1
LOC100506380:XR_108712.1	756	uncharacterized LOC100506380	0.01	0.01	0.0365597	0.01	0.01	1	0.0365597	0.273525
LOC100506380:XR_171701.1	756	uncharacterized LOC100506380	0.01	0.01	0.01	0.01	0.01	1	0.01	1
LOC100507024:XR_171591.1	756	uncharacterized LOC100507024	0.01	0.026607	0.01	0.01	0.026607	2.6607	0.01	1
SPAG11A:NM_001081552.2	756	sperm associated antigen 11A	0.01	0.01	0.01	0.01	0.01	1	0.01	1
HRASLS2:NM_017878.1	757	HRAS-like suppressor 2	0.01	0.01	0.01	0.01	0.01	1	0.01	1
LOC100507406:XR_171603.1	757	uncharacterized LOC100507406, transcript variant 2	0.01	0.01	0.01	0.01	0.01	1	0.01	1
LOC100127946:XM_001717040.2	759	uncharacterized LOC100127946	0.01	0.0265018	0.145661	0.01	0.0265018	2.65018	0.145661	0.0686527
LOC729454:XM_001717679.1	759	destrin-like	0.01	0.01	0.0364152	0.0282802	0.01	1	0.0364152	0.776603
LOC100506014:XR_109907.1	761	uncharacterized LOC100506014, transcript variant 4	0.01	0.105729	0.217917	0.112823	0.105729	10.5729	0.217917	0.517735
LOC100507513:XR_172030.1	761	uncharacterized LOC100507513	0.01	0.0264322	0.01	0.01	0.0264322	2.64322	0.01	1
PTCRA:NM_001243170.1	762	pre T-cell antigen receptor alpha	0.01	0.01	0.01	0.01	0.01	1	0.01	1
LOC728040:NR_046377.1	763	hCG1813624	0.01	0.01	0.01	0.01	0.01	1	0.01	1
SNRPD2P2:NR_033826.1	763	small nuclear ribonucleoprotein D2 pseudogene 2	0.01	0.01	0.01	0.01	0.01	1	0.01	1
C20orf85:NM_178456.2	764	chromosome 20 open reading frame 85	0.01	0.01	0.01	0.01	0.01	1	0.01	1
CST1:NM_001898.2	764	cystatin SN	0.01	0.01	0.289415	0.196666	0.01	1	0.289415	0.679528
LOC100507513:XR_110261.1	764	uncharacterized LOC100507513	0.01	0.01	0.01	0.0280951	0.01	1	0.0280951	2.80951
PPP1R14D:NM_017726.7	764	protein phosphatase 1, regulatory |inhibitor| subunit 14D	0.01	0.01	0.01	0.01	0.01	1	0.01	1
LOC101060085:XM_003960116.1	765	uncharacterized LOC101060085	0.01	0.0262939	0.0361296	0.0280583	0.0262939	2.62939	0.0361296	0.776603
LOC100506328:XR_109927.1	766	uncharacterized LOC100506328	0.01	0.01	0.01	0.0280217	0.01	1	0.0280217	2.80217
LOC100506328:XR_112361.1	766	uncharacterized LOC100506328	0.01	0.01	0.01	0.01	0.01	1	0.01	1
LOC100506328:XR_171313.1	766	uncharacterized LOC100506328	0.01	0.01	0.01	0.01	0.01	1	0.01	1
LOC100506869:XR_171958.1	766	uncharacterized LOC100506869, transcript variant 3	0.01	0.01	0.0721648	0.0280217	0.01	1	0.0721648	0.388301
LOC101060007:XR_171530.1	766	uncharacterized LOC101060007	0.01	0.01	0.01	0.16813	0.01	1	0.16813	16.813
NBLA00301:NR_003679.1	766	Nbla00301	0.01	0.01	0.505154	0.700543	0.01	1	0.700543	1.38679
SPRR4:NM_173080.1	766	small proline-rich protein 4	0.01	0.01	0.01	0.01	0.01	1	0.01	1
LOC100505921:XR_171625.1	767	uncharacterized LOC100505921	0.01	0.104902	0.0720708	0.0559704	0.104902	10.4902	0.0720708	0.776603
LOC100507163:XR_171836.1	767	uncharacterized LOC100507163	0.01	0.01	0.01	0.01	0.01	1	0.01	1
CA15P3:XM_003846306.1	768	carbonic anhydrase XV, pseudogene 3	0.01	0.01	0.01	0.01	0.01	1	0.01	1
CSHL1:NM_022581.1	768	chorionic somatomammotropin hormone-like 1	0.01	0.01	0.01	0.01	0.01	1	0.01	1
FLJ45248:XR_171743.1	768	FLJ45248 protein	0.01	0.0261912	0.01	0.01	0.0261912	2.61912	0.01	1
KRTAP9-7:XM_003960737.1	768	keratin associated protein 9-7	0.01	0.01	0.01	0.01	0.01	1	0.01	1
MIR7-3HG:NR_027148.1	768	MIR7-3 host gene |non-protein coding|	0.01	0.01	0.01	0.01	0.01	1	0.01	1
CDRT7:NR_033371.1	769	CMT1A duplicated region transcript 7 |non-protein coding|	0.01	0.01	0.01	0.01	0.01	1	0.01	1
LOC100507163:XR_111039.1	769	uncharacterized LOC100507163	0.01	0.01	0.01	0.01	0.01	1	0.01	1
LOC388282:XR_111582.1	769	uncharacterized LOC388282	0.01	0.01	0.01	0.01	0.01	1	0.01	1
LOC388282:XR_159181.1	769	uncharacterized LOC388282	0.01	0.01	0.01	0.01	0.01	1	0.01	1
LST1:NM_205839.2	769	leukocyte specific transcript 1	0.01	0.0523144	0.01	0.01	0.0523144	5.23144	0.01	1
ADIG:NM_001018082.1	770	adipogenin	0.01	0.01	0.01	0.01	0.01	1	0.01	1
LOC100131943:XR_172192.1	770	uncharacterized LOC100131943	0.01	0.01	0.01	0.01	0.01	1	0.01	1
LOC100507163:XR_109006.1	770	uncharacterized LOC100507163	0.01	0.01	0.01	0.01	0.01	1	0.01	1
MYCNOS:NR_026766.1	770	MYCN opposite strand/antisense RNA	0.01	0.01	0.01	0.01	0.01	1	0.01	1
OR10V2P:NR_045005.1	770	olfactory receptor, family 10, subfamily V, member 2 pseudogene	0.01	0.0783696	0.01	0.01	0.0783696	7.83696	0.01	1
IGFL1:NM_198541.1	771	IGF-like family member 1	0.01	0.01	0.01	0.01	0.01	1	0.01	1
LILRA3:XM_003960954.1	771	leukocyte immunoglobulin-like receptor, subfamily A |without TM domain|, member 3	0.01	0.01	0.01	0.01	0.01	1	0.01	1
LOC100506319:XR_171378.1	771	uncharacterized LOC100506319, transcript variant 2	0.01	0.01	0.01	0.01	0.01	1	0.01	1
LOC100505651:XR_109652.1	772	uncharacterized LOC100505651	0.01	0.01	0.01	0.01	0.01	1	0.01	1
LOC100505651:XR_112127.1	772	uncharacterized LOC100505651	0.01	0.01	0.01	0.01	0.01	1	0.01	1
LOC100505651:XR_172308.1	772	uncharacterized LOC100505651	0.01	0.01	0.01	0.01	0.01	1	0.01	1
LOC100506929:XR_171258.1	772	uncharacterized LOC100506929, transcript variant 2	0.01	0.01	0.01	0.01	0.01	1	0.01	1
LOC340357:NR_015383.1	772	uncharacterized LOC340357	0.01	0.01	0.01	0.01	0.01	1	0.01	1
CTAG2:NM_172377.3	773	cancer/testis antigen 2	0.01	0.01	0.01	0.01	0.01	1	0.01	1
GTSF1L:NM_001008901.1	773	gametocyte specific factor 1-like	0.01	0.01	0.01	0.01	0.01	1	0.01	1
MBD3L3:NM_001164425.1	773	methyl-CpG binding domain protein 3-like 3	0.01	0.01	0.01	0.01	0.01	1	0.01	1
MBD3L4:NM_001164419.1	773	methyl-CpG binding domain protein 3-like 4	0.01	0.01	0.01	0.01	0.01	1	0.01	1
MBD3L5:NM_001136507.1	773	methyl-CpG binding domain protein 3-like 5	0.01	0.01	0.01	0.01	0.01	1	0.01	1
CCL18:NM_002988.2	774	chemokine |C-C motif| ligand 18 |pulmonary and activation-regulated|	0.01	0.01	0.01	0.01	0.01	1	0.01	1
HBD:NM_000519.3	774	hemoglobin, delta	0.01	0.0259882	0.464223	0.01	0.0259882	2.59882	0.464223	0.0215414
KRTAP4-2:NM_033062.3	774	keratin associated protein 4-2	0.01	0.01	0.01	0.01	0.01	1	0.01	1
LOC101060161:XM_003960403.1	774	putative uncharacterized protein FLJ44672-like	0.01	0.0779646	0.0357095	0.01	0.0779646	7.79646	0.0357095	0.280038
MBD3L2:NM_144614.3	774	methyl-CpG binding domain protein 3-like 2	0.01	0.01	0.01	0.01	0.01	1	0.01	1
PRB1:NM_199353.2	774	proline-rich protein BstNI subfamily 1	0.01	0.01	0.01	0.0277321	0.01	1	0.0277321	2.77321
AGRP:NM_001138.1	775	agouti related protein homolog |mouse|	0.01	0.01	0.01	0.01	0.01	1	0.01	1
FAM66A:NR_026789.1	775	family with sequence similarity 66, member A	0.01	0.01	0.01	0.01	0.01	1	0.01	1
LAMA4:NM_001105208.2	775	laminin, alpha 4	0.01	0.01	3.49501	0.969371	0.01	1	3.49501	0.277358
LOC101060142:XR_171353.1	775	uncharacterized LOC101060142, transcript variant 2	0.01	0.01	0.01	0.01	0.01	1	0.01	1
LCN1:NM_001252619.1	776	lipocalin 1	0.01	0.01	0.01	0.01	0.01	1	0.01	1
LOC100996371:XR_158772.1	776	uncharacterized LOC100996371	0.01	0.01	0.01	0.0829818	0.01	1	0.0829818	8.29818
LOC100996371:XR_159426.1	776	uncharacterized LOC100996371	0.01	0.0259212	0.01	0.248946	0.0259212	2.59212	0.248946	24.8946
LOC100996371:XR_171408.1	776	uncharacterized LOC100996371	0.01	0.01	0.01	0.138303	0.01	1	0.138303	13.8303
LOC100996445:XM_003846412.1	776	uncharacterized LOC100996445	0.01	0.01	0.01	0.01	0.01	1	0.01	1
LOC100996445:XM_003960419.1	776	uncharacterized LOC100996445	0.01	0.0777637	0.01	0.01	0.0777637	7.77637	0.01	1
SMCP:NM_030663.2	776	sperm mitochondria-associated cysteine-rich protein	0.01	0.01	0.01	0.01	0.01	1	0.01	1
GH1:NM_022559.2	777	growth hormone 1	0.01	0.01	0.01	0.01	0.01	1	0.01	1
LOC101060397:XM_003960345.1	777	uncharacterized LOC101060397	0.01	0.01	0.01	0.01	0.01	1	0.01	1
LYZL2:NM_183058.2	777	lysozyme-like 2	0.01	0.01	0.01	0.05525	0.01	1	0.05525	5.525
SPG20OS:NR_045180.1	777	SPG20 opposite strand	0.01	0.01	0.0355716	0.221	0.01	1	0.221	6.21282
IFNA14:NM_002172.2	778	interferon, alpha 14	0.01	0.01	0.01	0.01	0.01	1	0.01	1
CSN1S2AP:NR_003720.1	779	casein alpha s2-like A, pseudogene	0.01	0.01	0.01	0.01	0.01	1	0.01	1
IL37:NM_014439.3	779	interleukin 37	0.01	0.01	0.01	0.01	0.01	1	0.01	1
CCL3L3:NM_001001437.3	780	chemokine |C-C motif| ligand 3-like 3	0.01	0.0515766	0.0354348	0.522856	0.0515766	5.15766	0.522856	14.7555
LOC100996416:XR_172005.1	780	uncharacterized LOC100996416	0.01	0.01	0.01	0.01	0.01	1	0.01	1
LOC728802:XM_001713923.2	780	myomegalin-like	0.01	0.01	0.0354348	0.0275188	0.01	1	0.0354348	0.776603
LOC101060271:XM_003960673.1	781	c-C motif chemokine 18-like	0.01	0.01	0.01	0.01	0.01	1	0.01	1
C2orf40:NM_032411.2	782	chromosome 2 open reading frame 40	0.01	0.01	0.01	0.01	0.01	1	0.01	1
CALCA:NM_001741.2	782	calcitonin-related polypeptide alpha	0.01	0.01	0.01	0.0548968	0.01	1	0.0548968	5.48968
CRABP1:NM_004378.2	782	cellular retinoic acid binding protein 1	0.01	0.01	0.01	0.01	0.01	1	0.01	1
GZMH:NM_001270780.1	782	granzyme H |cathepsin G-like 2, protein h-CCPX|	0.01	0.01	0.01	0.01	0.01	1	0.01	1
KRTAP17-1:NM_031964.1	782	keratin associated protein 17-1	0.01	0.01	0.01	0.01	0.01	1	0.01	1
LGALS14:NM_020129.2	782	lectin, galactoside-binding, soluble, 14	0.01	0.01	0.01	0.01	0.01	1	0.01	1
LOC100505836:XM_003960320.1	782	uncharacterized LOC100505836, transcript variant 2	0.01	0.01	0.01	0.01	0.01	1	0.01	1
LOC440895:NR_027142.1	782	two pore channel 3 pseudogene	0.01	0.01	0.318097	0.384277	0.01	1	0.384277	1.20805
PPP1R14A:NM_033256.2	782	protein phosphatase 1, regulatory |inhibitor| subunit 14A	0.01	0.0514447	0.0353442	0.01	0.0514447	5.14447	0.0353442	0.282932
PYCARD:NM_013258.4	782	PYD and CARD domain containing	0.01	0.0514447	3.74648	1.04304	0.0514447	5.14447	3.74648	0.278405
RGS8:NM_033345.2	783	regulator of G-protein signaling 8	0.01	0.01	0.01	0.01	0.01	1	0.01	1
SPACA7:NM_145248.4	783	sperm acrosome associated 7	0.01	0.01	0.01	0.01	0.01	1	0.01	1
LCN1:NM_001252617.1	784	lipocalin 1	0.01	0.01	0.01	0.01	0.01	1	0.01	1
LOC100996288:XR_158942.1	784	uncharacterized LOC100996288	0.01	0.01	0.01	0.01	0.01	1	0.01	1
LOC100996288:XR_159308.1	784	uncharacterized LOC100996288	0.01	0.01	0.01	0.01	0.01	1	0.01	1
LOC100996288:XR_172265.1	784	uncharacterized LOC100996288	0.01	0.01	0.01	0.01	0.01	1	0.01	1
ITPKB-IT1:XR_110844.1	785	ITPKB intronic transcript 1 |non-protein coding|	0.01	0.01	0.01	0.01	0.01	1	0.01	1
ITPKB-IT1:XR_112015.1	785	ITPKB intronic transcript 1 |non-protein coding|	0.01	0.0512481	0.01	0.01	0.0512481	5.12481	0.01	1
ITPKB-IT1:XR_171253.1	785	ITPKB intronic transcript 1 |non-protein coding|	0.01	0.025624	0.01	0.01	0.025624	2.5624	0.01	1
LCN1:NM_001252618.1	785	lipocalin 1	0.01	0.01	0.01	0.01	0.01	1	0.01	1
LOC100507521:XR_171898.1	785	uncharacterized LOC100507521	0.01	0.025624	0.01	0.109374	0.025624	2.5624	0.109374	10.9374
LINC00207:NR_028409.1	786	long intergenic non-protein coding RNA 207	0.01	0.01	0.01	0.01	0.01	1	0.01	1
LOC101060041:XM_003959955.1	786	uncharacterized LOC101060041	0.01	0.01	0.01	0.0546174	0.01	1	0.0546174	5.46174
TCF23:NM_175769.2	786	transcription factor 23	0.01	0.01	0.01	0.01	0.01	1	0.01	1
HSPB3:NM_006308.2	787	heat shock 27kDa protein 3	0.01	0.01	0.01	0.054548	0.01	1	0.054548	5.4548
LOC100506371:XR_108271.1	787	uncharacterized LOC100506371	0.01	0.01	0.01	0.01	0.01	1	0.01	1
LOC100506371:XR_111657.1	787	uncharacterized LOC100506371	0.01	0.01	0.01	0.01	0.01	1	0.01	1
LOC100506371:XR_172187.1	787	uncharacterized LOC100506371	0.01	0.01	0.01	0.01	0.01	1	0.01	1
LOC101060574:XR_172421.1	787	uncharacterized LOC101060574	0.01	0.01	0.01	0.01	0.01	1	0.01	1
LOC101060837:XR_172477.1	787	uncharacterized LOC101060837	0.01	0.01	0.01	0.01	0.01	1	0.01	1
GGT2:XM_003118822.2	788	gamma-glutamyltransferase 2, transcript variant 4	0.01	0.01	0.105225	0.136197	0.01	1	0.136197	1.29434
LOC400706:XR_132658.3	788	uncharacterized LOC400706	0.01	0.01	0.01	0.01	0.01	1	0.01	1
LOC400706:XR_172295.1	788	uncharacterized LOC400706	0.01	0.01	0.01	0.01	0.01	1	0.01	1
LCN1:NM_002297.3	789	lipocalin 1	0.01	0.01	0.01	0.01	0.01	1	0.01	1
FAM90A2P:NR_046354.1	790	family with sequence similarity 90, member A2, pseudogene	0.01	0.01	0.01	0.0271704	0.01	1	0.0271704	2.71704
ELK2AP:NR_046211.1	792	ELK2A, member of ETS oncogene family, pseudogene	0.01	0.0507951	0.01	0.01	0.0507951	5.07951	0.01	1
LAMA4:NM_001105209.2	792	laminin, alpha 4	0.01	0.01	3.45489	1.08407	0.01	1	3.45489	0.313779
LOC100996656:XR_171379.1	792	uncharacterized LOC100996656	0.01	0.01	0.01	0.01	0.01	1	0.01	1
RAMP2:NM_005854.2	792	receptor |G protein-coupled| activity modifying protein 2	0.01	0.01	0.104694	0.0271018	0.01	1	0.104694	0.258868
REG3A:NM_138937.2	792	regenerating islet-derived 3 alpha	0.01	0.01	0.01	0.01	0.01	1	0.01	1
RXRG:NR_033824.1	792	retinoid X receptor, gamma	0.01	0.01	0.01	0.01	0.01	1	0.01	1
AMELX:NM_001142.2	793	amelogenin, X-linked	0.01	0.01	0.01	0.0812029	0.01	1	0.0812029	8.12029
LOC100996346:XM_003846543.1	793	uncharacterized LOC100996346	0.01	0.0253655	0.01	0.01	0.0253655	2.53655	0.01	1
LOC100506113:XR_171909.1	794	uncharacterized LOC100506113, transcript variant 4	0.01	0.01	0.01	0.0270335	0.01	1	0.0270335	2.70335
LOC100506851:XR_108264.1	794	uncharacterized LOC100506851	0.01	0.01	0.01	0.0270335	0.01	1	0.0270335	2.70335
LOC100506851:XR_171587.1	794	uncharacterized LOC100506851	0.01	0.01	0.01	0.01	0.01	1	0.01	1
LOC100506853:XR_171852.1	794	uncharacterized LOC100506853	0.01	0.01	0.01	0.01	0.01	1	0.01	1
SERP2:NM_001010897.1	794	stress-associated endoplasmic reticulum protein family member 2	0.01	0.0253336	1.11392	1.64905	0.0253336	2.53336	1.64905	1.4804
SPAG11B:NM_016512.3	794	sperm associated antigen 11B	0.01	0.01	0.01	0.01	0.01	1	0.01	1
CHL1-AS2:XM_931148.3	795	CHL1 antisense RNA 2	0.01	0.01	0.01	0.0269995	0.01	1	0.0269995	2.69995
CSPG4P1Y:NR_001554.2	795	chondroitin sulfate proteoglycan 4 pseudogene 1, Y-linked	0.01	0.0253017	0.0347662	0.01	0.0253017	2.53017	0.0347662	0.287636
RESP18:NM_001007089.3	795	regulated endocrine-specific protein 18	0.01	0.01	0.01	0.01	0.01	1	0.01	1
LOC100287166:XR_132674.2	796	uncharacterized LOC100287166	0.01	0.01	0.208335	0.0539312	0.01	1	0.208335	0.258868
LOC100506113:XR_171910.1	796	uncharacterized LOC100506113, transcript variant 4	0.01	0.01	0.01	0.01	0.01	1	0.01	1
PRSS2:XM_003960942.1	796	protease, serine, 2 |trypsin 2|	0.01	0.0252699	0.01	0.01	0.0252699	2.52699	0.01	1
RNF151:NM_174903.4	796	ring finger protein 151	0.01	0.01	0.01	0.0269656	0.01	1	0.0269656	2.69656
LOC100289090:XR_158884.1	797	uncharacterized LOC100289090	0.01	0.01	0.01	0.01	0.01	1	0.01	1
LOC100289090:XR_172107.1	797	uncharacterized LOC100289090	0.01	0.01	0.01	0.01	0.01	1	0.01	1
LOC100506907:XR_158770.1	798	uncharacterized LOC100506907, transcript variant 5	0.01	0.01	0.01	0.01	0.01	1	0.01	1
LOC100506907:XR_159413.1	798	uncharacterized LOC100506907, transcript variant 5	0.01	0.01	0.01	0.01	0.01	1	0.01	1
LOC100996606:XM_003846652.2	798	uncharacterized LOC100996606	0.01	0.01	0.01	0.01	0.01	1	0.01	1
MMP3:NM_002422.3	1828	matrix metallopeptidase 3 |stromelysin 1, progelatinase|	1.81972	3.41117	3.52293	2532.33	3.41117	1.87455	2532.33	718.814
SMR3B:NM_006685.3	798	submaxillary gland androgen regulated protein 3B	0.01	0.01	0.01	0.026898	0.01	1	0.026898	2.6898
TEX37:NM_152670.2	798	testis expressed 37	0.01	0.01	0.01	0.01	0.01	1	0.01	1
WDR86-AS1:NR_034012.1	799	WDR86 antisense RNA 1	0.01	0.01	0.01	0.01	0.01	1	0.01	1
CCDC179:NM_001195637.1	800	coiled-coil domain containing 179	0.01	0.01	0.103647	0.01	0.01	1	0.103647	0.0964816
LOC101060813:XR_172493.1	801	uncharacterized LOC101060813	0.01	0.01	0.01	0.01	0.01	1	0.01	1
AMELY:NM_001143.1	802	amelogenin, Y-linked	0.01	0.01	0.01	0.01	0.01	1	0.01	1
CALCA:NM_001033952.2	802	calcitonin-related polypeptide alpha	0.01	0.01	0.01	0.01	0.01	1	0.01	1
CCDC148-AS1:NR_038850.1	802	CCDC148 antisense RNA 1	0.01	0.01	0.0344628	0.0267639	0.01	1	0.0344628	0.776603
IL24:NM_001185158.1	1621	interleukin 24	0.0684033	0.0744536	0.051152	35.2094	0.0744536	1.08845	35.2094	688.329
GKN2:NM_182536.2	802	gastrokine 2	0.01	0.01	0.01	0.01	0.01	1	0.01	1
IL2:NM_000586.3	802	interleukin 2	0.01	0.01	0.01	0.01	0.01	1	0.01	1
LOC731779:NR_024441.1	802	uncharacterized LOC731779	0.01	0.01	0.01	0.0267639	0.01	1	0.0267639	2.67639
SSX3:NM_175711.1	802	synovial sarcoma, X breakpoint 3	0.01	0.01	0.01	0.01	0.01	1	0.01	1
TPPP2:NM_173846.4	802	tubulin polymerization-promoting protein family member 2	0.01	0.01	0.01	0.0535278	0.01	1	0.0535278	5.35278
TP53TG3C:NM_001205259.1	804	TP53 target 3C	0.01	0.0250185	0.01	0.0266973	0.0250185	2.50185	0.0266973	2.66973
C22orf42:NM_001010859.1	805	chromosome 22 open reading frame 42	0.01	0.01	0.01	0.0266641	0.01	1	0.0266641	2.66641
HLA-DPB2:NR_001435.1	805	major histocompatibility complex, class II, DP beta 2 |pseudogene|	0.01	0.0499748	0.206006	0.239977	0.0499748	4.99748	0.239977	1.1649
NXNL2:NM_001161625.1	805	nucleoredoxin-like 2	0.01	0.01	0.0343343	0.01	0.01	1	0.0343343	0.291254
LOC100287598:XR_172122.1	806	uncharacterized LOC100287598	0.01	0.0998257	0.01	0.0532621	0.0998257	9.98257	0.0532621	5.32621
LOC100506319:XR_171377.1	806	uncharacterized LOC100506319, transcript variant 2	0.01	0.01	0.01	0.01	0.01	1	0.01	1
LOC100996664:XR_172044.1	806	uncharacterized LOC100996664	0.01	0.0998257	0.01	0.0798932	0.0998257	9.98257	0.0798932	7.98932
DRGX:NM_001080520.1	807	dorsal root ganglia homeobox	0.01	0.01	0.01	0.01	0.01	1	0.01	1
LOC100506675:XR_132959.1	807	uncharacterized LOC100506675, transcript variant 2	0.01	0.01	0.01	0.01	0.01	1	0.01	1
LOC101060333:XM_003960364.1	807	uncharacterized LOC101060333	0.01	0.01	0.01	0.01	0.01	1	0.01	1
IL17F:NM_052872.3	808	interleukin 17F	0.01	0.01	0.01	0.01	0.01	1	0.01	1
LOC100507439:XR_110878.1	808	uncharacterized LOC100507439	0.01	0.01	0.307862	0.01	0.01	1	0.307862	0.0324821
LOC100507439:XR_171717.1	808	uncharacterized LOC100507439	0.01	0.01	0.513103	0.0531303	0.01	1	0.513103	0.103547
LOC100507477:XR_171604.1	808	uncharacterized LOC100507477	0.01	0.01	0.0684137	0.01	0.01	1	0.0684137	0.14617
LOC100506113:XR_159127.1	809	uncharacterized LOC100506113, transcript variant 4	0.01	0.01	0.01	0.01	0.01	1	0.01	1
LOC100506113:XR_171911.1	809	uncharacterized LOC100506113, transcript variant 4	0.01	0.01	0.01	0.01	0.01	1	0.01	1
LOC100506934:XR_171298.1	810	uncharacterized LOC100506934	0.01	0.01	0.01	0.01	0.01	1	0.01	1
ABCC13:NR_003088.1	812	ATP-binding cassette, sub-family C |CFTR/MRP|, member 13, pseudogene	0.01	0.01	0.01	0.01	0.01	1	0.01	1
ARMS2:NM_001099667.1	812	age-related maculopathy susceptibility 2	0.01	0.049544	0.01	0.0264343	0.049544	4.9544	0.0264343	2.64343
CRYBA4:NM_001886.2	812	crystallin, beta A4	0.01	0.01	0.01	0.01	0.01	1	0.01	1
CSN3:NM_005212.2	812	casein kappa	0.01	0.01	0.01	0.01	0.01	1	0.01	1
GHRL:NR_024135.1	812	ghrelin/obestatin prepropeptide	0.01	0.01	0.01	0.0793028	0.01	1	0.0793028	7.93028
LOC100287082:XR_172235.1	812	uncharacterized LOC100287082	0.01	0.01	0.170192	0.01	0.01	1	0.170192	0.0587573
LOC100506101:XR_109055.1	812	uncharacterized LOC100506101	0.01	0.01	0.01	0.0264343	0.01	1	0.0264343	2.64343
LOC100506101:XR_171883.1	812	uncharacterized LOC100506101	0.01	0.01	0.01	0.0528686	0.01	1	0.0528686	5.28686
LOC100996665:XR_172278.1	812	uncharacterized LOC100996665, transcript variant 2	0.01	0.01	0.01	0.01	0.01	1	0.01	1
MS4A13:NM_001100909.1	812	membrane-spanning 4-domains, subfamily A, member 13	0.01	0.01	0.01	0.01	0.01	1	0.01	1
RDM1:NM_001163120.1	812	RAD52 motif 1	0.01	0.049544	0.01	0.0264343	0.049544	4.9544	0.0264343	2.64343
REG1A:NM_002909.4	812	regenerating islet-derived 1 alpha	0.01	0.024772	0.01	0.01	0.024772	2.4772	0.01	1
REG1B:NM_006507.3	812	regenerating islet-derived 1 beta	0.01	0.01	0.01	0.0264343	0.01	1	0.0264343	2.64343
REG3A:NM_002580.2	812	regenerating islet-derived 3 alpha	0.01	0.01	0.01	0.01	0.01	1	0.01	1
VMO1:NM_001144939.1	812	vitelline membrane outer layer 1 homolog |chicken|	0.01	0.01	0.0340383	0.0264343	0.01	1	0.0340383	0.776603
HOXD12:NM_021193.3	813	homeobox D12	0.01	0.01	0.01	0.01	0.01	1	0.01	1
BEX5:NM_001012978.2	814	brain expressed, X-linked 5	0.01	0.01	0.01	0.158216	0.01	1	0.158216	15.8216
KLK12:NM_145895.1	814	kallikrein-related peptidase 12	0.01	0.0247111	0.01	0.01	0.0247111	2.47111	0.01	1
SIRPD:NM_178460.2	814	signal-regulatory protein delta	0.01	0.01	0.01	0.01	0.01	1	0.01	1
C14orf23:NR_026732.1	815	chromosome 14 open reading frame 23	0.01	0.01	0.01	0.01	0.01	1	0.01	1
GRB14:NM_004490.2	2394	growth factor receptor-bound protein 14	1.25055	0.655372	0.01	6.24931	1.25055	0.524069	6.24931	624.931
IL5:NM_000879.2	816	interleukin 5 |colony-stimulating factor, eosinophil|	0.01	0.172554	0.01	0.105219	0.172554	17.2554	0.105219	10.5219
LOC101060498:XM_003960337.1	816	uncharacterized LOC101060498	0.01	0.01	0.01	0.01	0.01	1	0.01	1
C4orf45:NM_152543.2	817	chromosome 4 open reading frame 45	0.01	0.01	0.01	0.01	0.01	1	0.01	1
LOC643486:NR_003539.1	817	bromodomain, testis-specific pseudogene	0.01	0.01	0.01	0.01	0.01	1	0.01	1
NCR1:NM_001242357.1	817	natural cytotoxicity triggering receptor 1	0.01	0.01	0.01	0.01	0.01	1	0.01	1
REG3G:NM_001270040.1	817	regenerating islet-derived 3 gamma	0.01	0.01	0.01	0.01	0.01	1	0.01	1
RTP3:NM_031440.1	817	receptor |chemosensory| transporter protein 3	0.01	0.01	0.10149	0.01	0.01	1	0.10149	0.0985318
SERTAD4-AS1:NR_024337.1	817	SERTAD4 antisense RNA 1	0.01	0.01	0.54128	0.0262725	0.01	1	0.54128	0.0485377
VCX2:NM_016378.2	817	variable charge, X-linked 2	0.01	0.0246204	0.01	0.01	0.0246204	2.46204	0.01	1
CASP12:NR_034066.1	818	caspase 12 |gene/pseudogene|	0.01	0.01	0.01	0.0262404	0.01	1	0.0262404	2.62404
LOC100128374:XR_110629.1	818	uncharacterized LOC100128374	0.01	0.01	0.01	0.01	0.01	1	0.01	1
LOC100128374:XR_112969.1	818	uncharacterized LOC100128374	0.01	0.01	0.01	0.01	0.01	1	0.01	1
LOC100506113:XR_110893.1	818	uncharacterized LOC100506113, transcript variant 4	0.01	0.01	0.01	0.0262404	0.01	1	0.0262404	2.62404
LOC100506113:XR_171908.1	818	uncharacterized LOC100506113, transcript variant 4	0.01	0.01	0.01	0.01	0.01	1	0.01	1
TMEM8C:NM_001080483.2	818	transmembrane protein 8C	0.01	0.01	0.01	0.01	0.01	1	0.01	1
IZUMO2:NM_152358.2	819	IZUMO family member 2	0.01	0.01	0.01	0.01	0.01	1	0.01	1
LCE5A:NM_178438.4	819	late cornified envelope 5A	0.01	0.01	0.01	0.01	0.01	1	0.01	1
SPACA3:NM_173847.3	819	sperm acrosome associated 3	0.01	0.01	0.01	0.01	0.01	1	0.01	1
GKN1:NM_019617.3	820	gastrokine 1	0.01	0.01	0.101119	0.01	0.01	1	0.101119	0.0988936
[truncated: 41,590 more rows]
