# Supplementary material for: Functional profiling of microtumors to identify cancer associated fibroblast-derived drug targets
Source: Oncotarget. 2017 Oct 20;8(59):99913–30. doi: 10.18632/oncotarget.21915 (PMC5725140; doi:10.18632/oncotarget.21915)
Supplement: Supplementary file 4 [file oncotarget-08-99913-s004.xlsx]

## Sheet: common_between_both_lists
113 list_Symbol:Refseq	CCD18 3D/2D (HCT116)	CCD18_ 3D/2D (HT29)
CXCL3:NM_002090.2	314.127	2106.32
IL8:NM_000584.3	140899	1959.86
C8orf4:NM_020130.4	423.23	1615.5
G0S2:NM_015714.3	93.7659	725.04
BCL2A1:NM_004049.3	976.533	569.35
CSF3:NM_000759.3	1393.46	518.866
CSF3:NR_033662.1	1223.08	518.866
CSF3:NM_172220.2	1272.94	510.452
PTGS2:NM_000963.2	3019.69	495.737
CCL20:NM_001130046.1	222.746	493.624
CSF3:NM_172219.2	1425.59	473.991
CSF3:NM_001178147.1	1273.42	473.991
IL24:NM_006850.3	4549.29	471.008
CCL3:NM_002983.2	256.933	358.999
IL24:NM_001185157.1	1344.91	341.037
CXCL5:NM_002994.3	4252.97	340.679
IL1B:NM_000576.2	374.552	309.112
LOC100130476:NR_049793.1	41.5092	291.687
CXCL2:NM_002089.3	247.585	269.608
C3orf36:NM_025041.2	102.518	256.718
CSF2:NM_000758.3	1788.72	244.007
ADORA2A:NM_000675.4	57.5041	227.179
IL6:NM_000600.3	288.963	163.205
IL24:NM_001185156.1	4560.83	160.046
CCL20:NM_004591.2	262.318	148.23
THBD:NM_000361.2	21.7571	140.234
SLC51B:NM_178859.3	2.8609	140.234
C15orf48:NM_197955.2	202.11	137.429
TNFAIP3:NM_001270508.1	116.582	134.267
CCL3L3:NM_001001437.3	12.2303	129.015
IL18R1:NM_003855.2	49.3505	123.66
PRL:NM_001163558.2	12.3478	123.406
LRP1B:NM_018557.2	69.4207	123.065
TNFAIP3:NM_001270507.1	102.808	121.182
TNFAIP3:NM_006290.3	91.0139	118.448
IL24:NM_001185158.1	3520.94	117.51
TNFAIP6:NM_007115.3	13.9404	109.562
RASD1:NM_001199989.1	213.709	107.567
LBP:NM_004139.3	21.2422	103.117
CXCL6:NM_002993.3	120.507	102.043
NRG1:NM_001160002.1	57.7723	101.506
THRB:NM_001128177.1	7.12259	100.969
SDIM1:XR_132742.1	11.1905	100.431
CD69:NM_001781.2	35.4036	99.8944
RCSD1:NM_052862.3	56.6368	98.1638
C11orf96:NM_001145033.1	150.734	96.2424
FAM5B:NM_021165.2	7.82941	95.3591
ABCG1:NM_207174.1	28.6447	92.3755
BCL2A1:NM_001114735.1	449.304	90.2272
SDIM1:XR_133440.1	5.08831	87.5419
C15orf48:NM_032413.3	57.2895	86.9451
SLC6A12:NM_001206931.1	56.0769	81.3357
SDIM1:XR_171610.1	6.88761	79.4859
DERL3:NM_198440.3	10.9429	75.7264
PDK4:NM_002612.3	186.931	75.3315
ABCG1:NM_004915.3	6.71289	75.1893
SLC6A12:NM_003044.4	45.9956	72.9217
NRG1:NM_013959.3	37.9301	70.4405
NR4A2:NM_006186.3	179.501	69.3872
LOC728228:NR_033917.1	13.1959	67.3123
TREM1:NM_018643.3	203.737	66.5963
SST:NM_001048.3	8.89113	65.8086
UBD:NM_006398.3	77.888	64.448
CXCL1:NR_046035.1	116.49	62.9205
RASD1:NM_016084.4	179.207	62.0519
VNN3:NR_028291.1	76.8151	61.703
LOC100507002:XR_172219.1	5.02088	61.703
NRG1:NM_004495.3	23.0054	61.4941
NRG1:NM_001160007.1	56.0021	61.2256
KYNU:NM_001199241.1	148.971	60.7374
CXCL1:NM_001511.3	115.078	60.3938
SLC6A12:NM_001122848.2	45.9488	58.8983
VNN3:NR_028290.1	45.3166	58.8983
EFNA1:NM_182685.1	10.7284	56.9291
TMCC3:NM_020698.2	9.52679	53.2889
NRG1:NM_013964.3	43.8028	50.8025
POU2F2:NM_001207026.1	30.8977	50.4843
IL20:NM_018724.3	12.874	50.4843
NRG1:NM_013962.2	29.8444	50.1262
STC1:NM_003155.2	131.235	49.7524
PRL:NM_000948.5	4.69686	48.336
IL18RAP:NM_003853.2	64.3617	47.6796
RDH8:NM_015725.2	27.5509	47.6796
RBP1:NM_002899.3	27.1869	47.6796
DERL3:NM_001002862.2	15.2231	47.6796
PGF:NM_002632.5	2.57481	47.6796
NEFM:NM_001105541.1	6.75887	47.2619
LINC00473:NR_026860.1	4.23527	45.9192
ADAM28:NM_021777.3	20.1693	45.1136
PROKR2:NM_144773.2	100.354	44.8749
ZNF630:NM_001037735.2	3.96124	44.8749
POU2F2:NM_002698.4	26.9818	43.2339
NRG1:NM_013957.3	37.9708	43.1876
NRG1:NM_013958.3	23.221	42.6073
SCARA5:NM_173833.5	15.9876	42.0702
NRG1:NM_001159995.1	43.4635	41.9679
TDO2:NM_005651.3	47.8953	39.7429
NRG1:NM_013960.3	46.5586	39.4446
GPR84:NM_020370.2	12.7766	39.2655
OR1J1:NM_001004451.1	6.17954	39.2655
OR2AG1:NM_001004489.2	3.43308	39.2655
LOC101060278:XM_003960674.1	2.57481	39.2655
NR4A3:NM_173200.2	49.8869	38.5154
NRG1:NM_001160005.1	44.9519	38.3108
CFB:NM_001710.5	18.1386	38.1053
NR4A3:NM_006981.3	53.2663	37.4412
IL23A:NM_016584.2	93.3368	37.165
ABCG1:NM_016818.2	5.92206	36.5205
KYNU:NM_003937.2	79.522	36.4012
KYNU:NM_001032998.1	74.1545	36.0602
NRG1:NM_001159996.1	55.3389	35.7291
NRG1:NM_013956.3	38.6539	34.6792
FAIM3:NM_005449.4	203.41	34.5065
FAIM3:NM_001193338.1	245.465	34.3723
TDRD6:NM_001168359.1	4.29135	34.3723
TNF:NM_000594.3	24.1891	33.6562
LOC644838:NR_038844.1	14.3098	33.6562
TSPAN19:NM_001100917.1	7.72442	33.6562
C8B:NM_000066.2	5.25579	33.6562
CDKL2:NM_003948.3	5.14962	33.6562
SNAP25-AS1:NR_040710.1	5.14962	33.6562
IFNA1:NM_024013.2	31.5414	33.2981
CCR7:NM_001838.3	7.24165	32.7611
NRG1:NM_001160001.1	35.7836	32.6537
IL11:NM_000641.3	86.2344	31.9249
NDNF:NM_024574.3	35.0048	31.1499
DNER:NM_139072.3	30.254	31.1499
POU2F2:NM_001207025.2	34.5453	30.935
KLHL38:NM_001081675.2	21.0667	30.8515
KCND2:NM_012281.2	4.82984	30.8515
ZNF540:NM_001172225.2	4.72048	30.8515
NR4A1:NM_173157.2	4.94136	30.4149
APOE:NM_000041.2	3.29003	30.2292
FAIM3:NM_001142473.1	175.087	29.9683
TMEM88:NM_203411.1	2.57481	29.7177
PTPRN:NM_001199764.1	30.5016	29.0016
RELN:NM_005045.3	2.78256	29.0016
RSPO3:NM_032784.3	80.2482	28.2855
ABCG1:NM_207627.1	10.0418	28.2855
SLC22A31:NM_001242757.1	54.2386	28.0468
VNN2:NM_004665.2	37.3391	28.0468
MMP13:NM_002427.3	24.4454	28.0468
HSD3B1:NM_000862.2	13.9793	28.0468
EGR4:NM_001965.3	5.41353	28.0468
LRRC33:NM_198565.1	4.89214	28.0468
CORT:NM_001302.4	3.86221	28.0468
CLGN:NM_004362.2	41.8406	27.9275
IL11:NM_001267718.1	76.5972	27.8213
SLCO2A1:NM_005630.2	58.3516	27.7616
CD83:NM_001251901.1	3.66415	27.3904
NRG1:NM_001159999.1	45.2042	27.3393
NRG1:NM_001160008.1	37.4135	27.0451
NRG1:NM_001160004.1	48.4549	26.8533
CCL7:NM_006273.3	4.91554	25.9582
MMP3:NM_002422.3	1955.24	25.4769
C2CD4B:NM_001007595.2	69.4604	25.2421
LINC00705:NR_015425.1	14.8178	25.2421
SNX10:NM_001199838.1	11.9555	25.2421
FXYD6:NM_001164836.2	9.62971	25.2421
LOC100506393:NR_040098.1	8.16146	25.2421
OR2A12:NM_001004135.1	6.90181	25.2421
LOC100509445:XR_111273.1	6.2488	25.2421
PHEX-AS1:NR_046639.1	4.48582	25.2421
C21orf37:NR_037585.1	3.21851	25.2421
TRPM3:NM_206944.3	2.54579	25.2421
NAMPT:NM_005746.2	17.3277	24.974
PPARGC1A:NM_013261.3	21.8859	24.4902
LOC100505518:XR_133034.2	2.66515	24.168
SERPINB2:NM_002575.2	226.583	23.6309
LOC728715:XM_003119524.2	16.7363	23.6309
ASTN1:NM_004319.1	3.51783	23.6309
CD36:NM_000072.3	9.16422	22.5568
C3AR1:NM_004054.2	3.64765	22.5568
ATF3:NM_001206484.2	8.06322	22.5568
PROK1:NM_032414.2	164.27	22.4374
IL36G:NM_019618.2	59.2206	22.4374
DERL3:NM_001135751.1	41.853	22.4374
OR1N2:NM_001004457.1	19.4544	22.4374
BVES-AS1:NR_037157.1	16.0926	22.4374
SNX10:NM_013322.2	11.6385	22.4374
LOC100507521:XR_171898.1	10.9374	22.4374
CCDC172:NM_198515.2	10.0832	22.4374
SNX10:NM_001199837.1	8.82592	22.4374
SLC35F4:NM_001206920.1	8.72546	22.4374
GNAO1:NM_138736.2	6.9107	22.4374
OR10Z1:NM_001004478.1	6.43702	22.4374
OR2L1P:NR_002145.1	4.641	22.4374
SHOX2:NM_001163678.1	3.43434	22.4374
RPRM:NM_019845.2	2.89671	22.4374
KLHL1:NM_020866.2	2.57481	22.4374
SMOC1:NM_022137.5	155.776	22.4034
NR4A1:NM_001202233.1	4.73369	21.8805
ARID5A:NM_212481.1	7.78573	21.7512
POU2F2:NM_001247994.1	39.0008	21.6361
EGR2:NM_001136179.1	81.9261	21.4827
AKR1C2:NM_001135241.2	10.2992	21.4827
CCDC62:NM_201435.4	11.3042	21.4827
PLA2G4A:NM_024420.2	33.6176	21.3511
IL1A:NM_000575.3	55.8412	21.1758
PTPRN:NM_002846.3	23.9306	20.7015
CCL3L1:NM_021006.4	79.6003	20.4085
CD83:NM_004233.3	5.14962	20.4085
AIRN:NR_047514.1	2.94439	20.4085
FAM216B:NM_182508.2	27.3021	19.8715
NR4A3:NM_173199.2	16.1845	19.7372
SERPINB3:NM_006919.2	98.771	19.6328
OR1J2:NM_054107.1	20.5076	19.6328
HAO1:NM_017545.2	17.211	19.6328
EN2:NM_001427.3	15.1293	19.6328
HSD3B2:NM_000198.3	15.0453	19.6328
CCL4:NM_002984.2	9.65426	19.6328
C11orf87:NM_207645.3	9.0385	19.6328
LOC101060351:XM_003960691.1	6.77652	19.6328
VNN2:NR_034174.1	6.43702	19.6328
SLCO5A1:NM_001146008.1	5.16253	19.6328
SYCE1L:NM_001129979.1	4.50591	19.6328
HOXC13:NM_017410.2	4.46808	19.6328
LDLRAD4:NM_001003674.3	3.98884	19.6328
FLJ44511:NR_033963.1	3.86221	19.6328
PAQR6:NM_001272111.1	3.21851	19.6328
TMEM221:NM_001190844.1	2.89666	19.6328
HCP5:NR_040662.1	2.78938	19.6328
HTR2A:NM_001165947.2	2.57481	19.6328
OR2T3:NM_001005495.1	2.57481	19.6328
KCNE1L:NM_012282.2	6.43702	19.6029
SMOC1:NM_001034852.2	73.1675	19.4321
CHI3L1:NM_001276.2	66.0254	19.181
ABCG1:NM_207628.1	7.72442	19.0659
NR4A1:NM_002135.4	4.43612	18.8119
ATF3:NM_001206486.2	8.53752	18.4751
SLC6A15:NM_182767.5	79.4897	18.4167
LIF:NM_001257135.1	21.3204	18.3763
SNAP25:NM_003081.3	16.2061	18.3677
LOC401317:XR_171648.1	18.4528	18.2603
CDH15:NM_004933.2	7.08072	18.2603
CPT1B:NM_001145137.1	3.95734	18.2603
TECTA:NM_005422.2	3.77639	18.2603
CST6:NM_001323.3	3.47324	18.2603
LOC101060798:XM_003960854.1	9.80523	18.1472
GCH1:NM_001024071.1	9.8701	18.065
ATF3:NM_001206488.2	7.7888	18.065
NFKBIA:NM_020529.2	24.0574	18.0265
CD36:NM_001001547.2	9.65553	17.9022
LOC101060798:XM_003960852.1	11.4913	17.772
PTPRH:NM_001161440.1	3.00394	17.7232
WTAPP1:NR_038390.1	195.364	17.4547
LIF:NM_002309.4	21.3214	17.4021
LOC100131131:XR_112360.1	14.6764	17.401
GABRR2:NM_002043.3	4.41396	17.1861
TREM1:NM_001242590.1	147.569	17.1861
SLC39A8:NM_001135147.1	25.7481	17.0668
SLC6A15:NM_001146335.2	77.5897	17.0122
MMP10:NM_002425.2	416.332	16.9923
LOC100127910:XR_111998.1	24.0689	16.8639
GNMT:NM_018960.4	20.5985	16.8281
LOC283867:NR_027755.1	19.4912	16.8281
LOC100505946:XR_171457.1	15.526	16.8281
RDH16:NM_003708.3	14.8202	16.8281
SERPINC1:NM_000488.3	13.4238	16.8281
NIM1:NM_153361.3	8.23939	16.8281
AKNAD1:NR_049760.1	7.72442	16.8281
TMEM100:NM_001099640.1	6.62197	16.8281
FITM1:NM_203402.2	6.43702	16.8281
FLJ39080:NR_033830.1	6.0606	16.8281
GABRG2:NM_000816.3	4.91182	16.8281
ZBTB32:NM_014383.1	4.38054	16.8281
LOC728084:NR_038385.1	4.27753	16.8281
SHH:NM_000193.2	4.08591	16.8281
REEP1:NM_001164730.1	4.0239	16.8281
GDF9:NM_005260.3	3.86221	16.8281
CLEC12A:NM_138337.5	3.86221	16.8281
FAM71A:NM_153606.3	3.68176	16.8281
SNX10:NM_001199835.1	3.54036	16.8281
MACC1-AS1:NR_046756.1	3.3591	16.8281
LOC400756:XR_171191.1	3.08977	16.8281
SSR4P1:NR_027292.1	3.00394	16.8281
SMR3B:NM_006685.3	2.6898	16.8281
TRPM3:NM_206946.3	2.50337	16.8281
PTPRN:NM_001199763.1	43.4857	16.2773
MAP3K8:NM_005204.3	3.57798	16.2015
VNN2:NM_078488.1	11.5866	16.112
BTBD11:NM_001017523.1	3.21851	16.112
GCKR:NM_001486.3	2.57481	16.112
PTGES:NM_004878.4	11.0266	16.1014
GEM:NM_005261.3	6.64053	16.0436
EFNA1:NM_004428.2	4.98869	15.6823
ZC3H12C:NM_033390.1	13.0101	15.6162
RGS5:NM_003617.3	40.5532	15.4883
GCH1:NM_000161.2	9.67341	15.4854
GK:NM_203391.3	21.8979	15.1689
RGS5:NM_001254748.1	38.232	15.1642
GK:NM_001205019.1	17.978	15.0853
FLJ27255:XR_171608.1	66.945	15.0379
ADAM28:NM_014265.4	39.4804	15.0379
HSPA7:NR_024151.1	34.1162	15.0379
OR8G5:NM_001005198.1	5.14962	15.0379
LOC100505781:XM_003119169.1	3.60473	15.0379
NRCAM:NM_005010.4	3.05571	15.0379
GEM:NM_181702.2	6.07557	15.0063
LINC00340:NR_015410.1	12.332	14.7693
RGS9:NM_001081955.2	26.0056	14.5008
IER3:NM_003897.3	42.1017	14.2284
LOC729040:XR_171516.1	26.728	14.0234
FXYD6:NM_001164832.2	13.9575	14.0234
ASIC3:NM_020322.3	11.5246	14.0234
FGFBP1:NM_005130.4	9.40744	14.0234
LOC728175:NR_040108.1	9.14361	14.0234
LCP2:NM_005565.3	7.9368	14.0234
IFNK:NM_020124.2	7.72442	14.0234
LMO2:NM_001142315.1	6.86616	14.0234
PDLIM3:NM_014476.5	6.77118	14.0234
TAS2R16:NM_016945.2	6.46525	14.0234
VWA7:NM_025258.2	6.43702	14.0234
RORB:NM_006914.3	5.95578	14.0234
DHDH:NM_014475.3	5.86465	14.0234
GHRL:NR_024137.1	5.14962	14.0234
SPRR2B:NM_001017418.1	5.14962	14.0234
PTPRCAP:NM_005608.2	5.14962	14.0234
HES7:NM_001165967.1	5.05347	14.0234
RANBP3L:NM_145000.3	5.04654	14.0234
DMRTA1:NM_022160.2	4.66217	14.0234
LOC642441:XM_003960131.1	3.86221	14.0234
LOC727751:XR_110594.4	3.86221	14.0234
P2RY14:NM_014879.3	3.86221	14.0234
LOC100505991:XR_171226.1	3.86221	14.0234
SLCO5A1:NM_030958.2	3.3963	14.0234
LOC283588:XR_111444.1	3.07957	14.0234
AXDND1:NM_144696.5	2.94682	14.0234
TPK1:NM_022445.3	2.57481	14.0234
VHLL:NM_001004319.2	2.57481	14.0234
CCDC62:NR_027918.2	3.86221	13.9637
SLC6A15:NM_018057.6	17.3643	13.898
RGS5:NM_001254749.1	44.9672	13.869
AKR1C2:NM_205845.2	11.6562	13.7489
GK:NM_001128127.2	21.1677	13.6727
SERPINB2:NM_001143818.1	142.473	13.6057
RGS9:NM_001165933.1	90.1183	13.4267
GCH1:NM_001024024.1	9.44096	13.2687
EGR2:NM_001136178.1	69.9934	13.1825
SOD2:NM_001024465.1	12.1013	13.1726
LOC100131131:XR_171314.1	20.7824	13.1044
SNAP25:NM_130811.2	17.5409	12.9722
IL32:NM_001012634.1	47.8587	12.8896
IL32:NM_001012633.1	11.5866	12.8896
PLG:NM_000301.3	8.49364	12.8896
ISM1:NM_080826.1	6.43702	12.8896
LOC100131726:NR_024479.1	3.86221	12.8896
PGF:NM_001207012.1	3.86221	12.8896
LOC100996795:XR_171680.1	2.75872	12.8896
GK:NM_000167.5	18.1667	12.842
C7orf63:NM_001160138.1	9.96044	12.7703
COL24A1:NM_152890.5	9.1236	12.7646
IL1RN:NM_000577.4	29.3701	12.5316
AKR1C1:NM_001353.5	11.3601	12.5316
LOC401317:XR_108761.3	7.24165	12.4599
EGR2:NM_001136177.1	58.5769	12.3525
IGF1:NM_001111285.1	11.5866	12.3525
BTBD16:NM_144587.2	5.80753	12.3525
TULP2:NM_003323.2	4.63465	12.3525
ENO3:NM_001193503.1	3.49438	12.3525
PTPRE:NM_130435.3	60.4878	12.2451
NEFM:NM_005382.2	9.83945	12.1735
LLGL2:NM_001031803.1	5.43867	12.1735
WNT16:NM_057168.1	10.2992	12.0303
TMEM132A:NM_017870.3	26.4413	11.9945
MAP3K8:NM_001244134.1	4.42954	11.905
LOC100127910:XR_108305.1	27.5259	11.8981
SOD2:NM_001024466.1	11.5783	11.8938
CLGN:NM_001130675.1	86.2561	11.8155
COL4A6:NM_033641.2	8.64606	11.8155
ENO3:NM_053013.3	5.47147	11.8155
CD36:NM_001127444.1	2.94264	11.8155
TREM1:NM_001242589.1	96.3551	11.8155
RHCG:NM_016321.1	30.948	11.8155
FGF19:NM_005117.2	14.8051	11.8155
ROS1:NM_002944.2	13.9835	11.8155
PAPOLB:NM_020144.4	10.0726	11.8155
CADPS2:NM_001167940.1	8.30961	11.8155
FRMPD2P1:NR_033172.1	4.72048	11.8155
CREM:NM_182770.2	4.50591	11.8155
LOC101060798:XM_003960853.1	12.062	11.6812
C3:NM_000064.2	153.798	11.668
FER1L6:NM_001039112.2	28.5804	11.6364
FLJ27255:XR_159472.1	38.3003	11.4574
THRB:NM_000461.4	11.6276	11.4574
AREGB:XM_001125684.4	176.374	11.3796
ATF3:NM_001040619.2	9.79858	11.3067
SOD2:NM_000636.2	8.41134	11.2932
IFNA13:NM_006900.3	39.9095	11.2784
CPT1B:NM_004377.3	8.8758	11.2784
MAGEA2:NM_175742.1	25.7481	11.2187
KCNJ15:NM_170737.1	21.9989	11.2187
KCNIP2:NM_173197.2	16.5659	11.2187
FCGR1C:NR_027484.1	14.4381	11.2187
OR5B21:NM_001005218.1	13.8482	11.2187
GNGT1:NM_021955.3	13.6717	11.2187
STRA6:NM_001142620.1	11.0528	11.2187
SLC22A1:NM_153187.1	10.6848	11.2187
FAM71E1:NM_138411.1	10.361	11.2187
AKNAD1:NM_152763.4	9.44096	11.2187
RND1:NM_014470.3	9.02417	11.2187
CYTIP:NM_004288.4	7.74897	11.2187
LINGO1:NM_032808.5	7.32082	11.2187
ZDHHC11B:XM_003403780.2	6.92408	11.2187
LINC00239:NR_026774.1	6.66604	11.2187
LCP1:NM_002298.4	6.22656	11.2187
MYO16:NM_001198950.1	5.77317	11.2187
KCNJ12:NM_021012.4	5.74579	11.2187
ASIC3:NM_020321.3	4.63799	11.2187
TRPV3:NM_001258205.1	4.50591	11.2187
GAGE1:NM_001468.4	4.07944	11.2187
NBEAP1:NR_027992.1	3.9169	11.2187
SORBS2:NM_003603.6	3.89715	11.2187
LOC730376:XR_171645.1	3.86221	11.2187
C8orf12:NR_026814.1	3.51303	11.2187
LRFN1:NM_020862.1	3.41359	11.2187
KCTD8:NM_198353.2	3.31117	11.2187
LOC100129596:XR_159510.1	3.21851	11.2187
USP26:NM_031907.1	3.07296	11.2187
COL11A2:NM_080681.2	2.89666	11.2187
CA14:NM_012113.1	2.83229	11.2187
BEX5:NM_001012978.2	2.57481	11.2187
C20orf195:NM_024059.2	2.57481	11.2187
ANKRD20A11P:NR_027270.1	2.57481	11.2187
CCDC153:NM_001145018.1	2.57481	11.2187
CFP:NM_002621.2	2.57481	11.2187
CYP11A1:NM_001099773.1	2.57481	11.2187
NAT8L:NM_178557.3	2.57481	11.2187
PAQR6:NM_001272107.1	2.57481	11.2187
AKR1C2:NM_001354.5	11.527	11.1505
STEAP2:NM_001244946.1	4.98869	11.0994
PRRX1:NM_022716.2	10.5699	10.9562
BIRC3:NM_001165.4	64.5609	10.7413
PLA2G4C:NM_001159323.1	54.3514	10.7413
CDX2:NM_001265.4	26.3918	10.7413
GEMIN8P4:NR_002830.1	22.6872	10.7413
OR2B2:NM_033057.2	6.95198	10.7413
FLJ34208:NR_033929.1	5.14962	10.7413
CEBPA:NM_004364.3	4.97058	10.7413
DLGAP1-AS5:NR_036489.1	3.86221	10.7413
ENPEP:NM_001977.3	3.86055	10.7413
PLCH1:NM_001130961.1	3.31603	10.7413
LOC101060527:XM_003960352.1	3.21851	10.7413
CIRBP-AS1:NR_027271.1	2.57481	10.7413
AREG:NM_001657.2	175.23	10.6992
PHEX:NM_000444.4	33.7944	10.5265
RGS5:NM_001195303.2	27.5967	10.4728
BIRC3:NM_182962.2	116.124	10.4728
MERTK:NM_006343.2	3.54036	10.3833
SLC39A8:NM_022154.5	121.66	10.281
INHBA-AS1:NR_027118.1	40.1342	10.2043
TMEM26:NM_178505.6	29.5113	10.2043
LGALS9:NM_009587.2	6.43702	10.2043
FAM169B:NM_182562.2	2.57481	10.2043
TFPI2:NM_001271004.1	25.597	10.1446
FAM160A1:NM_001109977.1	5.00917	10.0969
C2orf66:NM_213608.2	2.57481	10.0252
EGR2:NM_000399.3	49.3505	9.98312
GCH1:NM_001024070.1	9.54194	9.9741
PRRX1:NM_006902.3	10.6922	9.93742
SHF:NM_138356.2	2.75872	9.93573
IL1R1:NM_000877.2	3.5728	9.9137
CREB5:NM_182898.2	3.71134	9.82065
TFPI2:NM_001271003.1	23.4109	9.79829
AMPD3:NM_001025390.1	9.27961	9.78926
TMEM217:NM_145316.3	3.04296	9.77461
AKR1B1:NM_001628.2	24.9657	9.7122
N4BP2L1:NM_052818.2	5.79332	9.6672
NFATC2:NM_001258296.1	22.3335	9.6672
ST8SIA5:NM_013305.4	12.2303	9.6672
DLG1-AS1:NR_038289.1	6.30201	9.6672
ACMSD:NM_138326.2	3.86221	9.6672
LOC101060444:XM_003960387.1	3.36436	9.6672
C12orf55:XM_001717983.4	3.34725	9.6672
ADAM8:NM_001109.4	3.25025	9.6672
FAM151A:NM_176782.2	3.24894	9.6672
HSPA6:NM_002155.3	30.8977	9.6672
NFATC2:NM_001258294.1	26.2971	9.6672
ATF3:NM_001674.3	7.08072	9.55979
BTG1:NM_001731.2	5.27649	9.46087
BMF:NM_001003942.1	34.3174	9.44107
TFPI2:NM_006528.3	22.8983	9.37284
ACTBL2:NM_001017992.3	26.8116	9.36883
FAM65B:NM_015864.2	9.68618	9.30916
COL8A1:NM_020351.3	7.57659	9.2885
LRP4:NM_002334.3	19.1501	9.25801
ATF3:NM_001030287.3	16.5217	9.18981
CYP1A1:NM_000499.3	55.143	9.13013
SYT17:NM_016524.2	51.8578	9.13013
SLC6A12:NM_001122847.2	51.5423	9.13013
TRHR:NM_003301.5	27.0355	9.13013
XIRP2:NM_001079810.3	5.85045	9.13013
RAD9B:NM_152442.3	4.52363	9.13013
PENK:NM_006211.3	28.3229	9.13013
EGR3:NM_001199881.1	11.3005	9.03536
DDIT4:NM_019058.2	5.34441	9.02034
IRAK2:NM_001570.3	19.4935	9.00112
AMPD3:NM_001172430.1	8.95461	8.95827
B3GALT1:NM_020981.3	24.8898	8.95111
TDRD6:NM_001010870.2	6.43702	8.95111
C7orf53:NM_182597.2	7.59568	8.8616
LOC100127910:XR_171225.1	17.1358	8.84581
ZNF697:NM_001080470.1	9.89831	8.8404
FOXO4:NM_001170931.1	2.70355	8.80789
PTPRE:NM_006504.4	79.3657	8.77209
ANKRD10:NM_017664.2	8.99424	8.72733
EGR3:NM_004430.2	15.2217	8.71242
TRIM36:NM_018700.3	44.63	8.68258
SLC39A8:NM_001135148.1	46.604	8.65274
STEAP2:NM_001040666.1	4.24843	8.59307
SLPI:NM_003064.2	28.7152	8.59307
UNC79:NM_020818.3	5.79332	8.59307
CREB3L4:NM_001255978.1	4.29135	8.59307
SYCP2L:NM_001040274.2	3.64765	8.59307
LINC00161:NR_026553.1	41.1969	8.59307
SNX10:NR_037670.1	11.5866	8.59307
NXPE2:NM_182495.5	9.65788	8.59307
IL32:NM_001012718.1	9.65553	8.59307
HSD3B2:NM_001166120.1	9.54514	8.59307
LOC100289038:XR_132906.1	6.75626	8.59307
FXYD6:NM_001164837.2	6.0407	8.59307
VGF:NM_003378.3	5.14962	8.59307
SH2B2:NM_020979.3	3.98046	8.59307
VWDE:NM_001135924.1	3.76318	8.59307
GUCY2F:NM_001522.2	3.00394	8.59307
LOC100506373:XR_111712.1	2.96064	8.59307
DCDC1:NM_181807.3	2.57481	8.59307
BMF:NM_001003940.1	28.0258	8.56972
DNAJB9:NM_012328.2	24.5879	8.55329
CREB5:NM_001011666.1	2.83631	8.52797
DFNB31:NM_001083885.2	5.08525	8.47372
TMEM150C:NM_001080506.1	6.08591	8.4588
LOC100996477:XR_171948.1	15.7063	8.43962
SERPINB4:NM_002974.2	841.384	8.41404
LOC729040:XR_108595.1	34.8852	8.41404
LOC729040:XR_112752.1	30.781	8.41404
TAS2R1:NM_019599.2	22.1775	8.41404
DEFB122:NR_045677.1	17.3102	8.41404
LOC339524:NR_026989.1	16.6393	8.41404
LIPK:NM_001080518.1	14.3098	8.41404
SPINK4:NM_014471.1	11.5866	8.41404
OR10AD1:NM_001004134.1	11.5866	8.41404
OR4K2:NM_001005501.1	11.3569	8.41404
LOC440356:NR_024370.1	10.0302	8.41404
CSAG3:NM_001129826.1	9.01183	8.41404
CPVL:NM_031311.3	8.88542	8.41404
LOC100506518:XR_158863.1	8.51771	8.41404
AMELX:NM_001142.2	8.12029	8.41404
AQP9:NM_020980.3	7.78473	8.41404
LOC100505639:XR_172293.1	7.68555	8.41404
SLC26A8:NM_052961.3	7.50075	8.41404
PTGDR:NM_000953.2	7.27122	8.41404
OR2M5:NM_001004690.1	6.85771	8.41404
OR6P1:NM_001160325.1	6.74989	8.41404
FCGR1B:NM_001004340.3	6.57617	8.41404
LINC00433:NR_047021.1	6.43702	8.41404
LOC100128239:NR_027276.1	6.43702	8.41404
YIPF7:NM_182592.2	6.43702	8.41404
FXYD6:NM_022003.3	6.264	8.41404
SLC38A3:NM_006841.4	6.09791	8.41404
GABRG2:NM_198904.2	5.96692	8.41404
FAM229A:NM_001167676.1	5.79332	8.41404
ADAMDEC1:NM_014479.3	5.485	8.41404
OR51B2:NM_033180.4	5.47147	8.41404
SLCO2B1:NM_001145211.2	5.3104	8.41404
FIGNL2:NM_001013690.4	5.0215	8.41404
NOD2:NM_022162.1	4.78587	8.41404
LOC101060128:XM_003960397.1	4.50591	8.41404
OR52N1:NM_001001913.1	4.45787	8.41404
ZNF837:NM_138466.1	4.44402	8.41404
TMPRSS12:NM_182559.2	4.40451	8.41404
ATXN8OS:NR_002717.2	4.37459	8.41404
LOC100506821:XR_172240.1	3.98971	8.41404
MYO16-AS1:NR_047700.1	3.88852	8.41404
TYMP:NM_001953.4	3.86221	8.41404
C14orf183:NM_001014830.1	3.86221	8.41404
CES1:NM_001266.4	3.86221	8.41404
IL4I1:NR_047577.1	3.86221	8.41404
WWOX:NM_130844.2	3.86221	8.41404
AQP1:NM_198098.2	3.82341	8.41404
AGTR1:NM_000685.4	3.63499	8.41404
UBE2QL1:NM_001145161.2	3.50214	8.41404
DMKN:NM_001190347.1	3.21851	8.41404
LEKR1:NM_001004316.2	3.21851	8.41404
SPRR2C:NR_003062.1	3.16588	8.41404
NPSR1-AS1:NR_015356.2	3.04679	8.41404
LOC100508736:XM_003119490.2	3.04463	8.41404
CNTN6:NM_014461.2	3.04032	8.41404
UGT2B4:NM_021139.2	3.03888	8.41404
LIPF:NM_001198829.1	2.79306	8.41404
SOX1:NM_005986.2	2.61254	8.41404
ACADL:NM_001608.3	2.58195	8.41404
LOC100506790:XR_133564.1	2.57481	8.41404
SPANXE:NM_145665.1	2.57481	8.41404
OR51L1:NM_001004755.1	2.57481	8.41404
SP140:NM_001005176.2	2.57481	8.41404
CD74:NM_001025159.2	2.55228	8.41404
PDE4D:NM_001197220.1	4.51315	8.3952
LOC100996477:XR_159217.1	16.1845	8.37824
SLC39A8:NM_001135146.1	115.459	8.37824
SDCBP2-AS1:NR_040049.1	6.00789	8.33379
SMOX:NM_175842.2	9.72705	8.32453
PTPRO:NM_002848.3	5.2569	8.32453
AMPD3:NM_000480.2	8.50943	8.29597
BCL2L11:NM_001204110.1	7.40257	8.23502
LOC100134216:XR_113284.2	6.03787	8.23502
CHGB:NM_001819.2	3.21851	8.23502
GPR34:NM_005300.3	2.57481	8.23502
UCN2:NM_033199.3	71.359	8.17348
RFTN2:NM_144629.2	37.8865	8.15285
SLC16A6:NM_004694.4	41.7487	8.07935
LOC100506312:XR_171674.1	3.92007	8.07589
HSD11B1:NM_181755.2	428.706	8.056
PCDH19:NM_001105243.1	2.67694	8.056
XKRX:NM_212559.2	38.3566	8.056
GK3P:NR_026575.1	12.1767	7.99437
SAT1:NR_027783.1	34.6385	7.98318
SAT1:NM_002970.2	37.3172	7.97627
PTGFR:NM_000959.3	16.2765	7.97246
GDF15:NM_004864.2	15.5602	7.95505
LINC00622:NR_036540.1	207.272	7.94859
CD36:NM_001127443.1	10.2992	7.94859
PTGFR:NM_001039585.1	14.5477	7.85311
PDE4D:NM_001197219.1	2.62191	7.82583
DHRS13:NM_144683.3	7.88535	7.78747
PFKFB4:NM_004567.2	43.8837	7.78021
CNIH3:NM_152495.1	36.592	7.77579
CREB5:NM_182899.3	3.07221	7.75763
SEMA6D:NM_024966.2	19.918	7.7539
LOC338758:NR_028138.1	9.01183	7.74117
NFATC2:NM_012340.4	23.0894	7.73376
INHBA:NM_002192.2	21.6876	7.70556
FBXO32:NM_001242463.1	16.2108	7.66215
DFNB31:NM_001173425.1	6.3015	7.63828
BMPR1B:NM_001256794.1	7.49684	7.51893
LOC100505869:XR_171868.1	20.2879	7.51893
LOC100129596:XR_171761.1	14.7018	7.51893
FCER1G:NM_004106.1	14.1614	7.51893
AMELX:NM_182680.1	10.2825	7.51893
KLHDC7B:NM_138433.3	10.0168	7.51893
IQCD:NM_138451.1	7.72442	7.51893
ACTR3BP5:NR_045000.1	7.08072	7.51893
KIF21B:NM_001252102.1	6.89516	7.51893
SLC16A9:NM_194298.2	6.45229	7.51893
BEST4:NM_153274.2	6.14446	7.51893
APOBEC2:NM_006789.3	5.79332	7.51893
LOC644135:XR_171601.1	5.36418	7.51893
SHOX2:NM_006884.3	4.76689	7.51893
LOC100506374:XR_133197.1	4.41396	7.51893
MEF2B:NM_001145785.1	3.86221	7.51893
LINC00601:NR_073453.1	3.43308	7.51893
MT1G:NM_005950.1	3.05758	7.51893
VNN2:NR_034173.1	3.00394	7.51893
TOB1-AS1:NR_038458.1	2.57481	7.51893
PPP1R14C:NM_030949.2	33.0076	7.51893
PALM2:NM_001037293.2	9.5227	7.51893
BCO2:NM_001037290.2	8.15356	7.51893
CPT1B:NM_001145135.1	5.14962	7.51893
FLJ12334:NR_033875.1	3.14699	7.51893
NFATC2:NM_001136021.2	23.0679	7.51893
CADPS2:NM_001009571.3	12.874	7.51893
ABCC2:NM_000392.3	8.02152	7.51893
C12orf70:NM_001145010.1	5.14962	7.51893
ASPRV1:NM_152792.2	2.95114	7.51893
LOC254100:NR_038923.1	2.57481	7.51893
TGFB3:NM_003239.2	14.0542	7.51893
SMOX:NM_175841.2	11.0717	7.51893
LYPD3:NM_014400.2	13.7323	7.51893
TMEM158:NM_015444.2	22.267	7.43389
PDE4D:NM_001165899.1	2.72726	7.39959
CD83:NM_001040280.1	8.23939	7.36549
SMOX:NM_175839.2	9.17735	7.33716
WNT16:NM_016087.2	11.4794	7.31753
ETV4:NM_001079675.2	5.6094	7.30411
C3orf80:NM_001168214.1	453.9	7.27106
AMPD3:NM_001025389.1	11.2004	7.25966
EVA1C:NM_058187.3	15.4488	7.2504
PIM3:NM_001001852.3	6.91587	7.246
FGF13:NM_033642.2	3.15414	7.19669
TMEM132A:NM_178031.2	31.1276	7.17794
LOC100127888:NR_024470.1	5.79332	7.16089
DNAJC12:NM_201262.1	2.57481	7.16089
ZC3H12A:NM_025079.2	21.3371	7.1481
ICAM1:NM_000201.2	12.3601	7.13716
SMOX:NM_175840.2	11.4979	7.13662
ABCG1:NM_207629.1	4.4474	7.13532
MMP1:NM_001145938.1	334.715	7.11178
HSD3BP4:NR_033781.1	10.3235	7.11076
FGF2:NM_002006.4	11.8529	7.05713
BMF:NM_001003943.1	37.8926	7.049
P4HA3:NM_182904.3	5.14962	6.9938
STK38L:NM_015000.3	3.891	6.98903
ST6GALNAC2:NM_006456.2	5.39484	6.98187
C8orf46:NM_152765.3	5.14962	6.98187
IGLON5:NM_001101372.1	3.86221	6.98187
MSH4:NM_002440.3	3.86221	6.98187
C16orf3:NM_001214.3	2.57481	6.98187
C10orf90:NM_001004298.2	2.57481	6.98187
MEDAG:NM_032849.3	19.3928	6.97008
SDCBP2-AS1:NR_040047.1	6.98059	6.96652
HEY1:NM_012258.3	12.1328	6.95852
IL33:NM_001199640.1	38.8898	6.95405
HEY1:NM_001040708.1	10.5245	6.93304
SMOX:NM_001270691.1	12.6833	6.91026
FOSB:NM_006732.2	8.14851	6.90609
DEDD2:NM_001270614.1	5.2569	6.90514
SDCBP2-AS1:NR_040048.1	7.34893	6.87903
DCHS2:NM_017639.3	5.77394	6.87445
OVOS:XM_001715897.2	4.50591	6.87445
RELB:NM_006509.3	13.6871	6.87445
COL8A1:NM_001850.4	9.49937	6.86921
CPT1B:NM_152246.2	9.74927	6.80285
FAM27C:NR_027421.1	5.14962	6.80285
NKX3-1:NM_001256339.1	4.81857	6.77171
GLIS3-AS1:NR_026663.1	8.44537	6.76704
PLIN2:NM_001122.3	8.87828	6.74051
SYT14:NM_001256006.1	3.95417	6.73775
TRABD2B:NM_001194986.1	19.0965	6.73124
GOLGA2P5:NR_036632.1	6.6945	6.71333
IGFBP2:NM_000597.2	75.9568	6.69268
SULT1C4:NM_006588.2	30.254	6.6835
PAPPA:NM_002581.3	68.1223	6.67965
MMP1:NM_002421.3	314.991	6.66995
RGS17:NM_012419.4	5.66181	6.65963
IL33:NM_001199641.1	36.2802	6.63842
NFATC2:NM_001258292.1	21.2781	6.59825
FBXO32:NM_058229.3	14.0925	6.58028
C7orf63:NM_001039706.2	7.15225	6.55221
ACSL4:NM_004458.2	8.05791	6.55199
GAREM:NM_001242409.1	16.688	6.53318
AMPD3:NM_001172431.1	9.09088	6.5056
ABCA1:NM_005502.3	3.75798	6.49354
ERO1LB:NM_019891.3	14.2141	6.45206
CLDN14:NM_012130.3	14.1614	6.4448
IL19:NM_013371.3	11.7165	6.4448
ELN:NM_001081752.1	9.64269	6.4448
LOC100498859:NR_034008.1	7.72442	6.4448
ZNF540:NM_001172226.2	6.43702	6.4448
DNAAF1:NM_178452.4	6.15284	6.4448
SLC23A3:NM_144712.4	6.00789	6.4448
BIK:NM_001197.4	5.79332	6.4448
CMPK2:NR_046236.1	5.79332	6.4448
SCGB1B2P:NR_027620.2	5.14962	6.4448
PLCG2:NM_002661.3	5.14962	6.4448
NAG20:XR_171686.1	4.82777	6.4448
CACNA2D2:NM_006030.2	4.82622	6.4448
ADAMTS20:NM_025003.3	3.36964	6.4448
ANKRD30BL:NR_027019.1	3.21851	6.4448
GYPA:NM_002099.6	3.21851	6.4448
LOC100505909:XR_109346.1	3.21851	6.4448
OR8H3:NM_001005201.1	2.57481	6.4448
PENK:NM_001135690.1	83.6813	6.4448
ZCCHC18:NR_026694.1	9.01183	6.4448
HLA-DMB:NM_002118.4	7.65501	6.4448
CXADR:NM_001207066.1	5.14962	6.4448
ITIH2:NM_002216.2	5.14962	6.4448
ZNF540:NM_152606.4	2.57481	6.4448
LOC100505795:NR_038072.1	6.14443	6.4448
LOC100996810:XR_159273.1	3.14699	6.4448
AKAP12:NM_005100.3	4.22624	6.43052
PALM2:NM_053016.5	9.62671	6.41537
FBXO32:NM_148177.2	15.0032	6.41469
PNPLA8:NM_001256011.1	4.03208	6.38726
PLIN2:NR_038064.1	8.97134	6.3498
ACSL4:NM_022977.2	8.02515	6.34781
STEAP2:NM_001244945.1	6.91133	6.34715
GAREM:NM_022751.2	16.8149	6.32332
GNG2:NM_001243774.1	9.36698	6.29135
NKX3-1:NM_006167.3	5.59156	6.27839
XIRP2:NM_001199144.1	5.42213	6.26578
AKR1C3:NM_001253908.1	4.21736	6.2434
RGS9:NM_003835.3	25.5335	6.22997
LONRF3:NM_024778.4	36.1764	6.17627
ZCWPW1:NM_001258008.1	3.39407	6.17627
ANKRD10-IT1:XR_172017.1	5.05599	6.171
NKX3-1:NR_046072.1	4.2802	6.16459
CYP3A5:NM_001190484.1	3.00394	6.13791
AKAP12:NM_144497.2	4.44423	6.12923
FAM108C1:NM_021214.1	2.50194	6.09984
DNAJC3-AS1:XR_109147.3	3.1756	6.08676
IL1RL2:NM_003854.2	2.83229	6.08676
CREM:NM_182724.1	2.69185	6.08676
ADAMTS9-AS2:NR_038264.1	3.5111	6.04907
NUDT6:NM_198041.2	11.5347	6.04162
NFKBIZ:NM_001005474.2	10.4892	6.0351
IFNE:NM_176891.4	29.0251	6.01962
SEMA6D:NM_153617.1	20.8197	6.01686
DNAJC12:NM_021800.2	7.5635	6.01515
CELSR1:NM_014246.1	6.67109	6.01515
IL33:NM_033439.3	40.878	6.0068
GAB2:NM_080491.2	5.03506	5.96901
FOSB:NM_001114171.1	8.74329	5.95656
VWA5A:NM_198315.2	7.73763	5.93432
FOS:NM_005252.3	9.85723	5.92028
ABCA6:NM_080284.2	10.5138	5.90773
TCN1:NM_001062.3	18.0237	5.90773
CYP24A1:NM_001128915.1	10.0847	5.90773
CREM:NM_001267568.1	7.46694	5.90773
RHOV:NM_133639.3	6.26888	5.90773
OR2H2:NM_007160.3	6.05775	5.90773
SLC13A3:NM_001193342.1	2.94264	5.90773
LOC644135:XR_112910.1	2.73573	5.90773
SDF2L1:NM_022044.2	3.14699	5.88708
FAM110B:NM_147189.2	10.2992	5.88625
BMF:NM_033503.3	36.8198	5.8707
FGF13:NM_004114.3	4.54883	5.85891
ANKRD10-IT1:XR_111397.2	4.80908	5.82667
FGF13:NM_001139502.1	6.52285	5.80032
LTB4R:NM_001143919.2	5.33353	5.80032
TBX3:NM_016569.3	9.47762	5.7894
ISG20:NM_002201.4	2.66677	5.7838
SNCAIP:NM_001242935.1	5.04233	5.7781
IL13RA2:NM_000640.2	96.0106	5.7781
NFKBIZ:NM_031419.3	11.1082	5.77567
NUDT6:NM_007083.4	10.8774	5.77347
CA12:NM_001218.3	5.35462	5.76902
GAB2:NM_012296.3	5.4071	5.76196
RUNX3:NM_001031680.2	47.4794	5.72871
RUNX3:NM_004350.2	25.1342	5.72871
SERPINA5:NM_000624.5	8.24858	5.72871
THRB:NM_001252634.1	8.14544	5.72871
CDH3:NM_001793.4	5.21737	5.72871
MMP7:NM_002423.3	15.2097	5.71877
SEMA6D:NM_020858.1	20.7307	5.71505
SEMA6D:NM_001198999.1	23.3761	5.70965
RFX8:NM_001145664.1	12.3521	5.70117
PI3:NM_002638.3	1630.85	5.6392
NKAIN1:NM_024522.2	57.2895	5.6392
MAFB:NM_005461.3	12.4926	5.6392
C9orf72:NM_145005.5	5.07605	5.6392
ITPRIP:NM_033397.3	2.81736	5.61387
FLJ20712:XR_171637.1	28.4031	5.60936
DAZL:NM_001190811.1	28.3156	5.60936
LOC100506631:XR_171556.1	28.2843	5.60936
LOC100505754:XR_109483.1	25.4019	5.60936
LOC100505622:NR_038332.1	20.5985	5.60936
FXYD2:NM_021603.3	18.4404	5.60936
ARHGEF3-AS1:NR_046572.1	17.4509	5.60936
DEC1:NM_017418.2	17.158	5.60936
CLDN14:NM_001146078.2	16.7363	5.60936
LOC728724:NR_033916.1	14.7523	5.60936
CHRNA9:NM_017581.3	14.1091	5.60936
OR52D1:NM_001005163.2	13.3032	5.60936
CLDN14:NM_144492.2	12.1581	5.60936
DKFZp667F0711:XR_171833.1	11.7293	5.60936
C22orf43:NM_016449.3	11.5866	5.60936
ST3GAL6-AS1:NR_046683.1	11.165	5.60936
ELN:NM_001081753.1	10.7831	5.60936
KCNJ9:NM_004983.2	10.6296	5.60936
LOC100505547:XR_171424.1	10.5998	5.60936
KLK8:NM_007196.2	10.5946	5.60936
BHLHA15:NM_177455.3	10.2992	5.60936
LOC100507594:XR_110327.1	9.84616	5.60936
PSPN:NM_004158.2	9.11449	5.60936
PRB2:NM_006248.3	9.01183	5.60936
HLA-DRA:NM_019111.4	9.01183	5.60936
DYNLRB2:NM_130897.1	8.48405	5.60936
LOC101060425:XM_003960261.1	8.4175	5.60936
IL4I1:NM_152899.1	8.35664	5.60936
METTL21C:NM_001010977.1	7.91323	5.60936
GLIPR1L1:NM_152779.2	7.72442	5.60936
LOC100507003:NM_001195256.1	7.72442	5.60936
LOC101060767:XM_003960885.1	7.61157	5.60936
LOC100996618:XM_003846258.1	7.3509	5.60936
SLC5A10:NM_001042450.2	7.18224	5.60936
BTNL10:XM_003960279.1	7.17881	5.60936
DYNC1I1:NM_001135557.1	7.08072	5.60936
GS52:XR_172114.1	7.0707	5.60936
LOC256021:NM_001256374.1	7.04749	5.60936
SLC26A8:NM_138718.2	6.79906	5.60936
LAIR2:NM_021270.3	6.59436	5.60936
ZNF385B:NM_152520.4	6.51628	5.60936
KLK8:NM_144505.1	6.43702	5.60936
OR8K1:NM_001002907.1	6.43702	5.60936
KLRB1:NM_002258.2	6.43702	5.60936
LOC100128371:XR_109287.1	6.43702	5.60936
TAS2R39:NM_176881.2	6.33175	5.60936
LOC283710:NM_001243538.1	6.23972	5.60936
LOC100128895:XR_171979.1	6.06346	5.60936
CASP12:NR_034065.1	6.01812	5.60936
C1orf115:NM_024709.4	6.00789	5.60936
INSL5:NM_005478.4	5.97901	5.60936
PHACTR1:NM_030948.2	5.95826	5.60936
FRMPD2:NM_001042512.2	5.79332	5.60936
GABRG2:NM_198903.2	5.79129	5.60936
LOC100505639:XR_109539.3	5.48968	5.60936
ZNF806:XM_002345581.2	5.31566	5.60936
IVL:XM_003960264.1	5.1872	5.60936
APOBEC3H:NM_181773.3	5.14962	5.60936
LOC101060562:XM_003960204.1	5.14962	5.60936
SLCO5A1:NM_001146009.1	5.01803	5.60936
LOC256021:NR_046160.1	4.86285	5.60936
TNFSF10:NM_001190943.1	4.82713	5.60936
CITED1:NM_001144886.1	4.75407	5.60936
OR8J3:NM_001004064.1	4.5284	5.60936
OR2H1:NM_030883.3	4.50591	5.60936
FNDC7:NM_001144937.1	4.50591	5.60936
NF1P2:NR_028506.1	4.50591	5.60936
ZNF385B:NR_049778.1	4.50591	5.60936
HYALP1:NR_002731.1	4.36717	5.60936
PMFBP1:NM_031293.2	4.36527	5.60936
LOC100506329:XR_108599.1	4.33629	5.60936
HOXC11:NM_014212.3	4.16385	5.60936
FAM83F:NM_138435.2	4.11989	5.60936
LOC645177:XM_928212.5	4.1061	5.60936
MAPT:NM_005910.5	4.06317	5.60936
LOC649133:NR_038829.1	4.03471	5.60936
REEP1:NM_001164731.1	3.97283	5.60936
LOC100507291:XR_112580.1	3.86221	5.60936
PDLIM3:NM_001257962.1	3.86221	5.60936
ZNF33BP1:NR_051997.1	3.86221	5.60936
FTCD:NM_006657.2	3.86221	5.60936
IGFBP1:NM_000596.2	3.86221	5.60936
HYAL1:NM_153285.2	3.86221	5.60936
LOC100996645:XR_159444.1	3.86221	5.60936
LOC100996254:XM_003960522.1	3.68808	5.60936
RLBP1:NM_000326.4	3.67545	5.60936
ASB9:NM_024087.2	3.65459	5.60936
FAM90A7P:NR_046343.1	3.49208	5.60936
ALDH1A2:NM_001206897.1	3.47793	5.60936
LOC100653057:XM_003403879.3	3.44813	5.60936
OR1F1:NM_012360.1	3.43308	5.60936
RASAL1:NM_004658.2	3.35298	5.60936
CYP2C8:NM_000770.3	3.34688	5.60936
FCHO1:NM_015122.2	3.32785	5.60936
CYP11A1:NM_000781.2	3.32613	5.60936
SLC17A6:NM_020346.2	3.28373	5.60936
OR1D5:NM_014566.1	3.21851	5.60936
CES1:NM_001025194.1	3.20049	5.60936
OR4N4:NM_001005241.2	3.19652	5.60936
NOX3:NM_015718.2	3.15039	5.60936
FRMD3:NM_001244959.1	3.07369	5.60936
EPDR1:NM_001242948.1	3.06784	5.60936
PYHIN1:NM_152501.4	3.06346	5.60936
COL22A1:NM_152888.1	3.0384	5.60936
CCDC169-SOHLH2:NM_001198910.1	3.00394	5.60936
CCNB3:NM_033031.2	2.91812	5.60936
ELF5:NM_001243081.1	2.89802	5.60936
ZNF423:NM_015069.3	2.89666	5.60936
FLJ35390:NR_072981.1	2.8696	5.60936
RASL10A:NM_006477.4	2.8696	5.60936
NAA11:NM_032693.2	2.82058	5.60936
FYB:NM_199335.3	2.73319	5.60936
LOC100505532:XR_171726.1	2.63478	5.60936
DSCR8:NR_026838.1	2.60177	5.60936
CDHR2:NM_017675.4	2.60051	5.60936
SLC34A2:NM_001177998.1	2.58485	5.60936
GGTLC1:NM_178311.2	2.57481	5.60936
USP17L11:NM_001256854.1	2.57481	5.60936
C9orf169:NM_199001.2	2.57481	5.60936
CMTM1:NM_181270.2	2.57481	5.60936
OR2T27:NM_001001824.1	2.57481	5.60936
POU5F1P3:NR_036440.1	2.57481	5.60936
CPA3:NM_001870.2	2.52674	5.60936
NCOA7:NM_001199622.1	11.9653	5.60531
LOC101060265:XM_003960509.1	6.86616	5.58549
ANO9:NM_001012302.2	5.96447	5.58549
BCL2L11:NM_001204107.1	3.86221	5.58549
MSC:NM_005098.3	5.84696	5.57924
COL7A1:NM_000094.3	23.3429	5.55025
LOC100996477:XR_158867.1	14.7132	5.54969
THRB:NM_001128176.2	12.001	5.54969
SEMA6D:NM_153616.1	20.6829	5.54831
SLC24A3:NM_020689.3	5.89496	5.54253
PLK2:NM_001252226.1	2.63283	5.50576
TGIF1:NM_174886.1	5.0141	5.50343
HIST2H2BE:NM_003528.2	20.876	5.49803
SEMA6D:NM_153618.1	20.3934	5.49258
CEBPB:NM_005194.3	5.03354	5.48093
KLHL24:NM_017644.3	7.49713	5.46378
AKR1C3:NM_003739.5	7.34578	5.46018
ID4:NM_001546.3	3.65697	5.45123
NFKB2:NM_002502.4	9.2151	5.44739
SLC16A6:NM_001174166.1	47.7412	5.40771
IER2:NM_004907.2	7.06876	5.37702
SEMA6D:NM_153619.1	20.5172	5.37444
ENTPD3:NM_001248.2	16.823	5.37067
VNN2:NM_001242350.1	12.874	5.37067
ADORA2A-AS1:NR_028484.1	12.5378	5.37067
HPCAL4:NM_016257.2	12.0871	5.37067
C9orf131:NM_001040411.1	12.0158	5.37067
FAM20A:NM_001243746.1	11.5866	5.37067
TRIM51:NM_032681.3	10.5219	5.37067
MGC27382:NR_027310.2	9.01183	5.37067
IL4I1:NM_172374.2	7.72442	5.37067
SLC26A8:NM_001193476.1	7.55354	5.37067
C1orf145:NR_073155.1	7.18682	5.37067
RTN4RL2:NM_178570.1	7.08072	5.37067
ZIC5:NM_033132.3	6.52279	5.37067
LOC100506596:XR_172196.1	6.43702	5.37067
COLQ:NM_080538.2	6.16013	5.37067
LOC150197:NR_026919.1	5.14962	5.37067
ZNF705A:NM_001004328.2	4.99468	5.37067
ATP2A3:NM_174954.2	4.83339	5.37067
ADAM8:NM_001164489.1	4.77143	5.37067
CXCL11:NM_005409.4	3.86221	5.37067
FHIT:NM_001166243.1	3.86221	5.37067
B3GAT1:NM_018644.3	3.64425	5.37067
SPG20OS:NR_045180.1	3.43308	5.37067
ACVR1C:NM_001111031.1	3.42964	5.37067
ST3GAL3:NR_073021.1	3.21851	5.37067
PPP1R1B:NM_001242464.1	3.00625	5.37067
LMO2:NM_005574.3	2.70355	5.37067
LOC339524:NR_026987.1	2.57481	5.37067
PLA2G4C:NM_001159322.1	38.6221	5.37067
TMEM86A:NM_153347.1	12.7453	5.37067
MAOA:NM_001270458.1	11.052	5.37067
LOC100506007:XR_171180.1	5.86484	5.37067
ZNF688:NM_145271.3	5.68604	5.37067
LOC100652770:NR_045216.1	4.31017	5.37067
PCDHB11:NM_018931.2	4.05294	5.37067
CD14:NM_001040021.2	3.86221	5.37067
XIRP2:NM_001199143.1	6.31127	5.37067
CCDC17:NM_001114938.2	4.63465	5.37067
TBC1D3B:NM_001001417.5	4.63465	5.37067
LOC440905:NR_026758.1	4.26921	5.37067
BTBD11:NM_001018072.1	3.43308	5.37067
ASTN1:NM_207108.1	3.30734	5.37067
LOC100507520:XR_159159.1	2.8609	5.37067
UNC5C:NM_003728.3	2.73573	5.37067
LOC374443:NR_046448.1	2.57481	5.37067
ATP2B1:NM_001001323.1	2.90778	5.36576
PITPNC1:NM_181671.2	14.0054	5.35886
CDCP1:NM_178181.1	7.78207	5.3424
MUC12:NM_001164462.1	2.51716	5.33998
TGIF1:NM_170695.2	5.29006	5.32637
TSC22D1:NM_001243798.1	29.4434	5.32537
TGIF1:NM_173207.1	5.22288	5.32345
ATP2B1:NM_001682.2	2.81109	5.31608
LOC729177:NR_034143.1	8.2966	5.29906
TBX3:NM_005996.3	11.175	5.27614
DLGAP1-AS2:XR_109464.1	8.47541	5.26672
PHLDA1:NM_007350.3	6.95288	5.26199
SLC39A14:NM_001135153.1	8.28526	5.25359
MIR31HG:NR_027054.1	23.2258	5.2364
ANKRD10-IT1:XR_109155.2	4.97204	5.23519
SLC39A14:NM_015359.4	7.90813	5.23386
PNPLA8:NM_001256008.1	4.87858	5.21919
JUNB:NM_002229.2	2.75138	5.20107
PITPNC1:NM_012417.3	15.1538	5.19165
C3orf58:NM_001134470.1	6.35921	5.17537
ZSWIM5:NM_020883.1	21.7571	5.17338
ELF3:NM_001114309.1	43.5629	5.16927
BCAN:NM_198427.1	14.2498	5.15584
SNCAIP:NM_005460.2	4.50591	5.13488
KLF9:NM_001206.2	4.20169	5.13361
SCG5:NM_001144757.1	82.5369	5.10213
CKMT2:NM_001825.2	3.12655	5.10213
CA12:NM_206925.1	5.4169	5.08556
ARRDC3:NM_020801.2	4.18066	5.06397
AOC2:NM_009590.2	5.70136	5.01262
CDKL3:NM_016508.3	3.94804	5.01262
KBTBD11:NM_014867.2	2.57481	5.01262
RRAD:NM_004165.2	88.8309	5.01262
CKMT2:NM_001099736.1	8.04628	5.01262
CREM:NR_051972.1	5.66458	5.01262
GSTO2:NM_001191014.1	5.57875	5.01262
CD14:NM_001174104.1	5.14962	5.01262
PDE3A:NM_000921.4	3.92073	5.01262
ITGA2:NR_073105.1	15.343	4.99781
GNG2:NM_001243773.1	10.7201	4.99156
SLC26A6:NM_001040454.1	7.155	4.98398
SLC39A14:NM_001128431.2	7.88877	4.98089
STEAP1:NM_012449.2	8.54269	4.97609
UNC5CL:NM_173561.2	8.92072	4.94101
FGF13:NM_001139501.1	3.66715	4.9184
PNPLA8:NM_001256007.1	5.10782	4.91237
C7orf53:NM_001134468.1	5.54574	4.91032
RASSF8:NM_001164748.1	6.96661	4.88685
BTG3:NM_001130914.1	4.68396	4.87388
TGIF1:NM_003244.2	5.47778	4.87309
TSC22D1:NM_001243797.1	25.5566	4.87217
LOC100272228:NR_027456.1	3.74518	4.86941
PIGA:NR_033836.1	4.5725	4.86519
PNPLA8:NM_015723.3	4.38816	4.8598
FAM65B:NM_014722.2	6.53382	4.85883
IL1RN:NM_173841.2	22.3223	4.8336
CREM:NM_182717.1	4.18406	4.8336
ST20:NM_001199757.1	2.57481	4.8336
IL32:NM_001012635.1	43.3143	4.8336
TIMP4:NM_003256.3	8.49687	4.8336
ADAT3:NM_138422.2	7.20946	4.8336
LOC100505771:XR_172336.1	4.29135	4.8336
PPP1R3A:NM_002711.3	3.43308	4.8336
PILRA:NM_178272.1	3.12655	4.8336
FGF18:NM_003862.2	3.00394	4.8336
SGCZ:NM_139167.2	2.95656	4.8336
GDNF-AS1:XR_171495.1	2.77287	4.8336
IL1RN:NM_173843.2	18.8871	4.8336
BTG3:NM_006806.4	3.98184	4.81826
PRDM1:NM_182907.2	17.5596	4.805
RGS16:NM_002928.3	27.3603	4.79229
TSC22D1:NM_006022.3	23.0942	4.78136
ITPRIP:NM_001272013.1	2.66967	4.77197
ADAM21:NM_003813.3	22.315	4.75688
PKIB:NM_181794.2	18.2484	4.75688
EGR3:NM_001199880.1	15.878	4.75688
NFKB2:NR_048560.1	12.3376	4.75688
RASSF8:NM_001164747.1	7.33439	4.74551
HSD11B1:NM_005525.3	464.753	4.72619
LOC100505869:XR_111118.3	8.36013	4.72619
CADM4:NM_145296.1	6.80485	4.72619
SALL4:NM_020436.3	13.3568	4.72619
VNN1:NM_004666.2	52.5261	4.71571
SLC2A13:NM_052885.3	6.85627	4.71094
TGIF1:NM_173210.1	4.38117	4.70517
RFX3:NM_134428.1	4.91788	4.69933
CXCL10:NM_001565.3	34.7599	4.69436
TGIF1:NM_173209.1	5.16071	4.68505
INSC:NM_001042536.1	12.1384	4.68015
DFNB59:NM_001042702.3	4.60495	4.67564
DLGAP1-AS1:NR_024101.1	5.70685	4.66919
IL32:NM_004221.4	12.874	4.65458
ETV4:NM_001261439.1	9.8701	4.65458
NFKB2:NM_001261403.1	8.23939	4.65458
SOX4:NM_003107.2	5.38651	4.64633
TNC:NM_002160.3	14.7598	4.644
RNF144B:NM_182757.3	17.6374	4.64244
DEDD2:NR_073050.1	5.34768	4.62704
PMAIP1:NM_021127.2	5.18734	4.62512
SERPINA1:NM_001002236.2	3.05503	4.62203
PROM2:NM_001165977.1	2.93033	4.60343
TGIF1:NM_173211.1	4.41837	4.59863
GNG2:NM_053064.4	9.20821	4.5949
FGF13:NM_001139498.1	3.14699	4.5949
C9orf72:NM_001256054.1	3.56512	4.58948
ITGA2:NR_073104.1	15.3889	4.587
SLC26A6:NM_134426.2	6.33605	4.58027
RGS4:NM_001113380.1	42.4843	4.57501
ANGPTL4:NM_139314.1	143.27	4.57501
ETV4:NM_001261437.1	7.08072	4.56507
SMIM16:NR_040064.1	3.54036	4.56507
FBXO2:NM_012168.5	59.8643	4.56507
RSPH1:NM_080860.2	11.5866	4.56507
ENO3:NM_001976.4	6.75887	4.56507
TGIF1:NM_173208.1	5.41083	4.55668
ITGA2:NR_073103.1	15.6076	4.55523
HIST2H2AA4:NM_001040874.1	5.21399	4.5487
MTHFD2L:NM_001144978.1	8.18217	4.54441
C3orf58:NM_173552.3	6.69598	4.53859
ST20:NR_037652.1	2.7293	4.53523
RASSF8:NM_001164746.1	6.84446	4.52098
PLA2G4C:NM_003706.2	43.2345	4.51136
SP6:NM_001258248.1	5.64117	4.51136
LONRF3:NM_001031855.1	20.1693	4.51136
SLC26A6:NM_134263.2	6.30449	4.50222
OSGIN2:NM_004337.2	16.0969	4.4961
RAB38:NM_022337.2	8.17774	4.49183
ITGA2:NR_073106.1	15.2173	4.48533
ZNF521:NM_015461.2	3.92297	4.48321
C9orf72:NM_018325.3	4.4206	4.48067
RASSF8:NM_007211.4	4.46679	4.47247
CSGALNACT1:NM_001130518.1	7.15922	4.46613
PGM2L1:NM_173582.3	6.69832	4.4621
ANGPTL4:NM_001039667.1	312.41	4.45277
MIAT:NR_003491.2	2.85068	4.44998
CHST2:NM_004267.4	11.1575	4.43975
FAM43A:NM_153690.4	4.19206	4.43758
SLC39A14:NM_001135154.1	6.54332	4.43513
RASGRP3:NM_015376.2	52.4807	4.4308
SLC43A3:NM_017611.2	5.80063	4.42753
FGF13:NM_001139500.1	3.21851	4.42047
TMOD1:NM_001166116.1	7.98754	4.40458
BHLHE40:NM_003670.2	3.22106	4.39744
ATG16L2:NM_033388.1	7.68866	4.39418
SLC26A6:NM_022911.2	5.69168	4.38605
PRR16:NM_016644.1	6.23725	4.37959
PPP1R15A:NM_014330.3	3.48514	4.37769
LOC100996875:XR_159204.1	5.91401	4.37709
SNAI1:NM_005985.3	3.46721	4.37326
NCOA7:NM_001199621.1	6.84226	4.34566
PDE3A:NM_001244683.1	4.65446	4.34324
SPHK1:NM_182965.2	4.26876	4.34129
IRAK3:NM_007199.2	3.91819	4.3248
OSGIN2:NM_001126111.1	15.1029	4.32123
ITGA2:NM_002203.3	15.3148	4.31766
IL36RN:NM_173170.1	122.908	4.29653
LOC100507388:XR_171456.1	93.626	4.29653
LOC100131138:NR_036513.1	35.5767	4.29653
DAZL:NM_001351.3	22.4908	4.29653
UGT2B11:NM_001073.1	21.3142	4.29653
FXYD6:NM_001164831.2	14.278	4.29653
CSF1R:NM_005211.3	13.98	4.29653
TTC29:NM_031956.2	13.1319	4.29653
ZSCAN5D:XM_001725568.2	12.8531	4.29653
DMRT1:NM_021951.2	9.62971	4.29653
DPY19L2P3:NR_036482.1	8.93296	4.29653
LOC101060303:XM_003960681.1	6.89073	4.29653
FCGR1B:NR_045213.1	6.85458	4.29653
OR11H12:NM_001013354.1	6.43702	4.29653
SULT1C2:NM_001056.3	5.79332	4.29653
ATP2A3:NM_174953.2	5.69702	4.29653
CDKN2B-AS1:NR_047534.1	5.67247	4.29653
DMKN:NM_001126057.2	5.14962	4.29653
LOC145837:NR_026979.1	5.03569	4.29653
PTPRH:NM_002842.3	4.82777	4.29653
MT1F:NM_005949.3	4.72048	4.29653
SLC5A10:NM_001270649.1	4.32755	4.29653
RET:NM_020975.4	4.19455	4.29653
HPSE2:NM_021828.4	3.94843	4.29653
FAM71E2:NM_001145402.1	3.86221	4.29653
LINC00366:NR_046999.1	3.86221	4.29653
OR51B5:NR_038321.1	3.62082	4.29653
SORBS2:NM_001145672.1	3.44932	4.29653
TPD52L3:NM_033516.5	3.3382	4.29653
CUZD1:NM_022034.5	3.21851	4.29653
LOC401180:XM_379325.2	3.21851	4.29653
LOC100506908:XR_171588.1	3.21851	4.29653
PDHA2:NM_005390.4	3.09512	4.29653
HPSE2:NM_001166244.1	3.08474	4.29653
ZNF750:NM_024702.2	3.00394	4.29653
MADCAM1:NM_130760.2	2.7768	4.29653
CMPK2:NM_207315.3	2.57481	4.29653
TNFSF13:NM_172087.2	2.57481	4.29653
XCR1:NM_005283.2	2.57481	4.29653
TMOD1:NM_003275.3	7.73349	4.29653
BCL2L11:NM_001204111.1	4.93505	4.29653
BCL2L11:NM_207003.2	3.6783	4.29653
CPT1B:NM_001145134.1	9.97582	4.29653
MUCL1:NM_058173.2	8.72546	4.29653
CPT1B:NM_152245.2	8.58269	4.29653
LOC100996318:XM_003960125.1	8.54368	4.29653
CALB1:NM_004929.2	8.48069	4.29653
LINC00640:NR_038358.1	8.36813	4.29653
PPM1L:NM_139245.2	7.92249	4.29653
PDC:NM_022576.3	7.72442	4.29653
OR52E2:NM_001005164.2	6.43702	4.29653
C1orf145:NR_073154.1	5.95413	4.29653
XIRP2:NM_001199145.1	5.93766	4.29653
SHOX2:NM_003030.4	5.31138	4.29653
LDLRAD4:NM_181482.4	4.69361	4.29653
SOWAHA:NM_175873.4	4.34005	4.29653
PCDH19:NM_001184880.1	3.95783	4.29653
ZIM2:NM_001146327.1	3.43308	4.29653
LOC100996842:XM_003846592.1	3.21851	4.29653
GRB7:NM_001030002.2	3.04895	4.29653
CDKN2B-AS1:NR_047535.1	3.00394	4.29653
BRICD5:NM_182563.3	2.73573	4.29653
DOCK4:NM_014705.3	7.42462	4.29033
LIPG:NM_006033.2	108.216	4.28319
HSPA1B:NM_005346.4	4.03601	4.28274
CYP26B1:NM_019885.2	1046.02	4.27416
TMEM156:NM_024943.1	7.59568	4.25949
ELF3:NM_004433.4	51.8041	4.25747
TSSK3:NM_052841.3	6.01948	4.24771
THBS2:NM_003247.2	3.31946	4.24512
C5orf45:NM_001017987.2	6.3582	4.24
PNPLA8:NM_001256010.1	4.73851	4.23104
DEDD2:NR_073049.1	5.25261	4.20702
GRB14:NM_004490.2	624.931	4.19889
PAQR5:NM_017705.3	4.48328	4.1975
KDM6B:NM_001080424.1	5.90158	4.19636
RFX3:NM_002919.2	4.53166	4.19424
CACNB2:NM_000724.3	4.13042	4.17719
TRAF3IP2-AS1:NR_034108.1	4.37407	4.16227
IL1RN:NM_173842.2	22.0527	4.16227
LPHN2:NM_012302.2	10.6211	4.15194
NCOA7:NM_181782.4	7.36515	4.14486
ITGA2:NR_073107.1	15.2908	4.13286
ABCA8:NM_007168.2	3.39975	4.10743
SYT14:NR_027459.2	4.89214	4.09194
LOC100506342:XR_108862.1	6.26032	4.08925
ADCY10P1:NR_026938.2	5.25261	4.08767
TAS2R5:NM_018980.2	15.127	4.08171
SIRT4:NM_012240.2	7.0092	4.08171
ETV4:NM_001261438.1	6.26537	4.08171
CCNO:NM_021147.3	3.86221	4.08171
GRPR:NM_005314.2	2.57481	4.08171
NCOA7:NM_001122842.2	6.28206	4.05119
TNFSF15:NM_005118.3	7.08556	4.03988
LRRC38:NM_001010847.1	9.65553	4.028
CREM:NM_001267570.1	3.86221	4.028
LOC283914:NR_027080.1	3.37944	4.028
SNX16:NM_152836.2	3.21851	4.028
HEPHL1:NM_001098672.1	19.9241	4.01805
DUSP1:NM_004417.3	5.06629	4.01663
PRDM1:NM_001198.3	13.3609	4.01037
LOC728431:NR_038842.1	4.80631	4.00359
EGR1:NM_001964.2	4.07302	3.99342
SDCBP2:NM_015685.5	6.43702	3.98964
PNPLA8:NM_001256009.1	3.98318	3.98964
C1orf101:NM_001242340.1	43.7478	3.98964
FOXO4:NM_005938.3	2.83229	3.98964
EMR2:NM_013447.3	4.30953	3.98623
SOX5:NM_152989.3	11.0883	3.98256
HIST2H2BC:NR_036461.1	4.19445	3.97429
NCOA7:NM_001199619.1	6.27892	3.9601
NFKB2:NM_001077494.2	11.415	3.95733
NFATC2:NM_001258297.1	26.3351	3.93849
PIGA:NR_033835.1	4.00139	3.93849
CADPS2:NM_017954.10	10.1705	3.93849
FOXP1-IT1:XR_109994.1	9.77888	3.93849
ARRDC2:NM_001025604.1	6.5443	3.93849
LOC100128416:XR_037268.2	6.43702	3.93849
RIMBP3C:NM_001128633.1	4.89214	3.93849
CSGALNACT1:NR_024040.1	4.80631	3.93849
BCL2L11:NM_138623.3	4.02314	3.93849
KLRF1:NM_016523.1	3.86221	3.93849
LOC100288846:NR_038935.1	2.57481	3.93849
GPR68:NM_001177676.1	33.4901	3.9321
SLC25A37:NM_016612.2	2.96608	3.92614
DDIT3:NM_001195057.1	4.64143	3.92059
EGLN3:NM_022073.3	4.73137	3.91291
GLIS3:NM_001042413.1	7.04671	3.90921
RPA4:NM_013347.4	6.98877	3.90594
CREM:NM_182720.1	8.54368	3.89373
NFKB1:NM_003998.3	3.16338	3.89352
GPR68:NM_003485.3	31.2154	3.87093
BCL2L11:NM_138622.3	10.2992	3.86688
RAB40C:NM_001172665.1	3.34725	3.86688
ZCWPW1:NM_017984.4	2.89666	3.86688
GPR125:NM_145290.3	4.63123	3.86652
HTR7:NM_019859.3	59.993	3.85892
EVPL:NM_001988.2	6.43702	3.83619
ARRDC2:NM_015683.1	3.92658	3.83619
SATB1:NM_001195470.1	6.9198	3.83425
NFKB1:NM_001165412.1	2.92768	3.83159
KCNG1:NM_002237.3	7.26096	3.81914
MCL1:NM_182763.2	3.71323	3.8095
DDIT3:NM_001195054.1	3.70457	3.80829
MAFF:NM_001161572.1	5.64377	3.80349
ST20:NM_001100879.1	4.72048	3.80243
GLIS3:NM_152629.3	7.2502	3.79039
RNF128:NM_024539.3	17.0581	3.78632
EMR2:NM_001271052.1	4.10638	3.78613
CCDC71L:NM_175884.4	4.52342	3.78433
ZDBF2:NM_020923.1	2.93019	3.77716
SLC5A3:NM_006933.4	6.87757	3.76155
OR8D2:NM_001002918.1	55.0375	3.75947
IL32:NM_001012632.1	32.1851	3.75947
MCTP1:NM_001002796.2	25.1539	3.75947
C9orf131:NM_001040412.1	20.5985	3.75947
KCNA3:NM_002232.3	17.3205	3.75947
C1QTNF1:NM_198593.3	13.9469	3.75947
LINC00511:NR_033876.1	10.4243	3.75947
TMEM100:NM_018286.2	7.30918	3.75947
ZNF467:NM_207336.1	4.792	3.75947
TSNAXIP1:NM_018430.2	3.75493	3.75947
LOC100507458:XR_109247.1	3.62814	3.75947
WDR81:NM_001163811.1	3.54036	3.75947
ELMO3:NM_024712.3	3.34725	3.75947
PITPNM1:NM_001130848.1	3.30686	3.75947
HTATIP2:NM_001098523.1	3.25638	3.75947
RNF148:NM_198085.1	3.25222	3.75947
RNF133:NM_139175.1	3.21851	3.75947
AZFP:XR_109896.1	3.21851	3.75947
ANKRD18DP:NR_003291.1	2.9586	3.75947
LOC100287813:XR_171224.1	2.70355	3.75947
LOC100505711:XR_112886.1	2.57481	3.75947
ARC:NM_015193.4	2.57481	3.75947
CHRNB4:NM_001256567.1	2.57481	3.75947
MCTP1:NM_024717.4	16.7363	3.75947
C9orf131:NM_001040410.1	9.78427	3.75947
GRIK1-AS2:NR_033368.1	7.59568	3.75947
SLC44A5:NM_152697.4	6.81147	3.75947
JAG2:NM_145159.2	3.37671	3.75947
CLUHP3:NR_024034.1	2.57481	3.75947
CHMP1B:NM_020412.4	2.79413	3.75782
GPR161:NM_001267613.1	3.05887	3.75094
JARID2:NM_001267040.1	3.09639	3.74732
SFN:NM_006142.3	14.6764	3.73468
PCDHB10:NM_018930.3	3.10147	3.72788
CTSS:NM_004079.4	16.2108	3.71305
DCAF4L1:NM_001029955.3	2.6192	3.70576
TBXAS1:NM_001166253.1	35.4036	3.69979
TBXAS1:NR_029394.1	9.29792	3.69979
CREM:NR_051971.1	5.57875	3.69979
LOC100505994:XR_108596.2	8.39288	3.69702
SLC43A3:NM_199329.1	6.16227	3.69628
PELI1:NM_020651.3	10.4478	3.6871
CTSS:NM_001199739.1	13.8214	3.68469
MARCH9:NM_138396.5	4.81667	3.68274
RASGRP3:NM_001139488.1	65.2898	3.68274
A4GALT:NM_017436.4	2.647	3.67385
PCMTD1:NM_052937.2	5.39549	3.66738
LRIG1:NM_015541.2	9.42227	3.66708
NOVA1:NM_002515.2	3.14699	3.66001
TNFSF9:NM_003811.3	51.3352	3.65205
LOC100505923:XR_171952.1	15.2983	3.65205
CLDN20:NM_001001346.3	8.75435	3.65205
HCG4:NR_002139.2	6.75887	3.65205
COL4A6:NM_001847.2	4.89167	3.65205
UPP1:NM_181597.1	4.32711	3.65205
CD14:NM_001174105.1	4.20326	3.65205
ITGB8:NM_002214.2	2.68561	3.65205
HIVEP2:NM_006734.3	4.62303	3.63744
SLC43A3:NM_014096.2	6.90012	3.63741
PAQR5:NM_001104554.1	4.62113	3.63526
LACC1:NM_001128303.1	8.79726	3.62773
MCL1:NM_001197320.1	3.66998	3.62563
HBP1:NM_001244262.1	4.74162	3.62176
SLC6A16:NM_014037.2	3.49438	3.61813
CHST11:NM_018413.5	51.4962	3.61698
ATP10B:NM_025153.2	5.95295	3.61487
RAB31:NM_006868.3	3.98165	3.60222
RCAN1:NM_203417.1	2.702	3.59719
LAMB3:NM_001127641.1	27.1274	3.59506
MAFF:NM_001161574.1	5.294	3.58622
LOC100506377:XR_108458.1	55.7813	3.58044
AKR1C4:NM_001818.3	9.8701	3.58044
IGSF6:NM_005849.3	4.68147	3.58044
COL4A5:NM_000495.4	2.60407	3.58044
C19orf71:NM_001135580.1	16.0926	3.58044
AMY2A:NM_000699.2	10.6211	3.58044
C1QTNF1:NM_153372.1	7.72442	3.58044
LOC100505912:NR_037877.1	6.95198	3.58044
GRIP1:NM_021150.3	3.86221	3.58044
KIF21B:NM_017596.3	3.24697	3.58044
TRPM3:NM_001007471.2	2.73784	3.58044
RGS4:NM_001102445.2	78.9504	3.57149
BMP2:NM_001200.2	22.1138	3.57005
MCL1:NM_021960.4	3.69147	3.56647
LCN2:NM_005564.3	15.4793	3.55412
SPHK1:NM_001142602.1	4.29135	3.5529
FLJ43663:NR_024153.1	8.94637	3.5529
RCAN1:NM_004414.5	2.51829	3.5526
RCAN1:NM_203418.1	2.5803	3.54939
LOC440993:XR_171437.1	3.21851	3.54464
LOC100505620:XR_172203.1	2.78245	3.54464
NCOA7:NM_001199620.1	6.18114	3.54026
TMEM251:NM_001098621.1	2.6192	3.53569
IRAK3:NM_001142523.1	3.86221	3.53271
CCDC57:NM_198082.2	5.49141	3.5319
FOXH1:NM_003923.2	12.4449	3.5293
AKR1C3:NM_001253909.1	11.5866	3.5293
FXYD3:NM_021910.2	2.78039	3.5293
KLC4:NM_201523.1	2.7293	3.5293
LPHN1:NM_001008701.2	4.40113	3.52077
CYP1B1:NM_000104.3	57.4788	3.51535
LOC100506342:XR_171734.1	6.16266	3.50261
PER1:NM_002616.2	2.78245	3.49782
SYT7:NM_001252065.1	51.2979	3.49093
CA2:NM_000067.2	28.3229	3.49093
LOC100507002:XR_109421.1	10.2992	3.49093
GIPR:NM_000164.2	7.72442	3.49093
NTN1:NM_004822.2	5.391	3.49093
CREM:NR_051975.1	4.99816	3.49093
UBQLNL:NM_145053.4	4.09629	3.49093
STXBP2:NM_001127396.2	4.02314	3.49093
CDH9:NM_016279.3	3.43308	3.49093
MST1:NM_020998.3	3.2851	3.49093
TSPAN11:NM_001080509.2	23.7675	3.4828
DFNB31:NM_015404.3	4.6132	3.47514
HES1:NM_005524.3	6.17012	3.47121
FAM20A:NR_027751.1	7.72442	3.45257
LOC284454:NR_036515.1	3.75026	3.45224
PPP1R16A:NM_032902.5	4.50591	3.44853
LOC283050:NR_015429.1	8.58269	3.43723
PITPNM3:NM_031220.3	3.30133	3.43723
DNAJB13:NM_153614.2	3.16899	3.43723
TGFA:NM_003236.3	7.90834	3.43723
SLC46A3:NM_181785.3	6.72311	3.43723
EREG:NM_001432.2	23.866	3.43667
KLHL2:NM_007246.3	2.7627	3.4328
WDR52:NM_018338.3	33.8403	3.42131
GPX3:NM_002084.3	6.17628	3.41421
EGFR:NM_201284.1	3.05967	3.40921
PMEPA1:NM_001255976.1	61.023	3.40815
CDKL3:NM_001113575.1	5.50073	3.40142
MSTN:NM_005259.2	3.04139	3.40142
FAM108B1:NM_016014.2	2.74169	3.392
LOC100505994:XR_171517.1	8.79726	3.38765
KLF4:NM_004235.4	5.53584	3.38352
HYOU1:NM_001130991.1	3.11326	3.38009
MUC3A:XM_003846410.1	2.81319	3.37585
TNFSF15:NM_001204344.1	7.83373	3.37207
C1orf101:NM_001130957.1	16.7363	3.36562
LOC283050:NR_024431.2	15.3498	3.34877
WTAP:NM_001270531.1	3.08472	3.34803
DDIT3:NM_001195053.1	4.16352	3.34634
DLGAP1-AS2:XR_172234.1	7.22927	3.34446
CREM:NM_183012.1	11.0717	3.34175
GCNT3:NM_004751.2	15.7707	3.33317
GJA1:NM_000165.3	5.73965	3.32327
PGBD5:NM_001258311.1	5.58641	3.3231
RASGRF2:NM_006909.2	5.92986	3.32198
VEGFA:NM_001171630.1	6.81567	3.31925
SHC2:NM_012435.2	20.341	3.31447
PMEPA1:NM_199170.2	37.5761	3.31259
POSTN:NM_001135934.1	13.8181	3.30503
CSGALNACT1:NM_018371.4	8.78653	3.28953
P2RY2:NM_176072.1	8.06335	3.27893
MEIS1-AS3:NR_046438.1	7.17268	3.27893
VEGFA:NM_001171626.1	7.06254	3.2781
HSPA5:NM_005347.4	2.61522	3.27646
SPINT1:NM_181642.2	12.4449	3.25597
VEGFA:NM_001171628.1	7.82838	3.24575
MGC21881:NR_015363.1	2.70618	3.24575
HSPA13:NM_006948.4	5.25971	3.24289
SYNJ2:NM_001178088.1	2.75009	3.23915
GPR161:NM_001267612.1	2.8609	3.23732
C1orf101:NM_173807.4	8.43965	3.2224
STAT4:NM_003151.3	5.86484	3.2224
MFAP2:NM_017459.2	3.55011	3.2224
IFRD1:NM_001550.3	3.04481	3.2224
IL32:NM_001012636.1	63.4182	3.2224
FCGR1A:NM_000566.3	24.5703	3.2224
BCAN:NM_021948.4	12.9901	3.2224
MBOAT4:NM_001100916.1	11.6165	3.2224
LOC283050:NR_024429.1	10.2992	3.2224
CTAGE1:NM_172241.2	9.4514	3.2224
LGALS9:NR_024043.1	9.01183	3.2224
SLC22A18AS:NM_007105.2	9.01183	3.2224
C16orf71:NM_139170.2	9.01183	3.2224
N4BP2L1:NM_001079691.1	8.36813	3.2224
LOC100127909:XR_109478.1	7.08404	3.2224
LOC100506922:XR_171329.1	6.43702	3.2224
XIRP2:NM_152381.5	6.42806	3.2224
OASL:NM_198213.2	4.63349	3.2224
KL:NM_004795.3	3.85438	3.2224
CPEB1:NM_001079534.1	3.78648	3.2224
PDE9A:NM_001001578.1	3.65459	3.2224
NOX1:NM_013955.2	3.60447	3.2224
PDE9A:NM_001001584.2	3.56951	3.2224
FXYD3:NM_001136008.1	2.75895	3.2224
TMEM218:NM_001258241.1	2.73573	3.2224
MEI1:NM_152513.3	2.67906	3.2224
CHRNB4:NM_000750.3	2.57481	3.2224
UGT2A1:NM_001252275.1	2.57481	3.2224
MAGEA2B:NM_153488.3	30.254	3.2224
KCNJ15:NM_002243.3	29.9472	3.2224
CRLF1:NM_004750.4	26.0608	3.2224
CSAG4:NR_073432.1	25.3519	3.2224
NFATC2:NM_001258295.1	23.5289	3.2224
RERG:NM_001190726.1	13.2498	3.2224
UPB1:NM_016327.2	12.3775	3.2224
PRR4:NM_001098538.2	11.5866	3.2224
OR4F15:NM_001001674.1	11.4295	3.2224
LOC100506908:XR_112897.1	11.3871	3.2224
KLRC2:NM_002260.3	10.5305	3.2224
ADAMDEC1:NM_001145272.1	9.62971	3.2224
OR4F17:NM_001005240.1	9.01183	3.2224
GAD1:NM_013445.3	8.50421	3.2224
MYBPH:NM_004997.2	8.49687	3.2224
LOC100507136:XR_110168.1	8.15356	3.2224
BCL2L11:NM_138621.4	7.93899	3.2224
RAPGEF4-AS1:NR_026995.1	7.89482	3.2224
CELF2-AS2:NR_046108.1	7.54137	3.2224
LOC101060328:XM_003960831.1	7.32581	3.2224
C10orf95:NM_024886.1	7.30587	3.2224
DDN:NM_015086.1	6.87969	3.2224
KIF21B:NM_001252100.1	6.47696	3.2224
CSAG2:NM_004909.3	6.43702	3.2224
IL4I1:NM_001258018.1	6.43702	3.2224
ADSSL1:NM_152328.3	6.17954	3.2224
LOC100996612:XM_003846413.1	6.00789	3.2224
CKMT1B:XM_003960587.1	5.95413	3.2224
SATB1:NM_001131010.2	5.92692	3.2224
ADRA2A:NM_000681.3	5.51932	3.2224
WDR16:NM_001080556.1	5.38771	3.2224
KIAA1324L:NM_001142749.2	5.33322	3.2224
SSX4:NM_005636.3	5.26955	3.2224
CD37:NM_001040031.1	5.14962	3.2224
DIRAS3:NM_004675.2	5.14962	3.2224
CASP5:NM_004347.3	5.14962	3.2224
LOC100130849:NR_038450.1	5.14962	3.2224
FLJ45974:NR_038371.1	4.92873	3.2224
LOC101060321:XM_003960685.1	4.89214	3.2224
ANKRD6:NM_014942.4	4.82351	3.2224
MYO16:NM_015011.1	4.68387	3.2224
FCGR1B:NM_001244910.1	4.63465	3.2224
LOC100996619:XM_003846632.1	4.63465	3.2224
LOC100996378:XM_003960513.1	4.50591	3.2224
OR5D16:NM_001005496.1	4.34947	3.2224
TFCP2L1:NM_014553.2	4.15534	3.2224
ANO2:NM_020373.2	4.03687	3.2224
C22orf31:NM_015370.1	4.01208	3.2224
MAPT:NM_016841.4	3.87169	3.2224
PDLIM3:NM_001114107.4	3.86221	3.2224
TYMP:NM_001113755.2	3.83525	3.2224
LOC283914:NR_027079.1	3.8275	3.2224
KIF26A:NM_015656.1	3.81198	3.2224
ACVR1C:NM_145259.2	3.62497	3.2224
PIGA:NM_002641.3	3.55929	3.2224
TUBA8:NM_001193414.1	3.54036	3.2224
TMEM86B:NM_173804.4	3.36156	3.2224
LMO2:NM_001142316.1	3.31047	3.2224
TJP3:NM_001267561.1	3.21851	3.2224
GFI1:NM_005263.3	3.21851	3.2224
HCRTR1:NM_001525.2	3.21809	3.2224
RLTPR:NM_001013838.1	3.16899	3.2224
ZNF385B:NM_001113397.1	3.10856	3.2224
LOC100131132:XR_111080.1	3.08977	3.2224
LOC100131047:NR_038401.1	3.02035	3.2224
CLCN5:NM_001272102.1	3.00394	3.2224
CELF6:NM_001172684.1	2.89666	3.2224
LOC100506538:XR_113152.2	2.89666	3.2224
RNF39:NM_170769.2	2.89666	3.2224
SELE:NM_000450.2	2.76963	3.2224
SLCO2B1:NM_001145212.2	2.73644	3.2224
SORBS2:NM_001145671.2	2.72971	3.2224
PLP1:NM_001128834.1	2.7274	3.2224
TEX14:NM_001201457.1	2.59967	3.2224
LOC101060421:XM_003960707.1	2.57481	3.2224
LOC441025:NR_033964.1	2.57481	3.2224
ADAMTS13:NR_024514.1	2.57481	3.2224
C1orf191:XR_171167.1	2.57481	3.2224
DTNB:NM_001256308.1	2.57481	3.2224
ORM1:NM_000607.2	2.5342	3.2224
STEAP2:NM_152999.3	3.29869	3.21444
ENOSF1:NM_001126123.3	3.22507	3.21334
SELK:NM_021237.3	6.08006	3.20875
SH3PXD2B:NM_001017995.2	3.07052	3.19547
JARID2:NM_004973.3	2.98666	3.18627
HYOU1:NM_006389.3	3.00107	3.18477
MFSD2A:NM_032793.3	3.58454	3.18404
KLF11:NM_003597.4	3.30498	3.17358
VEGFA:NM_001204385.1	6.50175	3.17019
MANF:NM_006010.4	6.49681	3.16614
SYNJ2:NM_003898.3	2.67446	3.16441
SCG5:NM_003020.3	66.0087	3.16273
LAMB3:NM_000228.2	22.7189	3.1616
PCGF1:NM_032673.2	3.59157	3.1569
HSPA1A:NM_005345.5	4.54261	3.15481
LAMB3:NM_001017402.1	26.9435	3.15079
HBP1:NM_012257.3	4.39745	3.14954
RGS4:NM_005613.5	26.5205	3.14746
CLCF1:NM_013246.2	3.69514	3.14746
ANXA10:NM_007193.4	4.72048	3.14512
VEGFA:NM_001171627.1	6.72069	3.14035
GPANK1:NM_001199239.1	4.24843	3.13977
SLC7A7:NM_001126106.2	4.7578	3.13289
JUN:NM_002228.3	4.08833	3.13086
DGKE:NM_003647.2	4.12932	3.12244
FAM20A:NM_017565.3	7.5635	3.11499
GRIK1:NM_175611.2	7.3283	3.11499
SLC19A2:NM_006996.2	4.68499	3.10731
CD1D:NM_001766.3	5.99138	3.10305
C5orf45:NM_016175.3	5.53358	3.10305
PMEPA1:NM_199171.2	42.2269	3.09902
C16orf55:NR_073516.1	3.12655	3.09603
SPHK1:NM_001142601.1	4.72048	3.0922
TRAF1:NM_001190947.1	7.83171	3.08813
PAG1:NM_018440.3	4.82564	3.08495
KCNK1:NM_002245.3	4.0789	3.0838
RASGRP3:NM_170672.2	67.5887	3.08316
TCF7:NM_001134851.2	2.87773	3.0823
EGFR:NM_201283.1	2.78741	3.08153
MED12L:NM_053002.4	6.06919	3.07918
SLC1A2:NM_001195728.2	3.98142	3.07766
REL:NM_002908.2	3.07657	3.07234
HSD11B1:NM_001206741.1	108.464	3.06895
ABTB1:NM_172027.2	4.50591	3.06895
ZNF222:NM_001129996.1	3.34029	3.06895
GPR161:NM_001267610.1	2.96493	3.06693
LOC100996298:XR_159074.2	4.37717	3.05715
RIPK4:NM_020639.2	15.482	3.0528
RNF128:NM_194463.1	23.6024	3.05152
SLC46A3:NM_001135919.1	6.04452	3.04338
GAD1:NM_000817.2	10.7284	3.04338
CD37:NM_001774.2	6.43702	3.04338
PLCL2:NM_015184.5	2.57481	3.04338
TCP11L2:NM_152772.1	3.21739	3.04162
PDE3B:NM_000922.3	13.0388	3.04086
CFLAR:NM_001127184.2	2.79425	3.03826
SYT14:NM_153262.3	4.44362	3.03559
SOX5:NM_001261414.1	8.54368	3.03059
WTAP:NM_004906.4	3.47159	3.02917
LOC100996381:XR_159311.1	2.57481	3.0271
FLJ43663:NR_015431.1	10.3786	3.02399
ING1:NM_198219.2	2.57481	3.02349
SNCA:NM_001146054.1	8.72816	3.0145
SOX5:NM_006940.4	9.5502	3.01399
GPR161:NM_001267609.1	3.48289	3.0104
SLC25A18:NM_031481.1	20.5698	3.00757
CFLAR-AS1:NR_040030.1	5.79332	3.00757
ST6GALNAC5:NM_030965.1	4.50591	3.00757
STEAP1B:NM_001164460.1	2.78938	3.00757
CDCP1:NM_022842.3	8.66033	3.00591
CLMN:NM_024734.3	2.61601	2.99781
VEGFA:NM_001171624.1	7.13193	2.99775
SLC9B2:NM_178833.4	7.40117	2.99693
SDCBP:NM_001007068.1	3.19919	2.98829
LOC100996381:XR_158945.1	4.59787	2.9837
ETV4:NM_001986.2	4.0894	2.97828
SLC22A4:NM_003059.2	16.114	2.97742
SLC6A10P:NR_003083.2	4.68147	2.97452
LOC100506451:NR_038227.1	4.55956	2.97452
CD58:NR_026665.1	7.52636	2.96966
ZNF165:NM_003447.3	4.29135	2.96966
VEGFA:NM_001171629.1	6.62094	2.96632
GFPT2:NM_005110.2	10.2461	2.955
LOC100996318:XM_003846365.1	6.82324	2.95387
LINC00161:NR_026552.1	8.62561	2.95387
CREM:NM_182772.1	4.50591	2.95387
LOC100233156:NR_037871.1	4.50591	2.95387
SLC10A2:NM_000452.2	4.18406	2.95387
MT1A:NM_005946.2	3.60473	2.95387
C1orf168:NM_001004303.4	3.57612	2.95387
WSCD1:NM_015253.1	2.94692	2.95387
GPR98:NM_032119.3	2.66462	2.95387
ADORA1:NM_001048230.1	2.57481	2.95387
CREB3L4:NR_045658.1	2.57481	2.95387
SYT14:NM_001146261.2	3.65894	2.94219
NBL1:NM_001204086.2	3.77026	2.94108
SOX5:NM_001261415.1	9.22288	2.93895
SLC22A3:NM_021977.3	9.92202	2.93596
SKIL:NM_001145097.2	3.30965	2.93278
H1F0:NM_005318.3	3.55372	2.93215
TNFRSF11B:NM_002546.3	2.95905	2.93068
LPHN1:NM_014921.4	5.30662	2.92945
ING1:NM_005537.4	3.86221	2.92945
CCDC147:NM_001008723.1	4.36598	2.92609
CA11:NM_001217.3	3.10147	2.92403
SPINT1:NM_001032367.1	3.21851	2.91944
PID1:NM_017933.4	5.475	2.91551
ZNF503:NM_032772.4	5.01155	2.90911
SLC1A2:NM_001252652.1	4.05532	2.90853
VEGFA:NM_001171625.1	6.36365	2.90216
JUND:NM_005354.4	3.94968	2.90073
MSR1:NM_138715.2	6.65159	2.90016
EPPK1:NM_031308.1	3.18065	2.89549
CACNB2:NM_201596.2	3.29003	2.89549
JAM2:NM_021219.3	6.67654	2.89284
FBXL6:NM_024555.4	2.74273	2.8919
SNCA:NM_000345.3	6.82952	2.89051
VEGFA:NM_001171623.1	6.3076	2.88905
SATB1:NM_002971.4	6.21575	2.88262
VWA5A:NM_001130142.1	9.48838	2.88168
NINJ1:NM_004148.3	5.5773	2.88083
GPR56:NM_001145774.1	4.82777	2.88063
NAB1:NM_005966.3	5.9238	2.87953
MAML3:NM_018717.4	5.45614	2.87919
ARID3B:NM_006465.2	5.75839	2.87912
ARNTL:NM_001030273.1	3.76566	2.87714
CSRNP1:NM_033027.3	9.59518	2.87687
SDCBP:NM_001007069.1	3.23934	2.87548
NFATC2:NM_173091.3	22.2088	2.86436
PKIB:NM_032471.5	15.2648	2.86436
LOC100506188:XR_112872.1	14.1614	2.86436
LOC100506188:XR_171581.1	7.40257	2.86436
DEDD2:NR_073047.1	5.76533	2.86436
TFAP2E:NM_178548.3	4.91554	2.86436
AOC2:NM_001158.3	4.89214	2.86436
DDIT3:NM_001195055.1	4.75624	2.86436
ABTB1:NM_032548.3	3.18786	2.86436
DDR1:NM_001202521.1	2.61772	2.86436
ZIM2:NM_015363.4	10.2505	2.86436
CRB3:NM_174881.2	5.525	2.86436
LOC100505904:XR_171624.1	4.69686	2.86436
FILIP1:NM_015687.2	3.39407	2.86436
PDE9A:NM_001001568.1	3.21851	2.86436
CREB3L4:NM_001255980.1	2.75872	2.86436
OTUD1:NM_001145373.2	2.51139	2.85562
JHDM1D:NM_030647.1	3.89198	2.85387
LURAP1L:NM_203403.1	3.77352	2.85293
EBF1:NM_024007.3	13.0402	2.85201
KIAA0040:NM_001162894.1	17.1015	2.85059
SOX5:NM_178010.2	9.65553	2.84974
ING1:NM_198218.2	3.54036	2.84879
CACNB2:NM_201571.3	2.6884	2.84879
MAFG:NM_032711.3	7.99203	2.84426
PIM2:NM_006875.3	8.13972	2.8408
SLC33A1:NM_004733.3	6.26998	2.83918
TBXAS1:NM_030984.3	14.8051	2.83878
PCDHB18:NR_001281.1	7.66591	2.83878
KLHL2:NM_001161521.1	2.60576	2.83878
IQCH-AS1:NR_040052.1	2.67017	2.83571
GPRIN3:NM_198281.2	6.08255	2.83181
SKIL:NM_001145098.2	3.51236	2.82782
ABCA5:NM_172232.2	2.6884	2.82667
LOC100506451:NR_038228.1	3.65894	2.82457
DDIT3:NM_004083.5	5.68604	2.82457
LRRC49:NM_001199017.1	2.62901	2.82457
TMEM55B:NM_001100814.1	3.25331	2.82272
CLCF1:NM_001166212.1	3.63556	2.82246
CRIP1:NM_001311.4	30.8977	2.8216
USH1C:NM_005709.3	11.5143	2.8196
RIPK2:NM_003821.5	5.64984	2.81918
DYRK3:NM_003582.2	3.90549	2.81321
IGSF3:NM_001007237.1	6.86343	2.81321
RRN3P1:NR_003370.2	3.16899	2.8117
ETV3:NM_005240.1	2.99094	2.81065
PKIB:NM_001270394.1	5.79332	2.80927
PMEPA1:NM_020182.4	38.7831	2.80871
ERN1:NM_001433.3	7.28531	2.80761
ARHGAP6:NM_013423.2	3.24533	2.80468
IL19:NM_153758.2	56.1575	2.80468
KLK8:NM_144506.1	40.0188	2.80468
ARL14EPL:NM_001195581.1	28.3229	2.80468
SAA1:NM_000331.4	22.1611	2.80468
LOC100996809:XR_159462.1	21.3225	2.80468
SAA1:NM_001178006.1	18.1289	2.80468
FLJ20712:XR_108766.1	18.0237	2.80468
LOC100133106:XR_112795.1	18.0237	2.80468
GFAP:NM_002055.4	14.5546	2.80468
TCTE3:NM_174910.1	14.3672	2.80468
FAM87A:XR_110087.1	13.8705	2.80468
KRT79:NM_175834.2	12.4193	2.80468
OR8B8:NM_012378.1	11.4662	2.80468
FBXO16:NM_172366.3	11.1133	2.80468
DEFB107A:NM_001037668.1	11.0358	2.80468
C8A:NM_000562.2	10.7682	2.80468
SCXA:NM_001008271.1	10.6261	2.80468
TEX13B:NM_031273.2	10.3195	2.80468
ACTR3BP2:NR_027714.1	9.6254	2.80468
SLC10A4:NM_152679.3	9.12095	2.80468
SNORA58:NR_002985.2	9.09518	2.80468
TAC1:NM_003182.2	9.03394	2.80468
KCNN4:NM_002250.2	9.01183	2.80468
LGALS7B:NM_001042507.3	8.72546	2.80468
MUM1L1:NM_001171020.1	8.72129	2.80468
TECTB:NM_058222.1	8.67258	2.80468
LINC00326:NR_026969.1	8.36813	2.80468
RNF165:NR_046357.1	8.36813	2.80468
SAA1:NM_199161.3	8.08461	2.80468
ZNF503-AS1:NR_038223.1	8.0478	2.80468
HTN1:NM_002159.2	7.92053	2.80468
AMELX:NM_182681.1	7.72442	2.80468
BCL2L11:NM_001204113.1	7.72442	2.80468
GIMAP8:NM_175571.2	7.72442	2.80468
LOC100506859:XM_003960536.1	7.72442	2.80468
LOC100996693:XM_003846661.1	7.72442	2.80468
IFNW1:NM_002177.1	7.72442	2.80468
HIGD1B:NM_001271880.1	7.69342	2.80468
RLN2:NM_005059.3	6.98415	2.80468
UCN:NM_003353.2	6.98037	2.80468
LOC285441:NR_033900.1	6.95211	2.80468
CABS1:NM_033122.3	6.88852	2.80468
CXorf48:NM_001031705.2	6.84314	2.80468
LRRC6:NM_012472.4	6.75887	2.80468
FAM57B:NM_031478.4	6.70072	2.80468
DES:NM_001927.3	6.67196	2.80468
ACP5:NM_001111034.1	6.64952	2.80468
DMKN:NM_033317.4	6.61808	2.80468
HLA-DRB4:NM_021983.4	6.43702	2.80468
KLRC3:NM_007333.2	6.43702	2.80468
LOC541472:XR_108749.1	6.31313	2.80468
LAIR2:NM_002288.4	6.11528	2.80468
CD200R1:NM_170780.2	5.84602	2.80468
AIF1L:NM_001185096.1	5.729	2.80468
PGPEP1L:NM_001102612.2	5.65355	2.80468
OXGR1:NM_080818.3	5.63623	2.80468
LOC729770:XR_171348.1	5.49249	2.80468
LOC100506101:XR_171883.1	5.28686	2.80468
HSD11B1L:NM_001267870.1	5.2836	2.80468
DCLK3:NM_033403.1	5.22156	2.80468
ILDR1:NM_001199799.1	5.19545	2.80468
CYMP:NR_003599.1	5.18887	2.80468
LOC100129924:NM_001242750.1	5.14962	2.80468
OR4D9:NM_001004711.1	5.14962	2.80468
SDS:NM_006843.2	5.14962	2.80468
WISP3:NM_198239.1	5.14962	2.80468
LINC00487:NR_038369.1	5.03392	2.80468
SKOR1:NM_001258024.1	4.94008	2.80468
LOC100505938:XR_133445.2	4.91182	2.80468
TRIM63:NM_032588.3	4.84803	2.80468
LOC100505722:XR_172164.1	4.8154	2.80468
LOC731932:XM_001716667.2	4.76992	2.80468
LRMP:NM_001204127.1	4.73137	2.80468
ARHGEF38-IT1:NR_046840.1	4.70716	2.80468
GUCA1C:NM_005459.3	4.641	2.80468
LOC101060211:XM_003960082.1	4.60121	2.80468
MROH9:NM_025063.2	4.50591	2.80468
RNF180:NM_178532.3	4.43179	2.80468
OMP:NM_006189.1	4.36273	2.80468
CD74:NM_004355.3	4.29866	2.80468
LINC00615:NR_038868.1	4.29135	2.80468
GYPE:NM_002102.3	4.27582	2.80468
LOC392364:NR_040117.1	4.23366	2.80468
LOC100130298:NR_034003.1	4.06527	2.80468
TMPRSS11E:NM_014058.3	4.01959	2.80468
ALDH1A2:NM_170697.2	4.01208	2.80468
LOC100507103:XR_108974.1	3.90266	2.80468
LOC100996382:XM_003846289.1	3.86221	2.80468
LOC100506352:XR_111165.1	3.86221	2.80468
LOC100996645:XR_171507.1	3.86221	2.80468
NR1I3:NM_001077480.2	3.86221	2.80468
RGR:NM_002921.3	3.86221	2.80468
TNFRSF18:NM_004195.2	3.86221	2.80468
GHRL:NM_001134944.1	3.86221	2.80468
LOC100507581:XR_171320.1	3.86221	2.80468
OR2A2:NM_001005480.2	3.86221	2.80468
LOC100873065:NR_073010.1	3.85361	2.80468
SLIT1:NM_003061.2	3.78041	2.80468
ENDOU:NM_001172440.1	3.77069	2.80468
LOC729668:XR_172422.1	3.74601	2.80468
VAV1:NM_001258206.1	3.72909	2.80468
CYP4F2:NM_001082.3	3.63807	2.80468
LOC100506122:NR_038838.1	3.6075	2.80468
JPH3:NR_073379.2	3.54494	2.80468
FCHO1:NM_001161359.1	3.50615	2.80468
CMPK2:NM_001256478.1	3.45925	2.80468
C6orf52:NM_001145020.1	3.45091	2.80468
TYMP:NM_001257989.1	3.43308	2.80468
GPR15:NM_005290.2	3.42886	2.80468
LOC100996276:XM_003846265.1	3.35385	2.80468
ARTN:NM_057090.2	3.29887	2.80468
FCRLA:NM_001184870.1	3.29381	2.80468
CCR9:NM_001256369.1	3.23628	2.80468
LOC100505666:NR_040772.1	3.21851	2.80468
PATL2:NM_001145112.1	3.21851	2.80468
RTN4RL1:NM_178568.2	3.21851	2.80468
BANCR:NR_047671.2	3.11986	2.80468
LOC646513:XR_158962.1	3.062	2.80468
LOC646513:XR_172373.1	3.062	2.80468
LOC100505985:XR_171578.1	3.05764	2.80468
LOC100996633:XM_003846708.1	3.05112	2.80468
LOC100507633:XR_110437.2	3.04032	2.80468
GPRC6A:NM_148963.2	3.00205	2.80468
IVL:NM_005547.2	2.99925	2.80468
CCDC151:NM_145045.4	2.95928	2.80468
CRHR2:NM_001202475.1	2.95656	2.80468
LOC100996831:XM_003846630.1	2.93233	2.80468
FOXD4L3:NM_199135.4	2.90324	2.80468
LOC100506057:XR_111132.1	2.89666	2.80468
SORCS2:NM_020777.2	2.83229	2.80468
WDR65:NM_152498.3	2.82708	2.80468
TPD52L3:NM_001001874.2	2.784	2.80468
LOC100506113:XR_171909.1	2.70335	2.80468
TEKT5:NM_144674.1	2.66807	2.80468
C22orf42:NM_001010859.1	2.66641	2.80468
NECAB2:NM_019065.2	2.65981	2.80468
RASAL3:NM_022904.1	2.60968	2.80468
TSPO2:NM_001159726.1	2.58299	2.80468
LOC100652856:XR_171991.1	2.57481	2.80468
LOC100996401:XM_003960802.1	2.57481	2.80468
NR1I3:NM_001077479.2	2.57481	2.80468
PPP4R4:NM_020958.2	2.57481	2.80468
SFRP2:NM_003013.2	2.57481	2.80468
SYNE4:NM_001039876.1	2.57481	2.80468
TMEM89:NM_001008269.1	2.57481	2.80468
FAM47E:NM_001242936.1	2.57481	2.80468
LOC100128818:XR_109738.1	2.57481	2.80468
LOC100996526:XR_172202.1	2.57481	2.80468
LOC729815:XR_111078.3	2.57481	2.80468
ZNF423:NM_001271620.1	2.57481	2.80468
LOC100996478:XR_158986.1	2.55531	2.80468
DNAI1:NM_012144.2	2.55329	2.80468
LEMD1:NM_001199051.1	2.5432	2.80468
ASIC5:NM_017419.2	2.53719	2.80468
TYMP:NM_001257988.1	2.52228	2.80468
KRT20:NM_019010.2	5.79332	2.80356
FAM213A:NM_001243782.1	3.3392	2.80209
AHR:NM_001621.4	7.05357	2.79546
GPR161:NM_001267614.1	3.25514	2.79275
BMPR1B:NM_001256792.1	9.83533	2.79275
CREM:NM_001267567.1	6.43702	2.79275
TBC1D16:NM_001271846.1	5.14962	2.79275
GALNT14:NM_024572.3	3.92406	2.79275
LOC101060347:XR_171190.1	3.64765	2.79275
ATF7IP2:NM_024997.3	3.21851	2.79275
GSTO2:NM_183239.1	2.8609	2.79275
LOC100506195:NR_038949.1	2.75872	2.79275
KIAA0895:NM_001199707.1	2.57481	2.79275
TRIB1:NM_025195.2	6.29172	2.7881
SPINK1:NM_003122.3	52.0068	2.78763
ENOSF1:NM_202758.3	2.51968	2.78722
NRP2:NM_018534.3	2.71729	2.78674
EDEM3:NM_025191.3	3.80567	2.78615
FAM213A:NM_001243779.1	3.3321	2.78298
ZNF667:NR_030740.1	4.35415	2.7826
SATB2:NM_001172509.1	3.1834	2.78252
CTTNBP2:NM_033427.2	9.54825	2.78011
BAG1:NM_001172415.1	4.55771	2.77758
CCDC168:NM_001146197.1	4.27184	2.77484
CPEB1:NM_001079533.1	3.50174	2.77484
ZBTB42:NM_001137601.1	3.40783	2.77484
JAM2:NM_001270407.1	4.71239	2.76945
EMILIN2:NM_032048.2	13.8396	2.76206
FAAH2:NM_174912.3	7.08072	2.76206
OSCAR:NM_133169.3	4.78179	2.76206
OSCAR:NM_133168.3	3.08977	2.76206
RAP1GAP:NM_001145658.1	2.60099	2.76206
SLCO1B3:NM_019844.3	5.47147	2.76206
S100P:NM_005980.2	4.20875	2.76206
NOX4:NM_001143837.1	2.65698	2.76206
GPNMB:NM_002510.2	3.0162	2.7597
KRT19:NM_002276.4	3.19276	2.74339
KLF11:NM_001177716.1	5.01266	2.74247
UCA1:NR_015379.3	3.78175	2.74042
B3GNT5:NM_032047.4	59.2343	2.73828
SPHK1:NM_021972.3	4.65042	2.73731
KLHL26:NM_018316.1	2.84232	2.73416
CLDN4:NM_001305.3	51.5526	2.73009
LOC645954:XR_111043.4	11.1575	2.73009
PMEPA1:NM_199169.2	33.7435	2.7298
EGFR-AS1:NR_047551.1	3.9695	2.72796
SDCBP:NM_001007070.1	3.32544	2.7275
SNCA:NM_001146055.1	8.05108	2.72714
LOC100506860:XR_159157.1	6.63508	2.72665
GPR161:NM_153832.2	2.99132	2.72463
KIFC2:NM_145754.2	4.01367	2.72114
FAM81A:NM_152450.2	3.7136	2.72114
IFRD1:NM_001197080.1	3.09869	2.72114
IGF1:NM_001111283.1	2.82003	2.71517
TTC32:NM_001008237.1	3.08977	2.7136
SEMA5A:NM_003966.2	6.65801	2.71322
DSC2:NM_004949.3	19.0536	2.71091
JPH1:NM_020647.2	6.95198	2.71091
PPFIBP2:NM_003621.3	11.5062	2.70682
SERPINE2:NM_001136528.1	24.537	2.70602
LOC100506124:NR_045375.1	3.00394	2.70385
FOXO1:NM_002015.3	11.0145	2.70266
PID1:NM_001100818.1	4.82947	2.69843
ZNF212:NM_012256.3	2.64966	2.6951
CYP2S1:NM_030622.6	3.64043	2.69492
MAOB:NM_000898.4	6.0508	2.69386
DSE:NM_013352.2	3.37142	2.68895
[truncated: 171 more rows]
